# Supplementary material for: Natural variation in non-coding regions underlying phenotypic diversity in budding yeast
Source: Sci Rep. 2016 Feb 22;6:21849. doi: 10.1038/srep21849 (PMC4761897; doi:10.1038/srep21849)
Supplement: Supplementary Dataset 1 [file srep21849-s2.xls]

## Sheet: All
Gene	Start	End	NA	SA	Log ratio	p-value	q-value	WA	SA	Log ratio	p-value	q-value	NA	WE	Log ratio	p-value	q-value	NA	WA	Log ratio	p-value	q-value	WA	WE	Log ratio	p-value	q-value	WE	SA	Log ratio	p-value	q-value
YAL069W	335	649	0	0	-	-	-	0	0	-	-	-	0	0	-	-	-	0	0	-	-	-	0	0	-	-	-	0	0	-	-	-
YAL068W-A	538	792	0	0	-	-	-	0	0	-	-	-	0	0	-	-	-	0	0	-	-	-	0	0	-	-	-	0	0	-	-	-
YAL068C	1807	2169	0	0	-	-	-	0	0	-	-	-	0	0	-	-	-	0	0	-	-	-	0	0	-	-	-	0	0	-	-	-
YAL067W-A	2480	2707	0	0	-	-	-	0	0	-	-	-	0	0	-	-	-	0	0	-	-	-	0	0	-	-	-	0	0	-	-	-
YAL067C	7235	9016	26	28	-0.106915	0.898048	0.931658	3	44	-3.87447	0.00144549	0.00375885	0	0	-	-	-	0	0	-	-	-	0	0	-	-	-	0	0	-	-	-
YAL066W	10091	10399	0	0	-	-	-	0	0	-	-	-	0	0	-	-	-	0	1	#NUM!	0.216097	0.367191	0	0	-	-	-	0	0	-	-	-
YAL065C	11565	11951	0	0	-	-	-	0	0	-	-	-	0	0	-	-	-	0	0	-	-	-	0	0	-	-	-	0	0	-	-	-
YAL064W-B	12046	12426	0	0	-	-	-	0	0	-	-	-	0	0	-	-	-	0	0	-	-	-	0	0	-	-	-	0	0	-	-	-
YAL064C-A	13363	13743	0	0	-	-	-	0	0	-	-	-	0	0	-	-	-	0	0	-	-	-	0	0	-	-	-	0	0	-	-	-
YAL064W	21566	21850	0	0	-	-	-	0	0	-	-	-	0	0	-	-	-	0	0	-	-	-	0	0	-	-	-	0	0	-	-	-
YAL063C-A	22395	22685	0	0	-	-	-	0	0	-	-	-	0	0	-	-	-	0	0	-	-	-	0	0	-	-	-	0	0	-	-	-
YAL063C	24000	27968	0	0	-	-	-	0	0	-	-	-	0	0	-	-	-	0	0	-	-	-	0	0	-	-	-	0	0	-	-	-
YAL062W	31567	32940	217	70	1.63227	0.000210919	0.000906436	68	174	-1.35548	0.0163114	0.0314276	75	69	0.120294	0.389175	0.501655	72	43	0.74366	0.307771	0.469192	105	70	0.584963	0.00107149	0.00446195	215	295	-0.456378	0.123577	0.17703
YAL061W	33448	34701	3292	1308	1.3316	0.00279563	0.00821508	610	1706	-1.48374	0.00483428	0.0108153	1530	2840	-0.892359	0.00192171	0.00557418	964	506	0.929896	0.036343	0.097291	1667	1859	-0.157273	0.522397	0.629858	3146	2555	0.300195	0.907562	0.934281
YAL060W	35155	36303	12602	6634	0.925702	0.00984867	0.023903	1204	6155	-2.35392	1.545e-09	2.04862e-08	1614	2332	-0.530927	0.149484	0.231367	7705	7126	0.112702	0.550731	0.702013	8122	6792	0.257999	0.000443436	0.00215626	9670	13854	-0.518715	0.00755272	0.014514
YAL059C-A	36496	36918	0	0	-	-	-	0	0	-	-	-	0	0	-	-	-	0	0	-	-	-	0	0	-	-	-	0	0	-	-	-
YAL059W	36509	37147	69	27	1.35364	0.00352034	0.00997566	83	191	-1.20239	0.181681	0.250884	30	52	-0.793549	0.379348	0.491074	24	56	-1.22239	0.000966383	0.00591192	69	50	0.464668	0.0260631	0.0616622	108	184	-0.768674	0.00473281	0.0093745
YAL058W	37464	38972	51	62	-0.281771	0.366754	0.475332	10	372	-5.21723	5.70806e-23	3.19529e-21	54	68	-0.332575	0.928807	0.956113	57	38	0.584963	0.383466	0.54736	122	84	0.53842	0.00206705	0.00769636	68	198	-1.54189	4.10739e-08	1.93793e-07
YAL056C-A	38696	39046	0	0	-	-	-	0	11	#NUM!	0.0014962	0.00386945	5	4	0.321928	0.594069	0.694774	4	0	#DIV/0!	0.0416982	0.107943	5	1	2.32193	0.07737	0.146302	8	12	-0.584963	0.342481	0.426011
YAL056W	39259	41901	424	350	0.276709	0.588547	0.68325	48	2678	-5.80198	2.96741e-31	2.30572e-29	283	295	-0.0599129	0.36232	0.47307	198	162	0.289507	0.852939	0.916256	321	210	0.612184	8.33395e-07	9.76954e-06	417	1159	-1.47476	4.80363e-10	3.24078e-09
YAL055W	42177	42719	105	179	-0.76957	0.00322483	0.0092662	24	831	-5.11374	1.81168e-27	1.13634e-25	201	262	-0.382371	0.627301	0.723065	163	170	-0.0606628	0.261842	0.423119	209	128	0.707359	1.10011e-06	1.24931e-05	116	850	-2.87334	1.06537e-07	4.68343e-07
YAL054C	42881	45022	0	0	-	-	-	0	0	-	-	-	79	71	0.154034	0.204931	0.30065	75	101	-0.429393	0.0826579	0.181364	109	58	0.910203	1.00946e-05	8.38806e-05	0	0	-	-	-
YAL053W	45899	48250	1016	482	1.0758	0.00435294	0.0119167	384	647	-0.752659	0.475664	0.56203	320	481	-0.587965	0.121467	0.195486	455	577	-0.342705	0.00663156	0.0264206	676	314	1.10626	1.28136e-18	1.40185e-16	386	544	-0.495006	0.00192748	0.00411001
YAL051W	48564	51707	423	234	0.854149	0.0126728	0.0295507	253	309	-0.288469	0.527366	0.610375	173	292	-0.755196	0.0467729	0.0872935	218	340	-0.641207	3.84518e-05	0.000416627	338	175	0.949668	1.90821e-11	5.91002e-10	374	367	0.0272582	0.371626	0.456743
YAL049C	51855	52595	0	0	-	-	-	77	74	0.0573332	0.135435	0.195203	219	290	-0.405122	0.628913	0.724617	52	73	-0.489385	0.0580893	0.139339	295	320	-0.117357	0.151692	0.249685	331	546	-0.72207	0.000212052	0.000535891
YAL048C	52801	54789	184	65	1.50119	0.000133637	0.000618573	115	148	-0.363963	0.711685	0.774301	153	141	0.117836	0.124521	0.199402	44	79	-0.844349	0.00200963	0.0106244	204	94	1.11784	2.65397e-11	8.03711e-10	234	451	-0.946619	9.89196e-05	0.000263293
YAL047W-A	54584	54913	0	0	-	-	-	0	0	-	-	-	1	0	#DIV/0!	0.215739	0.31314	0	0	-	-	-	3	1	1.58496	0.226482	0.338791	0	7	#NUM!	0.00398033	0.00799878
YAL047C	54989	56857	0	0	-	-	-	0	0	-	-	-	95	113	-0.250323	0.990441	0.994266	69	79	-0.195256	0.309681	0.47102	169	89	0.925146	4.76107e-07	6.03548e-06	0	0	-	-	-
YAL046C	57029	57385	318	18	4.14296	1.97286e-09	3.69443e-08	55	117	-1.08901	0.189841	0.260975	104	58	0.842459	0.0010668	0.00335272	30	12	1.32193	0.256818	0.417696	76	63	0.270648	0.083276	0.155529	190	209	-0.137504	0.387552	0.472948
YAL045C	57488	57796	22	0	#DIV/0!	0.00198603	0.0060942	0	9	#NUM!	0.0134718	0.0266975	0	0	-	-	-	0	0	-	-	-	0	0	-	-	-	0	0	-	-	-
YAL044W-A	57518	57850	89	0	#DIV/0!	0.00031255	0.00127532	3	85	-4.82443	0.000855266	0.00237982	0	0	-	-	-	0	0	-	-	-	0	0	-	-	-	0	0	-	-	-
YAL044C	57950	58462	0	0	-	-	-	0	4468	#NUM!	1.48003e-69	1.92626e-66	350	164	1.09366	1.34353e-08	1.49987e-07	391	233	0.746839	0.0171881	0.0554812	351	269	0.383865	0.000105356	0.000627647	217	726	-1.74227	7.5206e-10	4.90673e-09
YAL043C	58695	61052	287	282	0.0253556	0.682994	0.762236	28	1529	-5.77102	1.09996e-31	8.94748e-30	108	114	-0.0780025	0.503727	0.611757	99	87	0.186413	0.884049	0.932492	170	121	0.490528	0.00122465	0.00500792	275	666	-1.27609	2.16314e-08	1.07855e-07
YAL042C-A	61231	61608	24	0	#DIV/0!	0.00205731	0.00627385	58	0	#DIV/0!	1.67589e-14	5.10214e-13	0	38	#NUM!	4.10619e-08	4.15105e-07	0	0	-	-	-	0	49	#NUM!	6.63886e-09	1.2351e-07	83	0	#DIV/0!	1.78431e-12	1.82875e-11
YAL042W	61316	62563	562	168	1.74211	4.03782e-08	5.303e-07	309	542	-0.810686	0.236741	0.315049	360	544	-0.59561	0.204365	0.300114	0	0	-	-	-	510	522	-0.0335526	0.0267451	0.0629208	1303	1067	0.288277	0.952221	0.967177
YAL041W	62840	65404	237	109	1.12056	0.0082079	0.0204885	84	279	-1.7318	0.000830917	0.00232567	79	209	-1.40358	0.000453207	0.0015972	129	87	0.568284	0.253694	0.414081	106	193	-0.864537	0.0310144	0.0705296	359	176	1.02841	0.00299599	0.00615536
YAL040C	65778	67520	135	86	0.650551	0.126779	0.203782	19	825	-5.44032	2.5697e-24	1.50313e-22	93	99	-0.0901978	0.624696	0.720582	146	85	0.780434	0.0680985	0.156406	88	132	-0.584963	0.490667	0.603159	94	179	-0.929227	0.000266498	0.000663764
YAL039C	68716	69525	101	208	-1.04223	0.000537483	0.00201148	134	912	-2.7668	5.41827e-11	1.01153e-09	228	416	-0.86755	0.00750252	0.0182271	504	379	0.411226	0.413097	0.576734	97	331	-1.77077	9.32876e-09	1.70641e-07	712	402	0.824682	0.155981	0.216979
YAL038W	71786	73288	2925	13340	-2.18925	8.39066e-13	2.95171e-11	0	1	#NUM!	0.304523	0.389904	2031	4608	-1.18195	8.23158e-07	6.16241e-06	3120	5082	-0.70385	7.41286e-07	1.32951e-05	0	0	-	-	-	4	0	#DIV/0!	0.0415916	0.0674083
YAL037C-B	72326	73300	1498	0	#DIV/0!	4.21022e-58	1.72794e-55	0	0	-	-	-	0	0	-	-	-	0	0	-	-	-	0	0	-	-	-	0	0	-	-	-
YAL037C-A	73426	73518	0	0	-	-	-	0	3	#NUM!	0.0836281	0.129266	0	0	-	-	-	0	0	-	-	-	0	1	#NUM!	0.297553	0.415249	1	2	-1	0.533863	0.618084
YAL037W	74020	74823	59	1	5.88264	1.08534e-05	7.03604e-05	8	5	0.678072	0.197154	0.268828	7	22	-1.65208	0.155885	0.23924	42	0	#DIV/0!	0.000346557	0.00252587	4	32	-3	0.0468714	0.0987616	19	35	-0.881356	0.0317871	0.0532595
YAL036C	75043	76152	126	8	3.97728	0.0174984	0.0385763	32	137	-2.09803	0.00319319	0.00752546	42	35	0.263034	0.236112	0.335835	103	121	-0.232363	0.0853263	0.185669	119	104	0.194378	0.0930669	0.169668	86	121	-0.492598	0.0200248	0.0354158
YAL035W	76427	79435	454	241	0.913659	0.0498529	0.0946823	880	1817	-1.04598	0.0463331	0.0785189	866	1318	-0.605911	0.0552778	0.100654	1079	1296	-0.264371	0.0060355	0.0243412	587	1254	-1.0951	5.81305e-06	5.28998e-05	2084	1766	0.23887	0.985728	0.990547
YAL034C-B	79489	79842	0	0	-	-	-	11	2	2.45943	0.0112904	0.0229333	13	7	0.893085	0.354982	0.465828	11	10	0.137504	0.972684	0.985302	0	17	#NUM!	0.000136657	0.000788273	9	9	0	0.746023	0.809908
YAL034W-A	79718	80587	21	6	1.80735	0.0288554	0.0597179	0	0	-	-	-	27	21	0.36257	0.212113	0.309275	14	11	0.347923	0.941191	0.966574	26	32	-0.29956	0.863497	0.906734	35	73	-1.06054	0.000221306	0.000557695
YAL034C	80710	81951	327	85	1.94376	1.54218e-06	1.33719e-05	62	752	-3.60039	0.000200492	0.000665666	223	187	0.254005	0.104728	0.17241	232	88	1.39855	2.08237e-05	0.000248138	130	188	-0.532221	0.513792	0.622097	404	548	-0.439821	0.0172802	0.0308061
YAL033W	82706	83227	73	30	1.28293	0.00328134	0.00940117	32	110	-1.78136	0.00664476	0.0144076	19	28	-0.559427	0.678805	0.764198	0	0	-	-	-	25	37	-0.565597	0.713361	0.794875	48	50	-0.0588937	0.567135	0.648882
YAL032C	83335	84474	422	21	4.32878	1.3556e-05	8.53749e-05	32	122	-1.93074	0.000191377	0.000639481	80	79	0.0181473	0.472334	0.581785	90	29	1.63387	0.000314365	0.00234324	71	145	-1.03016	0.0228346	0.0553945	222	217	0.0328646	0.452981	0.538544
YAL031W-A	84669	84977	7	13	-0.893085	0.353745	0.462176	5	32	-2.67807	0.274922	0.357275	4	7	-0.807355	0.591604	0.692891	3	15	-2.32193	0.154511	0.28867	9	2	2.16993	0.0720732	0.138628	3	14	-2.22239	0.0603498	0.0939399
YAL031C	84749	87031	314	109	1.52644	3.16074e-06	2.40226e-05	58	300	-2.37084	3.74623e-09	4.38267e-08	168	196	-0.222392	0.826908	0.884596	162	93	0.800691	0.046392	0.116946	88	270	-1.61738	9.6518e-06	8.09415e-05	331	301	0.137068	0.761204	0.822384
YAL030W	87286	87752	0	0	-	-	-	0	0	-	-	-	242	271	-0.163286	0.73936	0.814236	0	0	-	-	-	149	325	-1.12513	0.00914068	0.026588	512	454	0.173452	0.751431	0.814127
YAL029C	87855	92270	251	161	0.640627	0.170938	0.258799	48	240	-2.32193	2.26293e-08	2.18163e-07	358	278	0.364875	0.00463065	0.0119475	147	170	-0.209719	0.0610436	0.144758	268	306	-0.191299	0.263962	0.38061	344	722	-1.06959	5.37157e-07	2.11931e-06
YAL028W	92900	94486	222	63	1.81714	5.80267e-05	0.000300191	42	139	-1.72662	0.000698319	0.00199312	59	84	-0.509674	0.563207	0.667219	56	50	0.163499	0.789852	0.871807	52	108	-1.05445	0.0322691	0.0729758	203	157	0.370715	0.605567	0.683066
YAL027W	94687	95472	84	35	1.26303	0.00289195	0.0084327	30	355	-3.56478	1.54278e-06	9.01867e-06	204	305	-0.58024	0.144321	0.224715	87	77	0.176157	0.706475	0.814865	135	316	-1.22697	6.42188e-05	0.000405628	393	331	0.247698	0.990786	0.994131
YAL026C-A	95386	95823	11	12	-0.125531	0.739405	0.810499	1	73	-6.18982	7.98497e-07	5.12349e-06	10	21	-1.07039	0.192488	0.286085	7	5	0.485427	0.831109	0.902931	25	41	-0.713696	0.519163	0.62679	13	10	0.378512	0.885745	0.918894
YAL026C	95630	99697	204	64	1.67243	2.64762e-05	0.000152867	127	217	-0.772867	0.440382	0.529053	108	162	-0.584963	0.242187	0.342779	91	142	-0.641952	0.00457418	0.0197838	52	98	-0.91427	0.173007	0.27591	320	305	0.0692627	0.547864	0.631696
YAL025C	100225	101145	243	11	4.46538	0.000610736	0.00223828	35	129	-1.88194	0.0012936	0.00340469	0	0	-	-	-	81	43	0.913585	0.114439	0.232731	57	101	-0.825321	0.190015	0.297551	115	134	-0.220599	0.143903	0.202546
YAL024C	101565	105872	42	10	2.07039	0.000758008	0.00270914	26	59	-1.1822	0.150229	0.213604	34	37	-0.121991	0.703142	0.785442	40	34	0.234465	0.882115	0.931574	21	152	-2.85561	0.00077929	0.00344798	85	81	0.0695409	0.602071	0.679696
YAL023C	106272	108551	439	226	0.957898	0.0024504	0.00729199	83	560	-2.75424	5.61628e-11	1.04051e-09	223	332	-0.57414	0.173835	0.262944	260	220	0.241008	0.926222	0.958129	230	516	-1.16574	0.00153045	0.00602344	396	397	-0.00363858	0.426879	0.512523
YAL022C	108877	110430	109	26	2.06774	0.000103494	0.000499779	53	77	-0.538866	0.869339	0.900116	35	47	-0.425306	0.685521	0.77017	41	20	1.03562	0.15129	0.285177	17	185	-3.44392	0.000186612	0.00102958	141	95	0.569696	0.268379	0.346986
YAL021C	110846	113359	626	154	2.02323	1.5553e-11	4.40222e-10	171	376	-1.13674	0.0281785	0.0506902	369	433	-0.230746	0.820991	0.878783	281	311	-0.146344	0.0789888	0.1747	343	640	-0.899863	0.003648	0.012405	1133	1103	0.0387151	0.429515	0.514844
YAL020C	113614	114615	177	69	1.35908	0.000775415	0.00275933	166	331	-0.995648	0.0930897	0.141455	202	300	-0.570607	0.175814	0.265419	130	190	-0.547488	0.0032252	0.0151055	114	227	-0.993658	0.0163159	0.0418925	446	342	0.383047	0.654352	0.729178
YAL019W-A	114250	114819	3	3	0	0.886153	0.921906	1	4	-2	0.34684	0.435622	2	2	0	0.834894	0.891111	5	1	2.32193	0.160744	0.297329	6	4	0.584963	0.508573	0.617837	3	5	-0.736966	0.450079	0.535809
YAL019W	114919	118314	83	24	1.79008	0.000408068	0.00160138	25	108	-2.11103	5.0968e-05	0.00020057	67	70	-0.0631938	0.57733	0.679967	81	98	-0.27486	0.0813723	0.179067	70	117	-0.741082	0.192117	0.300238	122	104	0.230298	0.981083	0.98773
YAL018C	118564	119541	4	0	#DIV/0!	0.0758779	0.134086	3	5	-0.736966	0.96098	0.971052	2	0	#DIV/0!	0.0950751	0.158575	0	2	#NUM!	0.097325	0.204659	1	2	-1	0.750116	0.822878	3	3	0	0.852285	0.895117
YAL017W	120225	124295	655	347	0.916559	0.00685612	0.0175867	166	3702	-4.47905	6.17296e-33	5.44686e-31	483	607	-0.329673	0.696546	0.779669	949	764	0.312835	0.693141	0.805319	497	1105	-1.15273	2.09928e-06	2.20911e-05	1019	955	0.0935814	0.546612	0.630661
YAL016C-B	124307	124492	0	0	-	-	-	0	0	-	-	-	25	45	-0.847997	0.186495	0.278772	33	56	-0.762961	0.0660764	0.153017	17	40	-1.23447	0.110967	0.195502	0	0	-	-	-
YAL016C-A	124755	125069	36	42	-0.222392	0.52781	0.632781	1	190	-7.56986	4.75816e-24	2.75233e-22	22	35	-0.669851	0.539382	0.645649	74	50	0.565597	0.34463	0.508379	45	84	-0.900464	0.138264	0.232977	142	0	#DIV/0!	0.0107713	0.0201533
YAL016W	124879	126786	336	284	0.24257	0.767419	0.834335	5	5726	-10.1614	4.44231e-56	2.10242e-53	778	1015	-0.383638	0.588538	0.690338	856	618	0.470004	0.333802	0.498049	700	1500	-1.09954	3.81871e-05	0.000257303	1445	1151	0.328182	0.747771	0.810982
YAL015C	126903	128102	892	40	4.47897	4.09177e-05	0.000220723	107	384	-1.8435	0.000248847	0.000803159	184	219	-0.251225	0.966931	0.979591	241	149	0.693721	0.234835	0.389293	198	414	-1.06413	0.000885794	0.00381697	575	428	0.425951	0.548878	0.632593
YAL014C	128252	129019	144	26	2.46949	2.57968e-09	4.68817e-08	58	271	-2.22417	1.15112e-06	6.96828e-06	165	100	0.722466	0.00101805	0.00321804	133	79	0.751502	0.0984913	0.206368	180	256	-0.508147	0.585614	0.687674	240	327	-0.446256	0.00512233	0.0101012
YAL013W	129270	130487	533	496	0.103795	0.888579	0.923968	37	2798	-6.24073	3.54195e-42	5.12206e-40	498	339	0.55486	0.000314869	0.00116692	297	111	1.4199	0.000107901	0.000993033	467	644	-0.463638	0.718776	0.799602	194	1239	-2.67505	9.38827e-26	2.98972e-24
YAL012W	130799	131983	1486	702	1.08189	0.012648	0.0295079	281	1607	-2.51573	1.53381e-05	6.92544e-05	321	356	-0.149304	0.832414	0.889279	718	642	0.161411	0.720401	0.824055	587	584	0.00739213	0.298472	0.416105	707	1530	-1.11375	0.00951559	0.0179888
YAL011W	132199	134076	93	87	0.0962153	0.910295	0.939875	18	309	-4.10154	1.18991e-05	5.526e-05	83	38	1.12711	0.00159623	0.00477209	66	69	-0.0641303	0.55025	0.701836	48	42	0.192645	0.163486	0.263657	51	245	-2.26421	4.01895e-12	3.89517e-11
YAL010C	134184	135665	278	61	2.1882	1.36692e-09	2.70365e-08	52	195	-1.90689	1.61413e-05	7.20681e-05	136	52	1.38702	1.76557e-06	1.19286e-05	96	51	0.912537	0.0933847	0.198518	90	82	0.134301	0.0552327	0.112414	164	342	-1.0603	1.49785e-07	6.44691e-07
YAL009W	135854	136633	38	15	1.34104	0.0578195	0.107336	15	205	-3.77259	0.000588781	0.00171912	94	23	2.03103	8.3695e-09	9.61875e-08	22	14	0.652077	0.67987	0.79606	85	68	0.321928	0.0264213	0.0623205	58	186	-1.68118	6.24063e-10	4.1321e-09
YAL008W	136914	137510	523	395	0.404958	0.306112	0.414063	89	457	-2.36032	2.61166e-10	4.15789e-09	50	78	-0.641546	0.323392	0.433652	49	109	-1.15347	0.000904358	0.00559607	103	68	0.599038	0.000376021	0.00187357	402	1039	-1.36993	8.21647e-11	6.38926e-10
YAL007C	137698	138345	446	16	4.8009	8.6719e-05	0.000429669	60	320	-2.41504	2.27685e-09	2.83572e-08	0	0	-	-	-	160	102	0.649503	0.184991	0.3292	59	151	-1.35576	0.000170552	0.000953517	150	40	1.90689	1.71968e-05	5.20969e-05
YAL005C	139503	141431	0	0	-	-	-	0	0	-	-	-	0	0	-	-	-	0	0	-	-	-	0	0	-	-	-	0	0	-	-	-
YAL004W	140760	141407	0	0	-	-	-	0	0	-	-	-	0	0	-	-	-	0	0	-	-	-	0	0	-	-	-	0	0	-	-	-
YAL003W	142174	143160	612	602	0.0237682	0.663438	0.746979	0	0	-	-	-	283	538	-0.926804	0.000407815	0.00145507	397	775	-0.965057	5.05455e-09	1.64979e-07	0	0	-	-	-	0	0	-	-	-
YAL002W	143707	147531	95	51	0.89743	0.0337057	0.0682008	30	164	-2.45066	1.86916e-06	1.06932e-05	68	69	-0.0210616	0.537264	0.643609	67	40	0.744161	0.202447	0.350415	68	91	-0.420332	0.932459	0.954469	147	144	0.0297473	0.426325	0.511973
YAL001C	147594	151166	198	55	1.848	6.61785e-07	6.25584e-06	61	325	-2.41356	6.29492e-07	4.16938e-06	192	142	0.435215	0.00967594	0.0227761	196	150	0.385891	0.618143	0.755333	192	305	-0.667703	0.267961	0.384889	503	206	1.28791	2.38474e-05	7.0178e-05
YAR002W	152257	153876	105	121	-0.204618	0.386059	0.494368	0	2363	#NUM!	1.54578e-56	8.94146e-54	352	166	1.08439	7.77317e-09	8.9902e-08	377	263	0.519502	0.263903	0.42488	394	437	-0.149438	0.149352	0.246778	285	615	-1.10962	2.92407e-07	1.20895e-06
YAR002C-A	154065	154724	371	143	1.3754	0.000114539	0.000542326	170	246	-0.533124	0.837701	0.87516	304	228	0.415037	0.00315615	0.00852098	142	255	-0.844606	1.4353e-05	0.000180442	213	119	0.839892	3.14636e-06	3.12971e-05	748	570	0.392076	0.582005	0.661791
YAR003W	155005	156285	50	53	-0.0840643	0.57488	0.671875	16	66	-2.04439	0.00513674	0.0114233	92	62	0.569366	0.0159318	0.0348584	48	59	-0.297681	0.186912	0.332057	78	63	0.308122	0.0299197	0.0687282	86	108	-0.328623	0.0840945	0.125821
YAR007C	156754	158619	355	320	0.149747	0.960583	0.971493	51	2423	-5.57015	6.60276e-38	7.4726e-36	278	224	0.311586	0.0111178	0.0257497	326	254	0.360043	0.795833	0.876383	231	261	-0.176157	0.293669	0.41272	537	680	-0.340613	0.0145464	0.0265066
YAR008W	158966	159793	69	3	4.52356	0.00516044	0.0137603	26	72	-1.46949	0.0479103	0.0806144	36	28	0.36257	0.219747	0.317439	46	52	-0.176878	0.275607	0.436634	52	34	0.612977	0.0157144	0.0406932	93	73	0.349334	0.731293	0.79829
YAR014C	166742	168871	0	0	-	-	-	0	0	-	-	-	117	90	0.378512	0.0237906	0.0494002	79	70	0.174498	0.807642	0.885396	121	200	-0.724993	0.146956	0.244001	0	0	-	-	-
YAR015W	169375	170295	742	938	-0.338169	0.196648	0.289447	93	22847	-7.94056	3.94328e-33	3.53943e-31	6066	1467	2.04788	1.06426e-46	6.45532e-44	794	324	1.29315	2.01309e-08	5.68752e-07	4737	2351	1.0107	3.1676e-11	9.43529e-10	4676	12803	-1.45314	1.56114e-06	5.67397e-06
YAR018C	170396	171703	38	7	2.44057	9.11115e-05	0.000449173	2	466	-7.86419	2.91838e-31	2.30198e-29	27	8	1.75489	0.00180322	0.00527533	55	45	0.289507	0.950029	0.97221	62	71	-0.195551	0.558909	0.664474	85	102	-0.263034	0.231015	0.304942
YAR019C	172211	175135	103	53	0.95858	0.0327236	0.0665141	23	992	-5.43063	1.09916e-28	7.15277e-27	91	31	1.5536	1.96669e-05	0.000105353	128	100	0.356144	0.799383	0.879072	135	155	-0.199309	0.368799	0.487705	177	185	-0.0637759	0.341898	0.425384
YAR019W-A	174998	175330	1	1	0	0.947618	0.964973	2	8	-2	0.237974	0.316205	12	1	3.58496	0.0451892	0.0848021	0	0	-	-	-	5	0	-	0.0214468	0.0526606	23	2	3.52356	0.0202703	0.0358026
YAR020C	176856	177023	12	14	-0.222392	0.749717	0.820159	0	35	#NUM!	1.07123e-07	8.60619e-07	0	0	-	-	-	4	39	-3.2854	0.0630563	0.148526	12	17	-0.5025	0.942172	0.959959	13	16	-0.29956	0.379805	0.464979
YAR023C	179281	179820	868	98	3.14684	2.11683e-09	3.91932e-08	97	586	-2.59484	5.61036e-12	1.24198e-10	336	142	1.24257	1.35251e-08	1.50273e-07	265	156	0.764446	0.0421908	0.109057	126	207	-0.716207	0.131093	0.223799	530	332	0.674809	0.0681606	0.104607
YAR027W	183770	184477	0	0	-	-	-	0	0	-	-	-	0	0	-	-	-	0	0	-	-	-	684	733	-0.0998169	0.163967	0.264356	0	0	-	-	-
YAR028W	184892	185596	0	0	-	-	-	0	0	-	-	-	70	21	1.73697	1.22191e-05	6.84847e-05	464	164	1.50043	4.16784e-08	1.07363e-06	118	445	-1.91502	6.52187e-13	2.75587e-11	0	0	-	-	-
YAR029W	186321	186545	0	0	-	-	-	0	0	-	-	-	0	0	-	-	-	0	0	-	-	-	40	35	0.192645	0.161026	0.261238	0	0	-	-	-
YAR030C	186512	186853	0	0	-	-	-	0	0	-	-	-	0	0	-	-	-	0	0	-	-	-	28	33	-0.237039	0.725851	0.805499	0	0	-	-	-
YAR031W	186836	187732	0	0	-	-	-	0	0	-	-	-	0	0	-	-	-	0	0	-	-	-	0	0	-	-	-	0	0	-	-	-
YAR033W	188107	188811	0	0	-	-	-	0	0	-	-	-	346	128	1.43463	1.55917e-10	2.60292e-09	281	52	2.43399	1.40897e-12	1.1391e-10	126	133	-0.0780025	0.144151	0.240517	0	0	-	-	-
YAR035W	190193	192256	0	0	-	-	-	0	0	-	-	-	0	0	-	-	-	0	0	-	-	-	0	0	-	-	-	0	0	-	-	-
YAR035C-A	192337	192417	0	0	-	-	-	0	0	-	-	-	0	0	-	-	-	0	0	-	-	-	0	0	-	-	-	0	0	-	-	-
YAR042W	192619	196185	0	0	-	-	-	0	0	-	-	-	0	0	-	-	-	554	345	0.68329	0.0593749	0.141503	0	0	-	-	-	0	0	-	-	-
YAR047C	201467	201787	0	0	-	-	-	0	0	-	-	-	0	0	-	-	-	0	0	-	-	-	0	0	-	-	-	0	0	-	-	-
YAR050W	203403	208016	0	0	-	-	-	0	0	-	-	-	0	0	-	-	-	0	0	-	-	-	0	0	-	-	-	0	0	-	-	-
YAR053W	208367	208663	0	0	-	-	-	0	0	-	-	-	0	0	-	-	-	0	0	-	-	-	0	0	-	-	-	0	0	-	-	-
YAR060C	217157	217492	0	0	-	-	-	0	0	-	-	-	0	0	-	-	-	0	0	-	-	-	0	0	-	-	-	0	0	-	-	-
YAR064W	220198	220497	0	0	-	-	-	0	0	-	-	-	0	0	-	-	-	0	0	-	-	-	0	0	-	-	-	0	0	-	-	-
YAR066W	221049	221660	0	0	-	-	-	0	0	-	-	-	0	0	-	-	-	0	0	-	-	-	0	0	-	-	-	0	0	-	-	-
YAR068W	222406	222891	0	0	-	-	-	0	0	-	-	-	0	0	-	-	-	0	0	-	-	-	0	0	-	-	-	0	0	-	-	-
YAR069C	224011	224304	0	0	-	-	-	0	0	-	-	-	0	0	-	-	-	0	0	-	-	-	0	0	-	-	-	0	0	-	-	-
YAR070C	224563	224862	0	0	-	-	-	0	0	-	-	-	0	0	-	-	-	0	0	-	-	-	0	0	-	-	-	0	0	-	-	-
YAR071W	225460	226863	0	0	-	-	-	0	0	-	-	-	0	0	-	-	-	0	0	-	-	-	0	0	-	-	-	0	0	-	-	-
YAR073W	227742	228953	0	0	-	-	-	0	0	-	-	-	0	0	-	-	-	0	0	-	-	-	0	0	-	-	-	0	0	-	-	-
YAR075W	228844	229317	0	0	-	-	-	0	0	-	-	-	0	0	-	-	-	0	0	-	-	-	0	0	-	-	-	0	0	-	-	-
YBL113C	280	2658	0	0	-	-	-	0	0	-	-	-	0	0	-	-	-	0	0	-	-	-	0	0	-	-	-	0	0	-	-	-
YBL113W-A	646	1128	0	0	-	-	-	0	0	-	-	-	0	0	-	-	-	0	0	-	-	-	0	0	-	-	-	0	0	-	-	-
YBL112C	2582	2899	0	0	-	-	-	0	0	-	-	-	0	0	-	-	-	0	0	-	-	-	0	0	-	-	-	0	0	-	-	-
YBL111C	2907	5009	0	0	-	-	-	0	0	-	-	-	0	0	-	-	-	0	0	-	-	-	0	0	-	-	-	0	0	-	-	-
YBL109W	5790	6125	0	0	-	-	-	0	0	-	-	-	0	0	-	-	-	0	0	-	-	-	0	0	-	-	-	0	0	-	-	-
YBL108C-A	7605	7733	0	0	-	-	-	0	0	-	-	-	0	0	-	-	-	0	0	-	-	-	0	0	-	-	-	0	0	-	-	-
YBL108W	8177	8482	0	0	-	-	-	0	0	-	-	-	0	0	-	-	-	0	0	-	-	-	0	0	-	-	-	0	0	-	-	-
YBL107W-A	9268	9372	0	0	-	-	-	0	0	-	-	-	0	0	-	-	-	0	0	-	-	-	0	0	-	-	-	0	0	-	-	-
YBL107C	9961	10551	751	4	7.55267	1.32941e-35	1.33619e-33	159	120	0.405992	0.0048451	0.0108349	167	100	0.739848	0.0123975	0.0282109	126	44	1.51785	0.000296945	0.002234	227	226	0.00636952	0.0404823	0.0877761	217	302	-0.476854	0.00195808	0.00416695
YBL106C	10847	13879	186	36	2.36923	3.58987e-08	4.80438e-07	216	63	1.77761	6.40496e-11	1.17824e-09	78	106	-0.442518	0.584325	0.686132	100	66	0.599462	0.29267	0.454218	74	44	0.750022	0.000784838	0.00346409	271	190	0.512293	0.261337	0.33881
YBL105C	14241	17696	313	88	1.83059	3.40337e-06	2.55902e-05	229	45	2.34735	2.37845e-16	8.97263e-15	227	209	0.119189	0.0867013	0.14676	139	103	0.432441	0.520055	0.674766	188	165	0.188267	0.00934656	0.0271289	514	346	0.570996	0.171653	0.235714
YBL104C	18177	21293	24	15	0.678072	0.336789	0.445806	92	39	1.23816	2.1369e-05	9.27057e-05	31	70	-1.17509	0.0237505	0.0493357	85	44	0.949959	0.0942672	0.200232	36	56	-0.63743	0.525605	0.633165	94	58	0.696608	0.278659	0.35717
YBL103C	22076	23536	285	68	2.06736	1.15606e-07	1.33967e-06	181	40	2.17792	2.18687e-10	3.58014e-09	80	66	0.277534	0.0941611	0.157508	113	65	0.797811	0.0802527	0.177103	100	70	0.514573	0.00192227	0.0072314	307	158	0.958314	0.0349255	0.0577236
YBL102W	24098	24745	121	22	2.45943	9.70046e-09	1.50235e-07	152	210	-0.466318	0.950358	0.963311	158	120	0.39689	0.0134506	0.0302292	349	91	1.93929	1.10985e-10	5.60795e-09	141	293	-1.05521	0.00111561	0.00461395	74	157	-1.08517	6.62479e-06	2.1585e-05
YBL101C	24946	28299	407	376	0.114296	0.943699	0.963258	726	632	0.200045	0.04517	0.0766976	121	133	-0.136419	0.635381	0.730066	342	156	1.13245	0.000277681	0.00211787	190	181	0.0700097	0.0434755	0.0930082	181	536	-1.56624	3.1641e-07	1.30215e-06
YBL100W-C	28427	28546	0	0	-	-	-	0	0	-	-	-	4	10	-1.32193	0.608354	0.707048	0	0	-	-	-	1	1	0	0.854545	0.900608	2	8	-2	0.227907	0.301229
YBL100C	36989	37303	0	0	-	-	-	0	0	-	-	-	90	99	-0.137504	0.663635	0.752396	0	0	-	-	-	123	77	0.675728	0.00103405	0.00434924	128	172	-0.426265	0.0287788	0.0486158
YBL099W	37053	38690	241	228	0.0799993	0.909413	0.939161	0	0	-	-	-	561	604	-0.106548	0.461661	0.572124	214	240	-0.165424	0.116941	0.236539	521	367	0.505503	0.000274986	0.0014344	511	928	-0.860802	0.000307118	0.000754398
YBL098W	39145	40527	0	0	-	-	-	166	215	-0.373153	0.821303	0.863581	249	162	0.620152	0.0010857	0.00340038	434	96	2.17659	5.59674e-14	5.44645e-12	139	194	-0.480972	0.731108	0.809243	290	816	-1.49252	1.28772e-12	1.3535e-11
YBL097W	40831	43095	61	22	1.47131	0.00754118	0.0190757	121	59	1.03622	0.00672187	0.0145627	43	45	-0.0655883	0.616905	0.713352	94	38	1.30666	0.0102216	0.0371726	36	49	-0.444785	0.908283	0.938579	64	64	0	0.449086	0.534864
YBL096C	43174	43482	0	0	-	-	-	9	6	0.584963	0.631792	0.706641	0	12	#NUM!	0.0014287	0.00435229	9	1	3.16993	0.0565998	0.136876	3	3	0	0.861154	0.904984	1	11	-3.45943	0.0219355	0.0383388
YBL095W	43277	44089	110	20	2.45943	1.16985e-07	1.3493e-06	208	71	1.55069	0.001084	0.00290743	65	48	0.437405	0.0744822	0.129243	75	28	1.42146	0.0349787	0.095092	39	43	-0.140863	0.654174	0.743827	256	183	0.4843	0.64486	0.720551
YBL094C	43765	44097	0	0	-	-	-	0	1	#NUM!	0.305914	0.391204	0	0	-	-	-	2	0	#DIV/0!	0.14137	0.271726	0	0	-	-	-	7	2	1.80735	0.199914	0.269202
YBL093C	44256	44918	0	0	-	-	-	0	0	-	-	-	7	6	0.222392	0.586733	0.688476	0	0	-	-	-	2	455	-7.82972	0.0003027	0.00156252	816	6	7.08746	0.0012056	0.00267079
YBL092W	45645	46370	0	0	-	-	-	0	0	-	-	-	0	0	-	-	-	0	0	-	-	-	0	0	-	-	-	0	0	-	-	-
YBL091C-A	46565	47180	169	105	0.686634	0.131367	0.209449	149	45	1.72732	2.49259e-10	3.9805e-09	67	217	-1.69546	5.29052e-05	0.000249619	152	109	0.479743	0.450697	0.612075	106	205	-0.95156	0.0105505	0.0297348	362	124	1.54565	1.15432e-06	4.32479e-06
YBL091C	47363	48628	606	506	0.26018	0.716571	0.792169	965	665	0.537175	0.00995073	0.0205569	499	1529	-1.61548	4.8327e-12	1.0186e-10	520	330	0.656046	0.111174	0.227322	701	1370	-0.96669	0.0060604	0.0189397	2216	559	1.98704	7.23209e-09	3.9152e-08
YBL090W	48825	49358	0	0	-	-	-	270	50	2.43296	4.30452e-19	2.01886e-17	65	163	-1.32636	0.00184413	0.00536913	133	125	0.0894982	0.605195	0.744801	0	0	-	-	-	245	114	1.10375	0.010641	0.0199402
YBL089W	49574	50953	315	4	6.29921	1.52562e-06	1.3294e-05	35	22	0.669851	0.0865975	0.133341	7	230	-5.03814	2.90663e-06	1.89357e-05	199	3	6.05166	8.99937e-07	1.57115e-05	19	48	-1.33703	0.0691673	0.134127	93	19	2.29123	1.95678e-05	5.86486e-05
YBL088C	51019	59382	193	101	0.934246	0.0208871	0.0451773	276	124	1.15433	1.4164e-06	8.36979e-06	62	159	-1.35869	0.0283733	0.0572183	170	100	0.765535	0.0802869	0.177103	64	146	-1.18982	0.00339295	0.011677	287	105	1.45066	0.000334456	0.000815932
YBL087C	59822	60739	0	0	-	-	-	673	402	0.743411	0.00281642	0.00677003	0	0	-	-	-	428	318	0.428584	0.451948	0.613148	359	394	-0.134212	0.340155	0.458957	0	0	-	-	-
YBL086C	61202	62602	477	82	2.54029	1.5557e-12	5.28402e-11	603	118	2.35337	1.41969e-17	5.81962e-16	236	415	-0.814324	0.0196079	0.0418614	137	67	1.03194	0.00834639	0.031768	210	382	-0.863183	0.0303542	0.0694922	1222	483	1.33915	0.00184364	0.0039454
YBL085W	63876	66818	290	161	0.848992	0.0490117	0.093342	227	92	1.30299	2.70231e-05	0.000113729	124	326	-1.39453	0.000114329	0.000488359	167	115	0.538214	0.282406	0.443262	119	183	-0.620882	0.275048	0.392894	475	155	1.61566	1.32971e-05	4.09554e-05
YBL084C	67169	69445	362	26	3.79941	0.000136343	0.000626973	130	43	1.5961	2.32338e-08	2.23577e-07	18	31	-0.784271	0.29957	0.407818	68	31	1.13327	0.0485306	0.121237	13	34	-1.38702	0.0888004	0.163752	145	44	1.72048	0.000648748	0.00152028
YBL083C	69713	70138	0	13	#NUM!	6.01561e-05	0.000310229	1	13	-3.70044	0.0159603	0.0308767	2	11	-2.45943	0.0517845	0.0953064	10	3	1.73697	0.300281	0.462208	3	9	-1.58496	0.243308	0.357582	18	8	1.16993	0.244409	0.319704
YBL082C	69751	71127	301	13	4.53318	5.50195e-07	5.34459e-06	257	63	2.02834	8.69743e-08	7.17572e-07	20	37	-0.887525	0.238604	0.33841	76	50	0.604071	0.343448	0.5074	33	79	-1.25939	0.03956	0.0860165	287	81	1.82506	0.000216937	0.000547458
YBL081W	71866	72972	29	18	0.688056	0.305457	0.413404	27	14	0.947533	0.0188758	0.0357019	32	48	-0.584963	0.44392	0.555944	56	46	0.283793	0.951923	0.972464	62	51	0.281771	0.114841	0.201157	48	28	0.777608	0.274695	0.353784
YBL080C	73070	74695	147	59	1.31703	0.00418542	0.011553	128	55	1.21864	7.11508e-07	4.64989e-06	91	55	0.726435	0.00211925	0.00606023	53	46	0.204358	0.896804	0.940847	70	63	0.152003	0.0954937	0.173108	210	199	0.0776209	0.551815	0.635704
YBL079W	75259	79767	247	132	0.903973	0.0148455	0.0337554	405	211	0.940679	3.56772e-06	1.89333e-05	131	268	-1.03267	0.00107663	0.00337389	316	257	0.298156	0.788007	0.870905	216	328	-0.602665	0.323093	0.440957	610	315	0.953457	0.00283699	0.00584439
YBL078C	80378	80731	294	233	0.335486	0.488821	0.597313	163	169	-0.0521513	0.193832	0.265795	62	274	-2.14384	1.4388e-09	1.97347e-08	394	301	0.388432	0.467717	0.626843	83	171	-1.04281	0.0153196	0.0399365	0	0	-	-	-
YBL077W	80897	81328	0	0	-	-	-	0	533	#NUM!	6.58274e-37	7.13953e-35	0	0	-	-	-	162	0	#DIV/0!	0.00289751	0.0139839	0	122	#NUM!	0.00143751	0.00570713	0	0	-	-	-
YBL076C	81043	84261	2332	656	1.8298	2.6185e-08	3.63271e-07	2796	588	2.24948	6.14164e-15	1.9496e-13	790	1745	-1.1433	2.24799e-06	1.49292e-05	1124	990	0.183142	0.824516	0.897868	1168	1753	-0.585786	0.317716	0.43582	5219	1588	1.71656	4.49881e-07	1.8002e-06
YBL075C	84499	86448	276	129	1.0973	0.00736466	0.0186867	93	52	0.838719	0.00262557	0.00636643	91	519	-2.5118	3.26884e-21	2.40358e-19	76	78	-0.0374747	0.614544	0.75208	65	394	-2.59968	5.35814e-17	4.42534e-15	780	135	2.53051	7.94498e-15	1.10692e-13
YBL074C	86722	87789	43	27	0.671377	0.232593	0.331794	143	4	5.15987	0.00694716	0.015007	32	51	-0.672425	0.581243	0.683543	22	42	-0.932886	0.0166231	0.0540895	34	22	0.628031	0.0476437	0.100041	48	50	-0.0588937	0.536267	0.620465
YBL073W	87646	87957	0	15	#NUM!	0.00340467	0.00971496	5	5	0	0.8776	0.906505	7	10	-0.514573	0.780405	0.847807	3	11	-1.87447	0.0743164	0.166752	11	5	1.1375	0.0900849	0.165393	22	0	#DIV/0!	4.44252e-05	0.000125158
YBL072C	88523	89440	0	0	-	-	-	0	0	-	-	-	0	0	-	-	-	0	0	-	-	-	0	0	-	-	-	0	0	-	-	-
YBL071C-B	89458	89556	0	0	-	-	-	0	0	-	-	-	0	0	-	-	-	0	0	-	-	-	0	0	-	-	-	0	0	-	-	-
YBL071W-A	89978	90226	0	0	-	-	-	142	5	4.82782	8.29788e-05	0.000305724	4	74	-4.20945	0.00050099	0.0017442	12	48	-2	0.0232188	0.0696073	5	89	-4.15381	0.00551287	0.0175018	276	5	5.7866	2.53524e-32	9.41913e-31
YBL071C	90223	90531	69	8	3.10852	5.21767e-07	5.10876e-06	82	17	2.27009	1.05464e-08	1.0959e-07	2	52	-4.70044	0.00398112	0.0104535	8	20	-1.32193	0.0263015	0.0762351	90	38	1.24393	0.385912	0.503737	109	31	1.81399	0.000155017	0.000399681
YBL070C	90605	90925	0	0	-	-	-	4	3	0.415037	0.477244	0.5637	4	12	-1.58496	0.138785	0.217709	12	3	2	0.0776344	0.172722	5	12	-1.26303	0.333194	0.451688	25	10	1.32193	0.0804396	0.121021
YBL069W	90741	92030	429	14	4.93748	2.48218e-05	0.000146054	565	16	5.14211	1.32098e-06	7.87748e-06	6	137	-4.51307	0.00166027	0.00492311	16	23	-0.523562	0.272387	0.433885	0	0	-	-	-	117	37	1.66091	0.00242964	0.00508552
YBL068W-A	91794	92030	0	0	-	-	-	0	0	-	-	-	0	0	-	-	-	0	0	-	-	-	0	0	-	-	-	0	0	-	-	-
YBL068W	92414	93394	205	67	1.61339	0.000527602	0.00198052	337	109	1.62842	5.22397e-11	9.81805e-10	30	125	-2.05889	2.61806e-07	2.19189e-06	71	78	-0.135655	0.359493	0.523161	49	81	-0.72514	0.413592	0.531601	405	187	1.11488	0.000272655	0.000677069
YBL067C	93639	95882	170	62	1.45519	0.000139522	0.000639206	212	135	0.651105	8.20949e-05	0.000303326	105	154	-0.552541	0.272693	0.37906	90	42	1.09954	0.0422665	0.109199	105	176	-0.745186	0.127931	0.2195	298	139	1.10023	0.000659554	0.00154223
YBL066C	96669	100115	163	43	1.92246	1.40087e-05	8.80008e-05	167	97	0.783791	0.000742093	0.00210667	46	137	-1.57447	0.000165832	0.000673067	131	64	1.03342	0.0283421	0.0808287	59	152	-1.36528	0.000782174	0.00345513	264	73	1.85457	8.7015e-07	3.33944e-06
YBL065W	99963	100307	19	13	0.547488	0.882359	0.919899	0	0	-	-	-	0	11	#NUM!	0.0294495	0.0590179	1	17	-4.08746	0.000762639	0.00487303	0	0	-	-	-	0	0	-	-	-
YBL064C	100371	101156	5693	72	6.30505	2.45997e-41	2.81752e-39	3382	116	4.86568	9.18244e-14	2.55635e-12	246	627	-1.34981	1.20946e-07	1.08771e-06	173	279	-0.689493	8.66629e-05	0.000825025	123	288	-1.22741	3.06574e-05	0.000212342	2311	565	2.03219	7.76175e-10	5.0579e-09
YBL063W	101886	105221	60	33	0.862496	0.088035	0.151018	75	57	0.395929	0.0271455	0.0490065	16	269	-4.07146	1.17189e-06	8.36257e-06	61	48	0.345775	0.819472	0.8951	30	43	-0.519374	0.773952	0.840903	104	33	1.65605	0.00262574	0.00544274
YBL062W	105308	105688	0	2	#NUM!	0.108307	0.178998	0	0	-	-	-	0	0	-	-	-	0	0	-	-	-	0	3	#NUM!	0.077432	0.146302	3	0	#DIV/0!	0.0681479	0.104607
YBL061C	105316	107406	146	39	1.90442	2.50815e-05	0.000147055	153	46	1.73383	7.91212e-07	5.08525e-06	83	128	-0.624961	0.222887	0.321039	125	89	0.490051	0.364961	0.527999	56	85	-0.602036	0.488507	0.601292	238	95	1.32496	0.000302796	0.00074515
YBL060W	107932	109995	82	29	1.49957	0.00614838	0.015947	116	73	0.668156	0.000601722	0.00174906	31	81	-1.38565	0.00236628	0.00663798	119	91	0.387023	0.726206	0.828891	76	111	-0.546488	0.583588	0.685543	195	63	1.63005	2.44715e-05	7.19749e-05
YBL059C-A	110125	110539	0	0	-	-	-	164	74	1.1481	2.11343e-07	1.58082e-06	71	158	-1.15403	0.0257608	0.052828	93	74	0.329705	0.834005	0.904768	12	44	-1.87447	0.00960542	0.0276594	324	87	1.89691	6.47366e-05	0.00017752
YBL059W	110594	111244	15	16	-0.0931094	0.706979	0.783275	0	0	-	-	-	18	39	-1.11548	0.108079	0.176806	0	0	-	-	-	0	0	-	-	-	296	7	5.4021	1.57599e-06	5.7163e-06
YBL058W	111437	112708	3074	14	7.77855	1.10853e-07	1.29734e-06	611	101	2.59682	2.33315e-20	1.16792e-18	634	1286	-1.02034	2.8622e-05	0.000147126	307	426	-0.472615	0.000536204	0.00359866	620	1168	-0.9137	0.000670917	0.003035	3034	1054	1.52535	1.25136e-06	4.63627e-06
YBL057C	112801	113427	0	0	-	-	-	79	76	0.0558532	0.136171	0.195993	28	81	-1.5325	0.00149669	0.00451155	61	32	0.930737	0.147648	0.28051	65	157	-1.27225	0.000422718	0.00206843	176	59	1.57679	0.000181374	0.000464504
YBL056W	113762	115168	9179	38	7.91619	2.37843e-60	1.6734e-57	539	301	0.840522	3.9243e-06	2.05532e-05	84	240	-1.51457	0.000196758	0.000772351	316	106	1.57586	1.74705e-06	2.84233e-05	198	536	-1.43673	5.28298e-08	8.39578e-07	995	270	1.88174	4.49187e-10	3.04582e-09
YBL055C	115573	116829	0	0	-	-	-	201	234	-0.219313	0.355857	0.44512	99	106	-0.0985638	0.664614	0.753349	308	115	1.4213	9.7377e-07	1.67228e-05	143	273	-0.932886	0.00807831	0.0241099	231	214	0.110282	0.650123	0.725372
YBL054W	117589	119166	16	5	1.67807	0.123628	0.199628	113	28	2.01282	5.61191e-07	3.74559e-06	34	40	-0.234465	0.968461	0.980677	55	51	0.108934	0.710243	0.817417	63	54	0.222392	0.0786133	0.148175	140	112	0.321928	0.86577	0.904485
YBL053W	119335	119709	6	0	#DIV/0!	0.0155174	0.0349763	3	0	#DIV/0!	0.0266517	0.0483108	5	1	2.32193	0.211024	0.308061	3	0	#DIV/0!	0.087711	0.189212	3	2	0.584963	0.522197	0.629756	7	2	1.80735	0.219638	0.291409
YBL052C	119379	121874	68	21	1.69515	0.00119926	0.00399619	98	23	2.09115	3.47788e-10	5.32525e-09	38	67	-0.818162	0.18253	0.273745	68	59	0.20482	0.897917	0.941827	92	77	0.256775	0.0393986	0.0858371	99	114	-0.203533	0.182527	0.248986
YBL051C	122753	124759	111	86	0.368151	0.524114	0.629931	137	71	0.948285	2.6717e-05	0.000112531	194	280	-0.52937	0.237976	0.337959	122	150	-0.298081	0.0349978	0.0950948	159	217	-0.448668	0.784494	0.847627	356	215	0.727541	0.041156	0.0668036
YBL050W	125125	126119	541	362	0.579639	0.0979309	0.165005	565	333	0.762729	1.02424e-05	4.8255e-05	125	438	-1.809	7.65861e-13	1.90038e-11	210	129	0.703018	0.0875774	0.189002	161	372	-1.20824	5.84167e-05	0.00037113	299	85	1.81461	1.9989e-09	1.19889e-08
YBL049W	126828	127244	0	0	-	-	-	0	0	-	-	-	3	69	-4.52356	0.000795803	0.00258589	29	19	0.610053	0.478277	0.636451	10	23	-1.20163	0.242495	0.356772	0	0	-	-	-
YBL048W	127299	127610	0	0	-	-	-	0	0	-	-	-	19	29	-0.610053	0.911612	0.943982	0	0	-	-	-	69	0	-	1.28587e-18	1.40185e-16	10	13	-0.378512	0.424365	0.509848
YBL047C	127895	132040	561	462	0.280108	0.585638	0.680572	643	705	-0.132805	0.234145	0.311913	781	829	-0.0860496	0.348666	0.459307	827	440	0.910384	0.000700585	0.00453955	832	1051	-0.337107	0.691448	0.77713	1778	1902	-0.0972619	0.175891	0.240915
YBL046W	132424	133749	422	330	0.354777	0.427578	0.535969	572	385	0.571157	0.00052171	0.00154847	126	155	-0.298844	0.956589	0.973481	199	155	0.3605	0.763392	0.854629	274	322	-0.232885	0.436905	0.555015	408	571	-0.484922	0.00658498	0.0127922
YBL045C	134143	135516	619	604	0.0353909	0.69252	0.770423	201	196	0.0363418	0.100881	0.151919	947	1191	-0.330737	0.732809	0.808979	777	849	-0.12785	0.0323293	0.0889945	842	605	0.476885	1.42131e-06	1.57792e-05	531	995	-0.905985	6.54439e-05	0.000179367
YBL044W	135998	136366	0	0	-	-	-	0	21	#NUM!	2.02894e-05	8.83905e-05	7	0	#DIV/0!	0.00257087	0.0071313	10	0	#DIV/0!	0.00378339	0.0171458	0	0	-	-	-	10	4	1.32193	0.579649	0.660235
YBL043W	136688	137461	38	27	0.49304	0.553385	0.654157	98	85	0.205319	0.246486	0.326052	10	17	-0.765535	0.433949	0.545333	63	41	0.619728	0.492904	0.649786	38	27	0.49304	0.0493605	0.102735	53	78	-0.557482	0.30774	0.388763
YBL042C	138341	140260	118	85	0.473252	0.41148	0.520302	139	125	0.153157	0.154371	0.218207	106	105	0.0136749	0.309817	0.418947	95	72	0.399931	0.595671	0.737571	137	92	0.57447	3.39935e-05	0.000233373	241	324	-0.426961	0.0269596	0.0459489
YBL041W	141247	141972	0	0	-	-	-	0	0	-	-	-	226	119	0.925361	1.18711e-06	8.44909e-06	283	87	1.70171	1.37142e-08	3.98168e-07	0	0	-	-	-	0	0	-	-	-
YBL040C	142112	142868	279	216	0.369234	0.630238	0.718378	262	294	-0.166249	0.440407	0.529053	90	207	-1.20163	0.00157579	0.00471872	245	185	0.405256	0.647761	0.774438	38	70	-0.881356	0.190085	0.297574	176	378	-1.10281	0.00170725	0.00368002
YBL039W-B	143393	143572	50	33	0.599462	0.37396	0.482008	0	0	-	-	-	0	0	-	-	-	24	28	-0.222392	0.364187	0.527945	31	21	0.561879	0.0768113	0.145685	34	48	-0.4975	0.0646329	0.099967
YBL039C	143989	145728	44	39	0.174029	0.937781	0.959803	204	227	-0.154123	0.507981	0.593348	49	58	-0.243271	0.960167	0.974572	72	68	0.0824622	0.654606	0.778975	51	62	-0.281771	0.76836	0.836914	155	267	-0.784572	0.00973307	0.0183675
YBL039C-A	144948	145031	0	0	-	-	-	0	0	-	-	-	0	0	-	-	-	0	0	-	-	-	0	0	-	-	-	0	0	-	-	-
YBL038W	146187	146885	140	335	-1.25873	9.5469e-07	8.61145e-06	276	265	0.0586759	0.0604471	0.0983399	50	82	-0.713696	0.231176	0.329932	60	63	-0.0703893	0.34333	0.5074	0	0	-	-	-	268	472	-0.816554	9.36148e-05	0.000249795
YBL037W	147209	150286	41	116	-1.50043	0.000144259	0.000654816	230	212	0.11757	0.0385508	0.0668762	60	121	-1.01197	0.0256072	0.0525328	237	129	0.877516	0.0174719	0.0562247	98	144	-0.555215	0.599166	0.69892	87	182	-1.06485	0.000507215	0.00120444
YBL036C	150447	151220	87	92	-0.0806185	0.645402	0.732904	181	92	0.976284	7.50051e-05	0.000279911	84	242	-1.52655	0.000635169	0.00213772	121	117	0.0484985	0.473894	0.632059	160	271	-0.760221	0.17808	0.282677	542	298	0.862981	0.0124283	0.022936
YBL035C	151493	153610	29	41	-0.499571	0.147114	0.228971	70	77	-0.137504	0.403037	0.492307	40	51	-0.350497	0.860669	0.910568	72	46	0.646363	0.272468	0.433885	98	87	0.171766	0.0827767	0.154793	110	177	-0.686246	0.00452951	0.00900851
YBL034C	153848	158389	31	48	-0.630766	0.0908609	0.155055	84	30	1.48543	2.39602e-06	1.33408e-05	27	38	-0.49304	0.65276	0.74455	44	51	-0.212994	0.262556	0.42375	26	42	-0.691878	0.540678	0.646607	77	93	-0.272372	0.108341	0.157593
YBL033C	158656	159693	488	330	0.564415	0.123181	0.199035	1072	517	1.05207	3.67464e-07	2.58167e-06	309	388	-0.32845	0.760281	0.83094	670	357	0.908237	0.00336412	0.0156446	323	546	-0.757367	0.0564767	0.114189	782	329	1.24908	0.000112146	0.000296141
YBL032W	160184	161329	0	0	-	-	-	0	0	-	-	-	0	0	-	-	-	0	0	-	-	-	0	0	-	-	-	0	0	-	-	-
YBL031W	161699	162715	0	0	-	-	-	47	46	0.0310269	0.2707	0.352404	19	9	1.078	0.0410608	0.0781013	43	18	1.25634	0.06408	0.150398	22	28	-0.347923	0.926634	0.95124	8	204	-4.67243	0.000747057	0.00172945
YBL030C	163041	163997	504	187	1.43039	3.83398e-06	2.83094e-05	945	536	0.818081	5.28721e-05	0.000206801	2256	768	1.55459	9.9574e-25	1.20794e-22	599	238	1.33159	8.99743e-07	1.57115e-05	2736	1263	1.11521	3.8033e-09	7.53884e-08	2269	5824	-1.35995	6.62919e-06	2.15862e-05
YBL029C-A	164488	164772	0	0	-	-	-	0	0	-	-	-	0	0	-	-	-	0	0	-	-	-	0	0	-	-	-	0	0	-	-	-
YBL029W	166134	167264	47	89	-0.921145	0.0338756	0.0684881	88	114	-0.373458	0.780059	0.830231	57	76	-0.415037	0.712819	0.793491	25	10	1.32193	0.0885885	0.190558	28	32	-0.192645	0.745826	0.819656	137	232	-0.759949	0.00807769	0.0154673
YBL028C	167518	167838	19	26	-0.452512	0.364897	0.4733	137	117	0.227667	0.135521	0.195219	11	109	-3.30875	3.65661e-06	2.32651e-05	78	59	0.402759	0.697057	0.807726	31	90	-1.53766	0.00431931	0.0143041	0	273	#NUM!	6.27118e-05	0.000172586
YBL027W	168423	169376	0	0	-	-	-	0	0	-	-	-	0	0	-	-	-	0	0	-	-	-	0	0	-	-	-	0	0	-	-	-
YBL026W	170623	171038	0	0	-	-	-	299	377	-0.334419	0.683742	0.75239	0	0	-	-	-	335	124	1.43382	7.04188e-06	9.6619e-05	123	345	-1.48794	2.72669e-07	3.65189e-06	0	0	-	-	-
YBL025W	171481	171918	28	83	-1.56768	1.6433e-05	0.000101802	44	44	0	0.232855	0.310593	1	220	-7.78136	1.3394e-32	4.06211e-30	19	29	-0.610053	0.117563	0.237614	88	179	-1.02438	0.822162	0.875655	44	58	-0.398549	0.103766	0.151432
YBL024W	172534	174588	92	127	-0.465123	0.0649414	0.118108	165	121	0.447459	0.0119243	0.0240333	150	119	0.334001	0.0293578	0.0588774	120	97	0.306978	0.856263	0.916823	143	70	1.03059	2.51529e-07	3.41066e-06	197	336	-0.770266	0.000714048	0.00165805
YBL023C	174920	177526	56	112	-1	0.00150997	0.00488287	81	87	-0.103093	0.315903	0.402494	47	61	-0.376148	0.755084	0.827213	86	85	0.0168738	0.433113	0.595502	77	74	0.0573332	0.149168	0.246548	137	182	-0.409763	0.13041	0.18585
YBL022C	177874	181275	255	479	-0.909528	0.00204003	0.006225	433	380	0.188368	0.0310409	0.0552664	214	368	-0.782095	0.020522	0.0434222	652	471	0.469145	0.260322	0.422046	418	473	-0.178337	0.215359	0.32618	343	575	-0.745353	0.0001621	0.000416738
YBL021C	181660	182094	59	17	1.79518	0.00264195	0.00781478	280	4	6.12928	1.17169e-07	9.35557e-07	0	0	-	-	-	20	17	0.234465	0.953173	0.97279	8	28	-1.80735	0.0271502	0.0637912	109	36	1.59826	0.00051058	0.00121082
YBL020W	182401	184125	48	45	0.0931094	0.931258	0.954714	134	72	0.896164	5.12325e-05	0.000201447	82	107	-0.383915	0.726826	0.804001	76	101	-0.410284	0.0787186	0.17429	86	86	0	0.141265	0.237124	205	193	0.0870231	0.578276	0.658951
YBL019W	184353	185915	50	63	-0.333424	0.199088	0.292428	782	2	8.61102	1.66968e-51	4.13922e-49	86	112	-0.38109	0.661046	0.750302	24	51	-1.08746	0.00523401	0.0217429	115	75	0.616671	0.00025059	0.00132876	178	231	-0.376016	0.013866	0.0253271
YBL018C	185998	186474	49	4	3.61471	0.010145	0.0244802	124	3	5.36923	1.0737e-06	6.59936e-06	32	47	-0.554589	0.56403	0.667904	0	0	-	-	-	58	63	-0.119299	0.394107	0.511617	127	122	0.0579473	0.631064	0.707056
YBL017C	186844	191583	457	376	0.281462	0.650438	0.737432	538	331	0.700775	0.000498135	0.00148357	677	634	0.094673	0.056002	0.101801	359	402	-0.163212	0.0647932	0.151261	706	684	0.0456719	0.00508776	0.0163812	1070	1043	0.0368716	0.436494	0.521842
YBL016W	192451	193512	6	5	0.263034	0.915273	0.942643	31	32	-0.0458037	0.752835	0.807928	20	18	0.152003	0.468742	0.578536	4	25	-2.64386	0.0164097	0.0535609	9	11	-0.289507	0.898351	0.932212	8	15	-0.906891	0.103167	0.150805
YBL015W	194122	195702	524	146	1.8436	3.37382e-07	3.49812e-06	359	90	1.99599	1.30754e-10	2.24655e-09	211	89	1.24537	1.18262e-06	8.42808e-06	2	2513	-10.2952	0.000348543	0.00253333	264	82	1.68684	2.77811e-16	2.01913e-14	487	814	-0.741107	0.00173511	0.00373104
YBL014C	199064	201748	32	33	-0.0443941	0.741198	0.812284	79	69	0.195256	0.0748297	0.118265	52	52	0	0.592591	0.693309	44	33	0.415037	0.647458	0.774438	52	53	-0.0274807	0.292354	0.411895	87	141	-0.696608	0.00176897	0.00379776
YBL013W	202056	203261	27	30	-0.152003	0.66356	0.746979	28	21	0.415037	0.0932284	0.141625	14	19	-0.440573	0.873869	0.920048	9	59	-2.71272	0.00800795	0.0308066	9	11	-0.289507	0.887208	0.923132	24	31	-0.369234	0.239644	0.314394
YBL012C	203406	203807	0	0	-	-	-	0	0	-	-	-	18	35	-0.959358	0.755503	0.827301	0	0	-	-	-	0	0	-	-	-	100	0	#DIV/0!	1.11442e-20	2.71007e-19
YBL011W	203538	205817	278	236	0.236298	0.732944	0.804849	0	0	-	-	-	151	236	-0.644238	0.171042	0.259294	0	0	-	-	-	0	0	-	-	-	483	551	-0.190029	0.0821906	0.123343
YBL010C	206107	206949	148	2	6.20945	0.000243934	0.001033	588	0	#DIV/0!	1.16785e-51	3.0399e-49	62	25	1.31034	0.000464143	0.00163363	0	0	-	-	-	50	29	0.785875	0.00616527	0.0192259	65	106	-0.705553	0.0031882	0.00651274
YBL009W	207194	209224	141	15	3.23266	0.00541508	0.0143229	89	80	0.153805	0.171465	0.238676	95	68	0.482393	0.0469799	0.0875302	68	80	-0.234465	0.129635	0.256487	132	92	0.520832	0.000378339	0.0018834	124	194	-0.645717	0.00120427	0.00266896
YBL008W-A	209409	209648	0	0	-	-	-	3	5	-0.736966	0.827422	0.866887	0	0	-	-	-	0	3	#NUM!	0.0545282	0.132906	1	5	-2.32193	0.310769	0.428262	0	0	-	-	-
YBL008W	209653	212175	145	80	0.857981	0.798152	0.857745	44	43	0.0331669	0.266507	0.347728	27	27	0	0.62179	0.71823	46	32	0.523562	0.580661	0.728251	28	37	-0.402098	0.968574	0.978237	64	109	-0.768184	0.00136863	0.00300459
YBL007C	212632	216366	326	144	1.1788	0.000421766	0.00164076	789	755	0.0635487	0.0662142	0.106821	365	269	0.44029	0.00256477	0.00711799	777	563	0.46478	0.268051	0.430109	547	837	-0.613687	0.35601	0.474593	523	622	-0.250104	0.0349793	0.0577947
YBL006C	216587	217129	0	0	-	-	-	0	0	-	-	-	33	172	-2.38187	1.24762e-10	2.10209e-09	289	177	0.70732	0.0369946	0.0987313	72	284	-1.97982	4.87213e-11	1.40519e-09	0	0	-	-	-
YBL006W-A	216711	216860	0	0	-	-	-	0	0	-	-	-	0	0	-	-	-	0	0	-	-	-	0	0	-	-	-	0	0	-	-	-
YBL005W	217470	220400	127	132	-0.0557094	0.590451	0.684873	92	154	-0.743225	0.418755	0.508285	95	66	0.525461	0.0121522	0.0277336	52	46	0.176878	0.829148	0.90136	74	69	0.100929	0.239997	0.354263	99	295	-1.57521	6.94475e-11	5.46388e-10
YBL004W	227636	235117	77	41	0.909235	0.265253	0.368504	147	138	0.0911479	0.0545771	0.0901137	87	98	-0.171766	0.873401	0.91991	91	97	-0.0921182	0.344896	0.508538	150	177	-0.238787	0.490175	0.60274	208	341	-0.713188	0.000139186	0.000360953
YBL003C	235394	235792	0	0	-	-	-	0	0	-	-	-	677	507	0.41717	0.000125935	0.00053087	0	0	-	-	-	739	498	0.569429	4.03211e-09	7.87778e-08	884	1457	-0.720883	0.000375045	0.000911414
YBL002W	236492	236887	0	0	-	-	-	782	766	0.0298242	0.0836845	0.129315	774	467	0.728911	9.46009e-08	8.73818e-07	1048	788	0.411371	0.351772	0.514919	1479	1675	-0.179539	0.183528	0.28922	680	1238	-0.864405	7.19541e-06	2.32882e-05
YBL001C	237153	237467	0	0	-	-	-	180	424	-1.23607	0.0115253	0.0233739	0	0	-	-	-	317	91	1.80054	4.46799e-10	1.84381e-08	80	398	-2.3147	7.38115e-15	4.3263e-13	0	0	-	-	-
YBR001C	238941	241283	330	113	1.54614	2.63274e-05	0.000152544	221	126	0.810623	2.35828e-05	0.000101214	222	175	0.343205	0.0307882	0.0612734	91	89	0.0320612	0.539239	0.69199	139	124	0.164745	0.0275974	0.0645914	415	593	-0.514921	0.0316243	0.053021
YBR002C	241708	242568	58	65	-0.164387	0.430853	0.539388	69	73	-0.0813001	0.258077	0.338694	92	109	-0.244622	0.935514	0.959684	64	80	-0.321928	0.182051	0.326067	36	39	-0.115477	0.540623	0.646607	109	178	-0.707549	0.000849749	0.0019478
YBR003W	242809	244230	268	274	-0.0319429	0.552678	0.653684	145	124	0.225713	0.0496235	0.0829609	158	231	-0.547968	0.357931	0.468865	208	340	-0.708951	5.45174e-05	0.000558458	322	260	0.308549	0.000215208	0.0011661	323	645	-0.997765	2.16637e-07	9.14766e-07
YBR004C	244366	245667	527	393	0.423274	0.320417	0.429169	220	185	0.249978	0.0111801	0.0227404	80	308	-1.94486	1.77601e-10	2.92025e-09	132	325	-1.2999	9.34008e-08	2.19117e-06	14	30	-1.09954	0.209521	0.31929	171	236	-0.464791	0.0106682	0.0199842
YBR005W	245906	246547	490	450	0.122857	0.922857	0.947679	644	439	0.55284	0.00563989	0.012436	424	703	-0.72946	0.0110902	0.0256967	80	235	-1.55459	2.18835e-09	7.4674e-08	307	308	-0.0046917	0.0467632	0.0987244	258	455	-0.818495	0.000288852	0.000713063
YBR006W	247010	248503	730	145	2.33184	1.42741e-13	5.57937e-12	853	281	1.60198	9.02543e-09	9.53071e-08	333	675	-1.01937	0.00204143	0.00586534	175	233	-0.412975	0.00484162	0.0206516	349	690	-0.983369	0.00080125	0.00352156	1587	315	2.33288	8.45608e-12	7.82699e-11
YBR007C	248806	251016	61	35	0.801454	0.122844	0.198689	44	46	-0.0641303	0.307907	0.393418	78	69	0.176878	0.185551	0.277666	30	29	0.0489096	0.632136	0.765364	89	64	0.475733	0.0081683	0.0243043	90	153	-0.765535	0.00059296	0.00139443
YBR008C	252563	254209	42	12	1.80735	0.00449512	0.0122317	84	18	2.22239	6.31132e-10	9.22942e-09	92	83	0.148523	0.299282	0.407717	16	35	-1.12928	0.00643474	0.025695	103	60	0.77961	1.88617e-05	0.000142997	193	188	0.0378682	0.401425	0.487431
YBR009C	255373	255684	0	0	-	-	-	0	0	-	-	-	0	0	-	-	-	0	0	-	-	-	0	0	-	-	-	0	0	-	-	-
YBR010W	256331	256741	0	0	-	-	-	0	0	-	-	-	0	0	-	-	-	0	0	-	-	-	0	0	-	-	-	0	0	-	-	-
YBR011C	257112	257975	2708	965	1.48863	0.000593498	0.00219443	5499	1763	1.64114	2.2811e-07	1.68446e-06	1810	1195	0.598979	3.4646e-05	0.000172252	1497	1049	0.51306	0.315697	0.478371	2999	2980	0.00916919	0.0334153	0.0750193	5724	3664	0.643604	0.20941	0.279876
YBR012C	259147	259566	13	15	-0.206451	0.584491	0.679721	36	26	0.469485	0.119843	0.175747	40	42	-0.0703893	0.640466	0.734517	32	45	-0.491853	0.190512	0.336406	26	10	1.37851	0.00460812	0.0150955	46	84	-0.868755	0.0122611	0.0226353
YBR013C	265492	265881	33	23	0.520832	0.480707	0.589513	38	87	-1.19502	0.0743934	0.117682	23	28	-0.283793	0.997482	0.998397	90	28	1.6845	0.000638687	0.00419014	27	63	-1.22239	0.0653998	0.128563	58	88	-0.601451	0.0282225	0.0477515
YBR014C	266725	267336	145	167	-0.203795	0.347925	0.455848	125	53	1.23786	2.1479e-07	1.59971e-06	167	235	-0.492813	0.480577	0.590364	87	143	-0.716928	0.00171036	0.00944113	151	152	-0.00952277	0.128145	0.219661	251	196	0.356834	0.658416	0.732639
YBR015C	267710	269503	456	512	-0.16711	0.303966	0.411838	681	318	1.09863	1.68958e-07	1.28973e-06	273	728	-1.41504	2.21942e-09	2.88471e-08	143	189	-0.402371	0.0405347	0.105712	455	705	-0.631757	0.208963	0.318795	1385	438	1.66088	2.54671e-08	1.24428e-07
YBR016W	270247	270633	503	178	1.49868	1.98334e-06	1.64721e-05	3321	50	6.05355	5.55002e-12	1.23476e-10	180	442	-1.29605	3.0122e-05	0.000153444	0	0	-	-	-	147	363	-1.30415	7.29047e-06	6.4081e-05	1574	313	2.3302	2.87265e-10	2.03558e-09
YBR017C	270947	273703	117	246	-1.07215	0.00277337	0.00816429	25	42	-0.748461	0.558639	0.640101	132	449	-1.76618	1.56818e-10	2.60996e-09	251	318	-0.341339	0.00338637	0.0157342	130	180	-0.469485	0.700603	0.783704	243	160	0.602884	0.205022	0.274698
YBR018C	274427	275527	66	9	2.87447	0.0252947	0.0532834	19	20	-0.0740006	0.473469	0.5602	4	12	-1.58496	0.129686	0.206282	8	6	0.415037	0.857811	0.917509	3	35	-3.54432	0.00336635	0.0116139	106	8	3.72792	2.59062e-05	7.58196e-05
YBR019C	276253	278352	6	8	-0.415037	0.536818	0.640307	18	14	0.36257	0.210811	0.284987	9	122	-3.76081	0.000590438	0.0020145	97	10	3.27798	0.0120189	0.0417167	13	20	-0.621488	0.775076	0.841622	97	23	2.07635	8.99117e-05	0.000240514
YBR020W	279021	280607	177	76	1.21968	0.0139673	0.0321179	139	176	-0.340491	0.633118	0.707147	41	81	-0.982298	0.0369186	0.0715184	1248	2	9.2854	8.32074e-88	7.28758e-85	41	136	-1.72991	7.44782e-05	0.000463978	546	116	2.23478	2.57459e-10	1.84464e-09
YBR021W	281443	283344	42	35	0.263034	0.791029	0.851342	23	10	1.20163	0.00434969	0.00988843	4	83	-4.37504	2.47222e-05	0.000128777	27	21	0.36257	0.852647	0.916256	15	24	-0.678072	0.630262	0.724789	96	20	2.26303	5.89824e-07	2.31346e-06
YBR022W	283738	284271	47	98	-1.06012	0.00140887	0.00459211	96	78	0.29956	0.0181419	0.0344947	71	172	-1.27652	0.000422204	0.00150255	57	74	-0.376563	0.1528	0.286933	94	162	-0.785261	0.214242	0.32503	175	63	1.47393	0.000836315	0.00192029
YBR023C	284428	287925	56	41	0.449803	0.499257	0.607421	142	58	1.29177	2.55168e-07	1.86051e-06	61	142	-1.21901	0.00283872	0.00774828	64	54	0.245112	0.904708	0.946494	64	106	-0.72792	0.350906	0.469972	208	76	1.45251	9.00066e-05	0.000240647
YBR024W	289445	290350	133	167	-0.328422	0.162252	0.247627	106	33	1.68353	1.77597e-06	1.0205e-05	171	375	-1.13289	0.000186037	0.000738896	90	132	-0.552541	0.00356745	0.0163991	110	287	-1.38355	1.26484e-05	0.000100947	648	155	2.06373	1.66679e-09	1.0168e-08
YBR025C	290681	291865	571	515	0.148918	0.997947	0.998759	8149	210	5.27816	2.41587e-06	1.3437e-05	423	1584	-1.90484	1.06e-17	5.35792e-16	395	852	-1.109	2.88081e-10	1.28294e-08	343	801	-1.22359	1.01879e-07	1.52283e-06	3109	804	1.95118	1.04655e-07	4.60828e-07
YBR026C	292877	294019	934	782	0.256254	0.728792	0.802079	659	616	0.0973481	0.0515574	0.0856986	152	417	-1.45598	1.70693e-07	1.49809e-06	616	352	0.807355	0.00353796	0.0163088	383	959	-1.32419	3.8814e-09	7.64263e-08	1409	426	1.72575	7.14395e-07	2.77158e-06
YBR027C	294024	294356	0	0	-	-	-	0	0	-	-	-	0	0	-	-	-	0	0	-	-	-	1	5	-2.32193	0.247837	0.362285	20	5	2	0.309279	0.39043
YBR028C	294425	296002	42	21	1	0.0731439	0.130189	50	24	1.05889	0.00189388	0.00477228	5	176	-5.1375	0.000159814	0.000652598	27	37	-0.454566	0.157767	0.292956	11	39	-1.82597	0.0189791	0.0474346	311	10	4.95884	3.1085e-05	8.9846e-05
YBR029C	296369	297742	0	0	-	-	-	89	72	0.305808	0.0399358	0.0690009	34	74	-1.12199	0.0362105	0.0701965	66	58	0.186413	0.858145	0.917509	69	102	-0.563901	0.519534	0.62696	141	34	2.05209	3.42605e-07	1.39812e-06
YBR030W	298292	299950	66	90	-0.447459	0.189795	0.281549	182	59	1.62515	8.75188e-08	7.19783e-07	33	84	-1.34792	0.0031975	0.00862834	116	136	-0.229482	0.0717866	0.162463	54	106	-0.973033	0.0530526	0.109046	246	110	1.16115	0.0018134	0.00388689
YBR031W	300166	301254	0	0	-	-	-	0	0	-	-	-	0	0	-	-	-	0	0	-	-	-	0	0	-	-	-	0	0	-	-	-
YBR032W	301519	301821	9	0	#DIV/0!	0.0511627	0.0966166	8	4	1	0.346398	0.435382	1	4	-2	0.303696	0.412407	3	7	-1.22239	0.509439	0.664624	4	5	-0.321928	0.933418	0.954469	10	3	1.73697	0.16187	0.224237
YBR033W	301944	304703	54	54	0	0.875201	0.915152	182	114	0.674905	0.0267168	0.0483783	34	122	-1.84327	3.69733e-05	0.000181836	140	172	-0.296982	0.0866892	0.187779	80	141	-0.817623	0.0990106	0.178475	261	70	1.89862	3.83181e-06	1.30408e-05
YBR034C	304930	305976	0	0	-	-	-	111	102	0.121991	0.128176	0.186028	0	0	-	-	-	94	70	0.425306	0.535139	0.689423	48	81	-0.754888	0.298861	0.416367	0	0	-	-	-
YBR035C	306269	306955	889	570	0.641221	0.0733047	0.130312	1199	246	2.2851	4.86244e-13	1.26569e-11	188	492	-1.38793	3.80434e-07	3.07218e-06	209	73	1.51753	0.000107264	0.000988896	284	660	-1.21658	1.31901e-06	1.47033e-05	2512	600	2.0658	2.4309e-09	1.42916e-08
YBR036C	309081	310313	777	496	0.647574	0.0697232	0.125095	1491	955	0.642708	7.41635e-05	0.000277168	423	834	-0.97939	0.000964804	0.00306213	1158	594	0.9631	6.77608e-05	0.000674952	830	1401	-0.755274	0.0173882	0.0442291	2187	615	1.83029	7.99043e-10	5.18796e-09
YBR037C	310565	311452	172	189	-0.135978	0.412364	0.520875	139	125	0.153157	0.0822542	0.127644	74	183	-1.30625	0.0209753	0.0442956	111	77	0.527629	0.385643	0.549053	60	149	-1.31228	0.0690956	0.134083	257	56	2.19827	5.18783e-07	2.05136e-06
YBR038W	311898	314789	99	115	-0.216133	0.314934	0.423668	209	62	1.75316	3.43522e-08	3.15968e-07	87	249	-1.51706	1.48194e-06	1.02678e-05	156	170	-0.123989	0.169264	0.309601	87	188	-1.11165	0.0106534	0.0298957	530	147	1.85018	3.24726e-06	1.12011e-05
YBR039W	315575	316510	284	272	0.0622843	0.829088	0.882675	250	212	0.237864	0.00898285	0.0187735	251	686	-1.45052	5.24517e-06	3.22812e-05	585	385	0.603578	0.0512973	0.126676	401	745	-0.893638	0.00294271	0.010416	1190	318	1.90386	3.06254e-11	2.52848e-10
YBR040W	316968	317864	8	3	1.41504	0.502831	0.611166	16	1	4	0.000234162	0.000760478	0	0	-	-	-	5	0	#DIV/0!	0.0233438	0.0698523	0	0	-	-	-	0	6	#NUM!	0.0071666	0.0138117
YBR041W	318266	320275	196	192	0.0297473	0.782079	0.845422	99	95	0.059501	0.171277	0.238541	38	74	-0.961526	0.0800598	0.137177	201	114	0.818162	0.0368251	0.0983311	69	149	-1.11064	0.0194403	0.0485206	272	236	0.20482	0.887035	0.919753
YBR042C	320416	321609	78	134	-0.780687	0.00632167	0.0163349	97	116	-0.258068	0.581897	0.661576	132	165	-0.321928	0.818682	0.876655	39	51	-0.387023	0.123796	0.247357	138	85	0.699134	2.86546e-06	2.87125e-05	161	250	-0.634867	0.0221608	0.0386567
YBR043C	321876	323945	106	224	-1.07943	0.000858196	0.0030147	130	159	-0.290515	0.611726	0.689318	147	153	-0.0577155	0.412762	0.525473	297	195	0.606989	0.13444	0.261952	237	245	-0.0478947	0.109515	0.193569	234	396	-0.758992	8.83778e-05	0.000237479
YBR044C	324341	326059	103	168	-0.705817	0.00928456	0.0228632	55	55	0	0.263606	0.344819	197	292	-0.567773	0.180056	0.270629	182	159	0.194912	0.82881	0.901178	227	229	-0.0126553	0.0548531	0.111887	408	473	-0.213271	0.0715455	0.109175
YBR045C	328173	330092	16	40	-1.32193	0.0145475	0.0331542	48	39	0.29956	0.0762057	0.120002	19	65	-1.77444	0.00273941	0.00751478	31	30	0.0473057	0.763935	0.855004	14	31	-1.14684	0.272623	0.390557	81	79	0.0360693	0.597812	0.675886
YBR046C	330507	331511	284	535	-0.913648	0.000186047	0.000813747	315	126	1.32193	2.00829e-09	2.53766e-08	222	473	-1.09128	0.000112241	0.00048135	312	309	0.0139392	0.2342	0.388913	240	187	0.359996	0.000406356	0.00199914	410	434	-0.0820711	0.147425	0.207014
YBR047W	331833	332360	123	187	-0.60438	0.05282	0.0994414	48	13	1.88452	1.96716e-05	8.59869e-05	96	88	0.125531	0.237727	0.33778	59	83	-0.492396	0.0627775	0.148002	79	58	0.4458	0.00745695	0.0225947	272	227	0.260914	0.999209	0.999209
YBR048W	332831	333812	0	0	-	-	-	927	1021	-0.139342	0.277308	0.359927	0	0	-	-	-	953	410	1.21685	6.49868e-06	9.09547e-05	411	849	-1.04663	0.00142579	0.00567299	0	0	-	-	-
YBR049C	334386	336818	163	166	-0.0263113	0.58266	0.678392	283	151	0.906254	5.55223e-06	2.79057e-05	60	130	-1.11548	0.00449231	0.011628	264	220	0.263034	0.944028	0.968352	206	231	-0.165249	0.258216	0.373975	208	167	0.316735	0.888628	0.920668
YBR050C	337183	338199	16	72	-2.16993	1.96028e-06	1.6308e-05	77	292	-1.92304	1.7833e-05	7.88774e-05	140	148	-0.0801703	0.509208	0.616766	509	30	4.08463	1.28221e-09	4.64689e-08	129	246	-0.931287	0.0909112	0.16663	340	668	-0.974313	0.0489007	0.0777471
YBR051W	337988	338338	210	0	#DIV/0!	2.40439e-26	1.82179e-24	10	34	-1.76553	0.0291244	0.0521753	48	8	2.58496	0.0598426	0.107709	49	4	3.61471	0.000177678	0.00149	15	37	-1.30256	0.160744	0.261012	21	41	-0.965235	0.102353	0.149737
YBR052C	338720	339352	0	0	-	-	-	177	320	-0.854323	0.312095	0.397934	92	54	0.768674	0.00649943	0.0161201	405	122	1.73104	6.60535e-10	2.53366e-08	218	390	-0.839146	0.0164829	0.0422221	94	182	-0.953206	8.75115e-05	0.000235388
YBR053C	339675	340751	808	1113	-0.462026	0.0312747	0.0640182	581	665	-0.194816	0.441113	0.529548	1024	1364	-0.413628	0.412851	0.525473	1467	870	0.753782	0.0228755	0.0689231	741	744	-0.00582908	0.0306675	0.0700035	1154	1205	-0.0623899	0.219762	0.291454
YBR054W	343101	344135	15	6	1.32193	0.13089	0.209025	265	110	1.26849	1.49618e-05	6.78492e-05	59	55	0.101283	0.338506	0.449066	121	110	0.137504	0.665281	0.786836	68	36	0.917538	0.00268916	0.0096629	153	134	0.191299	0.896744	0.925995
YBR055C	344602	347301	139	86	0.692676	0.14899	0.231274	181	163	0.151118	0.0402524	0.0694347	159	136	0.22542	0.0901752	0.15184	250	115	1.12029	0.00233931	0.0118888	100	112	-0.163499	0.315564	0.433613	280	238	0.234465	0.942001	0.958848
YBR056W	347879	349384	269	733	-1.44621	1.89958e-07	2.07764e-06	767	1156	-0.591843	0.684852	0.752929	329	385	-0.226771	0.910309	0.943493	1322	505	1.38837	2.69483e-08	7.26222e-07	505	1004	-0.991404	0.000223096	0.00120431	671	908	-0.43638	0.00567488	0.0111008
YBR056W-A	351255	351455	0	0	-	-	-	0	0	-	-	-	0	0	-	-	-	0	0	-	-	-	0	0	-	-	-	0	0	-	-	-
YBR056C-B	351293	351451	0	0	-	-	-	0	0	-	-	-	0	0	-	-	-	0	0	-	-	-	0	0	-	-	-	0	0	-	-	-
YBR057C	352193	353293	160	210	-0.392317	0.131258	0.209408	201	129	0.639824	0.000157046	0.000535405	21	111	-2.4021	6.32836e-08	6.14707e-07	102	66	0.628031	0.253758	0.414081	28	103	-1.87915	4.71261e-05	0.000308919	1237	20	5.9507	3.268e-09	1.87907e-08
YBR058C	353672	356017	333	249	0.419376	0.3109	0.419387	319	120	1.41052	9.80675e-10	1.3562e-08	104	323	-1.63495	4.68329e-08	4.65685e-07	342	250	0.452068	0.366108	0.528834	171	317	-0.890487	0.0331154	0.0745609	744	135	2.46234	1.3133e-16	2.19567e-15
YBR058C-A	356324	356566	0	0	-	-	-	135	34	1.98935	1.07775e-06	6.60491e-06	86	314	-1.86836	2.84481e-09	3.58656e-08	37	93	-1.32971	0.000244861	0.00191765	69	211	-1.61257	1.89393e-07	2.62692e-06	1969	66	4.89885	2.48136e-26	8.19462e-25
YBR059C	356861	360187	215	260	-0.274175	0.18283	0.273025	314	230	0.449131	0.00301099	0.0071655	182	358	-0.976021	0.0034798	0.00928911	274	176	0.6386	0.0692788	0.158632	116	172	-0.568284	0.417344	0.535059	653	241	1.43805	8.62161e-06	2.74557e-05
YBR060C	360652	362514	116	142	-0.291766	0.203379	0.297753	272	223	0.286563	0.030014	0.0536952	56	74	-0.402098	0.715612	0.795303	143	72	0.989946	0.034878	0.0949165	120	171	-0.510962	0.616051	0.713405	170	120	0.5025	0.335842	0.419508
YBR061C	364787	365719	22	11	1	0.150834	0.233751	145	62	1.22571	1.57753e-06	9.20128e-06	57	41	0.475338	0.114339	0.185215	76	51	0.575502	0.539595	0.692278	100	97	0.0439433	0.244107	0.358453	137	110	0.316672	0.772089	0.831122
YBR062C	365976	366600	207	496	-1.26071	2.21222e-07	2.37796e-06	264	399	-0.595851	0.712057	0.774544	135	289	-1.09811	0.0197716	0.042145	399	203	0.974909	0.00265984	0.0130753	193	332	-0.782582	0.0585824	0.117575	408	485	-0.249416	0.0412658	0.0669412
YBR063C	366970	368184	30	77	-1.3599	0.000481148	0.00183694	26	65	-1.32193	0.092124	0.140274	40	26	0.621488	0.242253	0.342783	51	22	1.21299	0.106106	0.219435	57	31	0.878694	0.0120563	0.0329748	149	179	-0.264647	0.0465276	0.0745044
YBR064W	367763	368191	0	2	#NUM!	0.107364	0.177678	1	0	#DIV/0!	0.194307	0.26599	1	2	-1	0.724018	0.80187	0	2	#NUM!	0.0946138	0.200725	0	0	-	-	-	0	3	#NUM!	0.0401006	0.0652885
YBR065C	368584	369678	7	16	-1.19265	0.114064	0.186509	70	81	-0.210567	0.46859	0.555816	17	159	-3.22542	0.00126183	0.00387857	104	40	1.37851	0.00122979	0.00719661	45	79	-0.811928	0.267839	0.384861	296	10	4.88753	0.00162054	0.00350582
YBR066C	370037	370699	72	15	2.26303	5.50503e-06	3.90591e-05	395	10	5.30378	1.89894e-08	1.85824e-07	0	0	-	-	-	0	0	-	-	-	0	0	-	-	-	656	10	6.03562	2.59991e-08	1.26796e-07
YBR067C	372103	372735	144	738	-2.35755	2.38797e-16	1.25114e-14	271	476	-0.812669	0.359403	0.448802	537	326	0.72005	0.000524364	0.00181977	442	384	0.20294	0.806694	0.88474	1518	1313	0.209305	0.000621353	0.00284667	1695	2590	-0.611667	0.017168	0.030647
YBR068C	373861	375690	491	966	-0.9763	0.000117149	0.000551584	719	812	-0.175488	0.343555	0.432329	50	115	-1.20163	0.00744428	0.0181017	623	325	0.938792	0.0011143	0.00665416	378	559	-0.564462	0.290581	0.410427	992	768	0.369234	0.616781	0.693377
YBR069C	376574	378433	53	108	-1.02697	0.00179295	0.00561366	152	107	0.506461	0.00130163	0.00342063	91	141	-0.631757	0.261628	0.366118	88	92	-0.0641303	0.312181	0.473726	123	119	0.0476967	0.0847498	0.157669	307	225	0.448314	0.53178	0.616262
YBR070C	379221	379934	77	116	-0.591194	0.0950889	0.160877	104	85	0.291049	0.0316871	0.0562055	32	81	-1.33985	0.0386134	0.0743267	78	80	-0.0365259	0.632949	0.765418	102	118	-0.210218	0.45013	0.566404	148	125	0.243669	0.993674	0.995908
YBR071W	380411	381046	117	124	-0.0838316	0.490198	0.598617	286	208	0.459432	0.00866805	0.0181886	40	82	-1.03562	0.0323896	0.0638783	197	86	1.19579	0.000569015	0.00377547	71	127	-0.838938	0.162587	0.262908	773	14	5.78697	1.23748e-05	3.84019e-05
YBR072W	382030	382674	3007	2699	0.1559	0.945347	0.96414	2833	1452	0.964289	0.000640342	0.00184996	710	659	0.107541	0.175768	0.265419	1892	1196	0.661695	0.15021	0.284095	1665	2012	-0.273108	0.41867	0.536351	4655	3015	0.626623	0.214086	0.285413
YBR072C-A	382860	383021	3	0	#DIV/0!	0.0617808	0.113238	1	0	#DIV/0!	0.194627	0.266149	0	0	-	-	-	1	0	#DIV/0!	0.278705	0.439818	0	1	#NUM!	0.297553	0.415249	1	0	#DIV/0!	0.27965	0.358011
YBR073W	383112	385988	9	24	-1.41504	0.0124648	0.0291634	9	13	-0.530515	0.944503	0.958122	16	20	-0.321928	0.94419	0.965411	27	18	0.584963	0.540363	0.693094	24	35	-0.544321	0.774603	0.841275	39	37	0.0759489	0.76735	0.827353
YBR074W	386286	389216	60	45	0.415037	0.528534	0.63334	147	93	0.660514	0.00155692	0.00400462	142	88	0.690316	0.00374725	0.00990136	125	51	1.29336	0.00408419	0.0181577	167	189	-0.178538	0.421645	0.539527	425	254	0.742634	0.0717201	0.109379
YBR076W	390227	391291	6	11	-0.874469	0.277998	0.381802	7	9	-0.36257	0.878265	0.906832	19	7	1.44057	0.035533	0.0691532	47	4	3.55459	0.00300968	0.0143001	7	13	-0.893085	0.515263	0.623324	18	14	0.36257	0.860318	0.901253
YBR076C-A	391351	391617	36	108	-1.58496	3.40237e-06	2.55902e-05	45	52	-0.208587	0.537976	0.620998	22	16	0.459432	0.200922	0.296201	50	36	0.473931	0.646869	0.774438	24	25	-0.0588937	0.497937	0.608501	53	87	-0.715023	0.0025352	0.0052714
YBR077C	391805	392293	87	233	-1.42124	2.47407e-05	0.000145751	54	63	-0.222392	0.515557	0.600937	327	286	0.193275	0.0509152	0.0939007	80	111	-0.472488	0.0140609	0.0472441	414	341	0.279859	0.000195188	0.00106874	552	635	-0.202088	0.0530571	0.083832
YBR078W	393123	394742	670	679	-0.0192505	0.604394	0.696882	1249	915	0.44893	0.000952209	0.00260631	956	580	0.720958	1.54224e-06	1.059e-05	883	199	2.14965	1.57351e-16	2.23481e-14	1455	1461	-0.00593703	0.0206575	0.0510907	2918	2137	0.449393	0.473891	0.558932
YBR079C	395383	398277	951	915	0.0556736	0.841089	0.89142	2472	977	1.33925	2.17223e-10	3.5674e-09	524	675	-0.365321	0.558706	0.663039	182	172	0.0815299	0.585554	0.730899	734	561	0.387779	2.66744e-05	0.000188345	3289	1380	1.25298	0.0011906	0.00264269
YBR080C	398614	400890	360	329	0.129909	0.983076	0.9873	496	133	1.89891	7.80714e-12	1.6795e-10	149	338	-1.18171	0.00019291	0.000760908	261	229	0.188702	0.860962	0.919211	201	181	0.151206	0.00474286	0.0154625	710	165	2.10535	4.35261e-09	2.43074e-08
YBR081C	401253	405251	300	256	0.228819	0.785673	0.847632	424	135	1.6511	1.11413e-12	2.76198e-11	179	189	-0.0784266	0.543593	0.649594	175	182	-0.0565835	0.309253	0.470642	264	187	0.4975	8.12489e-05	0.000501004	652	258	1.3375	4.9081e-06	1.64012e-05
YBR082C	406628	407169	1405	589	1.25423	0.000487933	0.00185852	1951	306	2.67261	2.50636e-18	1.08734e-16	259	170	0.607417	0.000783163	0.00255089	0	0	-	-	-	256	169	0.599121	2.08146e-05	0.000155638	2623	613	2.09726	9.30957e-12	8.51388e-11
YBR083W	409169	410629	75	39	0.943416	0.0380963	0.0755939	60	23	1.38333	1.42186e-05	6.47046e-05	24	20	0.263034	0.352398	0.462994	27	27	0	0.628479	0.762956	40	30	0.415037	0.146209	0.242983	118	48	1.29768	0.00834586	0.0159409
YBR084W	411054	413981	57	90	-0.658963	0.209255	0.303826	459	455	0.0126276	0.0913266	0.139451	345	309	0.15899	0.0563829	0.102325	353	161	1.13261	5.90054e-05	0.000599755	436	388	0.168271	0.001384	0.00553497	699	730	-0.062604	0.363237	0.447975
YBR084C-A	414186	415261	328	1118	-1.76915	1.06363e-10	2.55773e-09	0	0	-	-	-	0	0	-	-	-	866	1384	-0.676405	9.29024e-07	1.60664e-05	0	0	-	-	-	0	0	-	-	-
YBR085W	415983	416906	26	30	-0.206451	0.519997	0.627232	342	13	4.71741	5.11646e-07	3.45477e-06	10	35	-1.80735	0.0217675	0.0456333	23	41	-0.83399	0.0250894	0.0734921	38	30	0.341037	0.0891351	0.164258	148	33	2.16506	6.65197e-05	0.000182222
YBR085C-A	418907	419164	0	0	-	-	-	0	0	-	-	-	753	413	0.866508	2.55175e-05	0.000132289	0	0	-	-	-	614	313	0.972076	2.02348e-12	7.71327e-11	881	1033	-0.229626	0.139541	0.196926
YBR086C	420201	423041	806	889	-0.141404	0.424613	0.53281	587	359	0.709377	0.000105365	0.00037648	592	555	0.0931094	0.108194	0.176942	487	373	0.384746	0.49084	0.648082	695	595	0.224123	0.000223144	0.00120431	1565	1166	0.424595	0.52227	0.60782
YBR087W	423765	424829	76	220	-1.53343	9.67057e-07	8.70705e-06	191	304	-0.670499	0.543425	0.626397	258	225	0.197446	0.107151	0.175499	152	73	1.0581	0.00705057	0.0277944	208	187	0.153545	0.00754425	0.0228211	471	592	-0.32987	0.015798	0.0285442
YBR088C	424990	425766	0	0	-	-	-	15	18	-0.263034	0.766294	0.819606	14	45	-1.6845	0.612075	0.70956	15	18	-0.263034	0.673888	0.792588	3	18	-2.58496	0.0132988	0.0357068	77	9	3.09686	0.219002	0.290777
YBR089W	425183	425782	0	0	-	-	-	12	9	0.415037	0.288589	0.372382	3	9	-1.58496	0.494113	0.602763	16	3	2.41504	0.0278649	0.0796249	5	20	-2	0.0414271	0.0894334	11	11	0	0.872571	0.908928
YBR089C-A	426190	426873	0	0	-	-	-	1263	426	1.56793	2.44277e-09	3.0064e-08	575	1010	-0.812721	0.0306758	0.061072	838	780	0.103476	0.529778	0.684584	589	1078	-0.872018	0.0201593	0.0500631	3271	308	3.40873	4.63286e-09	2.57381e-08
YBR090C	426333	427058	0	0	-	-	-	89	88	0.0163018	0.138217	0.198498	0	348	#NUM!	0.00225829	0.00638088	132	56	1.23704	0.00121275	0.00712864	54	109	-1.0133	0.158385	0.258413	916	0	#DIV/0!	7.75383e-05	0.000209934
YBR091C	427155	427484	0	0	-	-	-	0	0	-	-	-	28	14	1	0.0283701	0.0572183	0	0	-	-	-	105	10	3.39232	0.000710666	0.00319888	38	34	0.160465	0.865337	0.90421
YBR092C	427698	429101	68	114	-0.745427	0.048444	0.0924756	0	0	-	-	-	124	107	0.212729	0.15042	0.232654	0	0	-	-	-	0	0	-	-	-	608	534	0.187232	0.79468	0.849288
YBR093C	429548	430951	0	0	-	-	-	0	0	-	-	-	0	0	-	-	-	0	0	-	-	-	0	0	-	-	-	0	0	-	-	-
YBR094W	432036	434297	71	137	-0.948285	0.00352944	0.00999569	151	180	-0.253448	0.440443	0.529053	140	128	0.129283	0.214132	0.311553	113	69	0.711655	0.151422	0.285205	168	157	0.0976967	0.0505594	0.104671	222	207	0.100929	0.576652	0.657941
YBR095C	434406	435698	55	58	-0.0766213	0.549203	0.650807	63	59	0.0946369	0.149678	0.213077	89	116	-0.382248	0.67019	0.757781	0	0	-	-	-	88	87	0.0164881	0.136058	0.230112	280	167	0.745579	0.0707154	0.108053
YBR096W	436021	436713	99	115	-0.216133	0.314558	0.423394	183	88	1.05627	3.51106e-06	1.86707e-05	80	179	-1.16189	0.00126311	0.00388031	37	56	-0.597902	0.0497105	0.123496	97	104	-0.100527	0.252252	0.367015	453	179	1.33955	5.31454e-05	0.00014801
YBR097W	436951	441315	106	143	-0.431951	0.112034	0.183923	153	148	0.0479345	0.0573534	0.0939231	106	59	0.845277	0.000729828	0.00240442	132	107	0.302927	0.834992	0.905187	150	163	-0.119909	0.253085	0.367787	242	192	0.333901	0.801427	0.8536
YBR098W	441515	443590	199	3	6.05166	0.00156863	0.00502272	89	120	-0.431157	0.902841	0.925781	89	136	-0.611729	0.239032	0.33884	90	41	1.1343	0.0136506	0.0460424	91	101	-0.150417	0.424711	0.543068	212	107	0.986453	0.0587933	0.0918676
YBR099C	442924	443307	0	0	-	-	-	0	0	-	-	-	0	0	-	-	-	0	0	-	-	-	0	0	-	-	-	0	0	-	-	-
YBR101C	443821	444693	0	0	-	-	-	522	800	-0.61595	0.74558	0.801464	1465	3529	-1.26836	0.00559668	0.014138	839	305	1.45986	6.77617e-06	9.34613e-05	1420	2915	-1.0376	0.000137543	0.000791709	14768	442	5.06228	1.01458e-09	6.48194e-09
YBR102C	445062	447323	149	153	-0.0382193	0.596046	0.689252	161	73	1.14109	3.29152e-06	1.76656e-05	80	217	-1.43962	7.34719e-06	4.38822e-05	61	86	-0.495527	0.0354551	0.0958035	96	171	-0.83289	0.0758238	0.144364	614	140	2.13281	4.22593e-09	2.36741e-08
YBR103W	447709	449316	55	117	-1.08901	0.000704566	0.00253469	45	76	-0.756074	0.484695	0.570629	88	102	-0.212994	0.888368	0.931005	78	67	0.219313	0.919677	0.954904	164	154	0.0907655	0.0390575	0.0854055	214	242	-0.177396	0.0881613	0.13109
YBR103C-A	449320	449463	1	0	#DIV/0!	0.263853	0.367499	1	2	-1	0.803489	0.849505	0	0	-	-	-	0	0	-	-	-	0	0	-	-	-	1	1	0	0.908957	0.935357
YBR104W	449667	450656	99	87	0.186413	0.924878	0.949161	182	42	2.11548	1.17825e-10	2.03112e-09	72	125	-0.795859	0.11155	0.181344	86	142	-0.723482	0.0310012	0.0861501	0	0	-	-	-	332	88	1.91561	1.86256e-07	7.93367e-07
YBR105C	450881	451969	162	320	-0.982078	0.000284722	0.00117639	412	385	0.0977859	0.0784688	0.122897	230	166	0.470451	0.00257702	0.00714108	336	303	0.149143	0.632226	0.765364	423	361	0.228659	0.00130852	0.00527959	686	717	-0.0637645	0.337891	0.421477
YBR106W	452658	453224	306	559	-0.869317	0.000919144	0.00319237	631	758	-0.264558	0.529502	0.612302	225	26	3.11334	1.77228e-24	2.10323e-22	571	689	-0.271013	0.0309357	0.0860143	874	621	0.49304	5.30217e-08	8.40179e-07	1030	1214	-0.237124	0.12511	0.178919
YBR107C	453793	454530	51	110	-1.10893	0.00945681	0.0231608	100	179	-0.83996	0.216644	0.291358	0	0	-	-	-	29	26	0.157541	0.915496	0.952471	0	0	-	-	-	0	0	-	-	-
YBR108W	454822	457665	66	139	-1.07455	0.000587138	0.00217581	0	0	-	-	-	371	124	1.58108	1.59122e-13	4.45461e-12	0	0	-	-	-	0	0	-	-	-	522	607	-0.217647	0.0706431	0.107983
YBR109C	457919	458362	191	531	-1.47514	1.03461e-05	6.74897e-05	329	476	-0.532874	0.857326	0.890688	0	0	-	-	-	0	0	-	-	-	0	0	-	-	-	545	647	-0.247509	0.0645143	0.0998414
YBR109W-A	458608	458832	2	11	-2.45943	0.0255213	0.0536002	11	17	-0.628031	0.828019	0.867338	7	0	#DIV/0!	0.00390525	0.0102642	7	2	1.80735	0.186739	0.331862	1	8	-3	0.053651	0.109895	12	8	0.584963	0.670025	0.743084
YBR110W	458872	460221	22	71	-1.69032	3.88236e-05	0.000211044	117	204	-0.802061	0.26897	0.350591	156	77	1.01862	9.39341e-06	5.40344e-05	113	50	1.17632	0.00514972	0.0214931	120	143	-0.252981	0.538385	0.644855	185	248	-0.422815	0.00654518	0.0127241
YBR111C	461178	461873	264	720	-1.44746	5.82835e-09	9.73038e-08	757	1476	-0.963328	0.100096	0.150826	687	451	0.607183	7.80216e-05	0.000349975	1010	864	0.225252	0.891899	0.937574	630	900	-0.514573	0.504089	0.613619	769	1130	-0.555267	0.00146072	0.00318973
YBR111W-A	462139	462579	46	163	-1.82517	1.4444e-06	1.26804e-05	100	173	-0.790772	0.29206	0.37598	90	154	-0.774933	0.0932537	0.156301	144	205	-0.509555	0.00305216	0.0144366	66	111	-0.750022	0.21574	0.326667	41	31	0.403356	0.746927	0.810634
YBR112C	462870	465770	547	508	0.106712	0.911007	0.940216	0	0	-	-	-	0	0	-	-	-	0	0	-	-	-	0	0	-	-	-	0	0	-	-	-
YBR113W	465566	466048	79	41	0.946229	0.0607011	0.111591	412	149	1.46733	0.000431637	0.00131103	53	73	-0.461904	0.698096	0.780924	119	201	-0.756234	0.00110781	0.00662293	206	241	-0.226389	0.49736	0.608417	457	40	3.51412	5.11011e-09	2.82721e-08
YBR114W	467248	469620	95	102	-0.10257	0.583942	0.679243	163	110	0.567368	0.00479399	0.0107529	228	73	1.64307	1.02061e-11	2.0334e-10	39	30	0.378512	0.770612	0.858686	165	99	0.736966	4.99972e-07	6.30868e-06	297	314	-0.0803016	0.171631	0.235714
YBR115C	469748	473926	0	0	-	-	-	0	0	-	-	-	0	0	-	-	-	0	0	-	-	-	0	0	-	-	-	0	0	-	-	-
YBR116C	474199	474726	20	35	-0.807355	0.675253	0.755995	18	18	0	0.451059	0.538705	13	5	1.37851	0.088794	0.149977	15	6	1.32193	0.166053	0.305145	11	13	-0.241008	0.848913	0.897136	11	21	-0.932886	0.0956369	0.140759
YBR117C	474392	476437	34	33	0.0430687	0.812271	0.868757	8	11	-0.459432	0.996661	0.997236	37	23	0.685891	0.059518	0.107231	21	27	-0.36257	0.285347	0.446241	19	6	1.66297	0.0160266	0.04127	21	47	-1.16227	0.00218637	0.00461242
YBR118W	477671	479047	0	0	-	-	-	0	0	-	-	-	0	0	-	-	-	0	0	-	-	-	0	0	-	-	-	0	0	-	-	-
YBR119W	479338	480323	61	23	1.40718	0.00491024	0.0131859	72	69	0.0614005	0.233116	0.310782	501	101	2.31046	3.06985e-26	4.78808e-24	61	39	0.645335	0.319231	0.482612	419	195	1.10348	4.46809e-16	3.08298e-14	416	681	-0.711071	0.000102775	0.000272876
YBR120C	480435	480923	69	118	-0.774119	0.0249833	0.0527176	38	45	-0.243926	0.559353	0.640703	53	92	-0.795642	0.21981	0.317445	76	126	-0.729352	0.00631743	0.0253034	22	38	-0.788496	0.478201	0.591887	0	0	-	-	-
YBR121C	481364	483367	364	130	1.48543	2.92655e-05	0.000166118	1576	688	1.19579	3.05215e-09	3.64438e-08	360	87	2.04891	1.88641e-17	9.1132e-16	559	596	-0.092464	0.0654451	0.152242	896	713	0.329597	2.6509e-05	0.000187663	1188	563	1.07733	0.00288796	0.00593797
YBR121C-A	482326	482484	0	0	-	-	-	0	0	-	-	-	0	0	-	-	-	0	0	-	-	-	0	0	-	-	-	0	0	-	-	-
YBR122C	483970	484503	0	0	-	-	-	62	100	-0.68966	0.552858	0.63508	229	98	1.22449	1.67182e-08	1.82165e-07	70	41	0.771731	0.192739	0.33931	161	240	-0.575974	0.399464	0.516848	405	220	0.880418	0.0672846	0.1035
YBR123C	484742	486691	20	24	-0.263034	0.487516	0.596142	78	119	-0.609416	0.694483	0.760673	158	48	1.71882	7.64707e-11	1.33633e-09	102	53	0.944505	0.0562358	0.136247	132	98	0.429684	0.000349165	0.00176395	212	228	-0.10497	0.158723	0.220335
YBR124W	486507	486866	23	0	#DIV/0!	0.00191779	0.0059217	20	0	#DIV/0!	0.0006889	0.00197009	5	1	2.32193	0.106279	0.174175	0	4	#NUM!	0.0392406	0.103208	3	10	-1.73697	0.255298	0.37041	5	4	0.321928	0.94825	0.963741
YBR125C	487199	488380	157	83	0.919581	0.0366824	0.0732686	103	26	1.98606	1.51432e-10	2.55572e-09	87	74	0.23349	0.124625	0.199489	115	70	0.716207	0.15194	0.285874	27	47	-0.799701	0.343015	0.461787	238	53	2.1669	5.65981e-08	2.62165e-07
YBR126C	488905	490392	2271	3408	-0.585598	0.0151309	0.0342147	2808	2896	-0.0445187	0.129015	0.186986	4295	2371	0.857162	3.41857e-11	6.26241e-10	3429	3201	0.0992652	0.440824	0.602322	4133	3473	0.251007	3.58789e-05	0.000244776	5082	5766	-0.182174	0.119075	0.171434
YBR126W-A	490850	491056	0	0	-	-	-	0	0	-	-	-	0	0	-	-	-	0	0	-	-	-	0	0	-	-	-	0	0	-	-	-
YBR126W-B	490927	491070	0	0	-	-	-	0	0	-	-	-	0	0	-	-	-	0	0	-	-	-	0	0	-	-	-	0	0	-	-	-
YBR127C	491269	492822	229	615	-1.42524	2.04481e-07	2.21334e-06	1404	1318	0.0911926	0.0581035	0.0950022	261	555	-1.08844	0.000112896	0.000483371	2190	1983	0.143246	0.597983	0.739563	1073	1850	-0.785875	0.0224522	0.0547491	0	0	-	-	-
YBR128C	493081	494115	140	88	0.669851	0.111695	0.183522	177	33	2.42321	1.26299e-13	3.46058e-12	153	129	0.246161	0.111986	0.181781	0	0	-	-	-	88	140	-0.669851	0.295863	0.414376	582	91	2.67708	2.75951e-13	3.21642e-12
YBR129C	494353	495339	62	25	1.31034	0.021106	0.0455907	76	45	0.756074	0.0162449	0.0313525	22	30	-0.447459	0.724588	0.802013	73	49	0.575115	0.491366	0.64845	44	119	-1.43539	0.00373331	0.0126394	450	33	3.76939	2.99249e-07	1.23532e-06
YBR130C	495592	496869	210	177	0.24664	0.753676	0.823393	263	91	1.53112	4.93146e-09	5.63009e-08	106	166	-0.647119	0.13784	0.216663	253	220	0.201634	0.910673	0.950087	102	204	-1	0.014678	0.0385218	1986	53	5.22773	1.40313e-11	1.23263e-10
YBR131W	497163	499277	25	29	-0.214125	0.508082	0.616179	82	61	0.426815	0.0127562	0.0254464	73	33	1.14543	0.000137977	0.000576293	89	59	0.59309	0.393479	0.55749	47	62	-0.399607	0.963058	0.974862	119	73	0.704993	0.137118	0.194069
YBR131C-A	497650	497739	0	0	-	-	-	0	0	-	-	-	0	0	-	-	-	0	0	-	-	-	0	0	-	-	-	0	0	-	-	-
YBR132C	499652	501442	558	232	1.26614	0.00114952	0.00386049	1792	19	6.55943	3.23806e-11	6.36028e-10	301	162	0.89377	3.238e-07	2.65409e-06	198	112	0.822002	0.0317891	0.0877972	116	102	0.185556	0.0227964	0.0553511	618	253	1.28847	0.0388925	0.0634956
YBR133C	501804	504287	29	71	-1.29177	0.00201187	0.00616199	62	62	0	0.253497	0.333765	94	78	0.269187	0.0748939	0.129833	61	73	-0.259087	0.131327	0.258789	103	64	0.686501	0.000151537	0.000860444	162	185	-0.191531	0.234439	0.308701
YBR134W	504243	504644	9	6	0.584963	0.588995	0.683506	61	3	4.34577	2.23108e-12	5.23199e-11	8	12	-0.584963	0.673141	0.76036	6	23	-1.9386	0.0472815	0.118712	27	5	2.43296	7.36901e-05	0.000459759	34	5	2.76553	0.00344183	0.00699878
YBR135W	504854	505306	16	11	0.540568	0.560279	0.658719	0	0	-	-	-	42	78	-0.893085	0.14082	0.220268	0	0	-	-	-	0	0	-	-	-	116	31	1.90378	9.22172e-06	2.9193e-05
YBR136W	505668	512774	0	0	-	-	-	0	0	-	-	-	69	58	0.250543	0.141406	0.220869	65	59	0.139725	0.819647	0.895105	48	52	-0.115477	0.488312	0.601292	0	0	-	-	-
YBR137W	513044	513583	170	257	-0.596234	0.016418	0.0367373	207	143	0.533616	0.00101244	0.00275092	82	114	-0.475338	0.505342	0.613172	321	371	-0.208846	0.0384162	0.101548	250	271	-0.116365	0.252352	0.367015	295	281	0.0701448	0.536982	0.621023
YBR138C	513762	515336	122	72	0.760812	0.0957933	0.161791	215	177	0.280587	0.0101232	0.0208885	202	79	1.35443	6.87295e-06	4.14579e-05	121	74	0.70941	0.209031	0.358622	75	92	-0.294743	0.735402	0.812624	229	263	-0.199715	0.0996418	0.14609
YBR139W	515664	517190	663	663	0	0.623723	0.712723	1292	614	1.0733	4.94855e-07	3.3676e-06	826	718	0.202158	0.0374988	0.0724879	734	869	-0.243576	0.024017	0.0713449	427	376	0.183503	0.0070434	0.0214849	1973	1333	0.565714	0.268212	0.346854
YBR140C	517350	526628	212	186	0.188762	0.847577	0.896354	715	624	0.196397	0.0159375	0.0308441	621	237	1.38971	3.34238e-17	1.60053e-15	698	424	0.719163	0.0341539	0.0933328	561	679	-0.275411	0.429838	0.548082	966	1062	-0.136689	0.120803	0.173689
YBR141C	527025	528038	92	109	-0.244622	0.358897	0.467671	50	65	-0.378512	0.782397	0.831836	37	23	0.685891	0.0530365	0.0971565	117	106	0.142444	0.742493	0.839278	102	98	0.0577155	0.126522	0.217805	134	151	-0.172316	0.111796	0.162176
YBR141W-A	527167	527262	0	0	-	-	-	0	0	-	-	-	0	0	-	-	-	0	0	-	-	-	0	0	-	-	-	0	0	-	-	-
YBR142W	528317	530638	79	87	-0.139163	0.692043	0.77024	254	235	0.112168	0.0446654	0.0759399	241	99	1.28353	2.92028e-07	2.41543e-06	142	124	0.195551	0.799456	0.879072	280	223	0.328383	0.000560038	0.00262076	427	409	0.0621352	0.630671	0.706764
YBR143C	530869	532182	54	91	-0.752907	0.0356018	0.0714503	871	593	0.554641	0.0031229	0.00737985	783	346	1.17824	4.5342e-14	1.37512e-12	772	684	0.174605	0.725815	0.828804	633	504	0.328782	7.37166e-05	0.000459759	777	897	-0.207193	0.0812429	0.122127
YBR144C	533235	533549	33	9	1.87447	0.00435028	0.0119161	0	0	-	-	-	0	0	-	-	-	0	0	-	-	-	0	0	-	-	-	0	0	-	-	-
YBR145W	533762	534817	171	323	-0.917538	0.0270318	0.0563878	1254	1215	0.045581	0.116203	0.170746	367	120	1.61275	1.05306e-06	7.60402e-06	1333	1008	0.403181	0.520586	0.67504	769	1191	-0.631118	0.118232	0.205905	611	775	-0.343024	0.03317	0.0552318
YBR146W	535260	536096	85	111	-0.385025	0.116837	0.190473	553	462	0.259387	0.0122246	0.0245513	395	134	1.55962	1.4446e-17	7.10455e-16	460	383	0.264289	0.980686	0.988587	259	299	-0.207193	0.396196	0.513228	633	709	-0.16358	0.151651	0.211917
YBR147W	536575	537465	716	306	1.22643	0.00543199	0.0143599	353	109	1.69534	7.44153e-10	1.05849e-08	360	218	0.723669	3.41233e-05	0.000169963	124	145	-0.225713	0.187179	0.332307	230	199	0.208865	0.00181269	0.00693401	594	257	1.20869	0.00304063	0.00623989
YBR148W	537876	539705	40	20	1	0.100315	0.167768	125	10	3.64386	4.30593e-05	0.000173369	42	49	-0.222392	0.900412	0.93876	14	32	-1.19265	0.0114066	0.040157	42	75	-0.836501	0.26447	0.38108	144	32	2.16993	3.11753e-07	1.28496e-06
YBR149W	539987	541021	1038	369	1.49211	1.77059e-06	1.49062e-05	2555	932	1.45492	2.82571e-09	3.42905e-08	1248	843	0.566013	3.31428e-05	0.000166293	1702	1583	0.10457	0.506051	0.662506	1168	1365	-0.224861	0.338059	0.456581	2748	859	1.67765	7.40754e-07	2.86968e-06
YBR150C	541209	544493	0	0	-	-	-	0	0	-	-	-	381	130	1.55128	9.58713e-14	2.75453e-12	285	165	0.788496	0.0445903	0.113542	248	240	0.0473057	0.0584429	0.117381	0	0	-	-	-
YBR151W	545028	545978	103	185	-0.844881	0.00425386	0.0116975	494	664	-0.426672	0.8364	0.874181	337	103	1.7101	8.85386e-17	3.89784e-15	491	253	0.956586	0.000964007	0.00590426	237	309	-0.38272	0.942545	0.96016	504	758	-0.588774	0.000655254	0.00153284
YBR152W	546376	547251	14	22	-0.652077	0.171508	0.259502	28	41	-0.550197	0.870114	0.900352	19	17	0.160465	0.464194	0.57409	31	16	0.954196	0.180995	0.324617	12	36	-1.58496	0.0310332	0.070543	17	42	-1.30485	0.00178976	0.00384084
YBR153W	547460	548194	69	56	0.30117	0.657491	0.743034	67	47	0.5115	0.0204545	0.0383596	131	61	1.10269	1.58064e-05	8.62009e-05	154	4	5.26679	0.00748696	0.0291653	81	68	0.252387	0.0503117	0.104238	151	157	-0.056216	0.385207	0.470838
YBR154C	548362	549009	17	24	-0.4975	0.225225	0.323203	46	47	-0.0310269	0.497143	0.582649	0	0	-	-	-	0	0	-	-	-	0	0	-	-	-	54	36	0.584963	0.443694	0.529622
YBR155W	549771	550928	87	66	0.398549	0.71028	0.7856	224	193	0.214898	0.0151957	0.0297016	136	74	0.878009	0.00500356	0.0128177	123	112	0.13516	0.758852	0.852589	150	131	0.195396	0.0252948	0.0601317	236	255	-0.11171	0.231006	0.304942
YBR156C	551104	553200	16	16	0	0.826205	0.880558	56	50	0.163499	0.095302	0.144353	73	34	1.10236	0.000300359	0.00111993	47	42	0.162271	0.875313	0.927307	51	42	0.280108	0.12038	0.209044	66	85	-0.364997	0.0658921	0.101621
YBR157C	553543	554310	6	4	0.584963	0.660434	0.744821	46	1	5.52356	0.0162082	0.0312981	39	1	5.2854	1.14033e-06	8.16937e-06	1	33	-5.04439	0.000382206	0.00272523	8	7	0.192645	0.531392	0.637887	11	54	-2.29546	0.028438	0.0480857
YBR158W	556549	558198	26	32	-0.29956	0.377149	0.485283	38	32	0.247928	0.13243	0.191296	48	14	1.77761	3.39825e-05	0.000169571	70	39	0.843881	0.131551	0.258789	48	38	0.337035	0.172654	0.275589	56	79	-0.496426	0.0914259	0.135455
YBR159W	558685	559728	0	0	-	-	-	312	315	-0.0138058	0.123581	0.180164	602	149	2.01445	1.14873e-27	2.16238e-25	397	226	0.812816	0.0276818	0.0791584	482	281	0.778463	3.73353e-08	6.11155e-07	452	1058	-1.22694	3.33915e-07	1.36477e-06
YBR160W	560078	560974	0	0	-	-	-	34	31	0.133267	0.16836	0.235234	76	19	2	1.54138e-05	8.4228e-05	49	25	0.970854	0.155035	0.289417	55	21	1.38904	9.82114e-05	0.000589593	76	142	-0.90182	0.000288957	0.000713063
YBR161W	561634	562764	0	0	-	-	-	43	31	0.472068	0.0244331	0.0448356	41	22	0.89812	0.0447842	0.0841862	42	37	0.182864	0.745115	0.841156	64	52	0.29956	0.054931	0.111936	33	59	-0.838249	0.0171054	0.0305634
YBR162C	563203	564570	230	470	-1.03103	1.68241e-05	0.000103963	173	149	0.21546	0.0495744	0.0829053	1082	633	0.773423	1.56953e-08	1.72743e-07	137	516	-1.9132	1.78034e-19	3.59834e-17	1272	487	1.3851	5.70155e-19	6.90648e-17	978	1916	-0.970191	1.38912e-05	4.27115e-05
YBR162W-A	565231	565428	0	0	-	-	-	185	144	0.361456	0.0044881	0.0101323	144	59	1.28728	5.26086e-07	4.10859e-06	133	84	0.662965	0.146766	0.279237	234	225	0.0565835	0.0948593	0.172302	111	198	-0.834941	0.00102603	0.00231225
YBR163W	565723	567480	35	48	-0.455679	0.360143	0.468862	42	48	-0.192645	0.480113	0.566542	113	42	1.42786	5.63617e-07	4.35806e-06	109	67	0.702095	0.145042	0.276861	68	49	0.472753	0.0218356	0.0534468	64	143	-1.15987	1.01959e-05	3.20307e-05
YBR164C	567875	568426	77	144	-0.903138	0.00213847	0.00648122	208	247	-0.247928	0.434739	0.523901	0	0	-	-	-	81	47	0.785261	0.131637	0.258789	63	81	-0.36257	0.972755	0.981215	125	225	-0.847997	0.000289757	0.000714706
YBR165W	568852	569685	16	24	-0.584963	0.180764	0.27067	84	110	-0.389042	0.769648	0.821977	151	61	1.30767	3.78971e-07	3.06489e-06	120	86	0.480626	0.534038	0.688511	141	157	-0.155069	0.264004	0.38061	80	158	-0.981853	5.68599e-05	0.000157699
YBR166C	569842	571200	123	158	-0.361266	0.157839	0.242318	294	232	0.341691	0.00409381	0.00938585	239	70	1.77158	7.28567e-11	1.28298e-09	317	124	1.35414	2.58294e-05	0.00029701	207	204	0.0210616	0.0466818	0.0986236	331	464	-0.487294	0.00393421	0.00791577
YBR167C	571468	571890	35	95	-1.44057	0.000368026	0.0014629	54	83	-0.620152	0.694289	0.760621	0	0	-	-	-	0	0	-	-	-	0	0	-	-	-	69	157	-1.1861	1.08641e-05	3.40298e-05
YBR168W	572371	573612	41	17	1.27009	0.0278059	0.05788	57	29	0.974909	0.00941412	0.0195961	122	13	3.2303	7.77882e-06	4.6107e-05	21	24	-0.192645	0.486581	0.643706	22	21	0.0671142	0.534155	0.640351	89	128	-0.524267	0.0655691	0.10121
YBR169C	573915	575996	844	745	0.180003	0.870471	0.911834	1358	1302	0.060754	0.131224	0.189927	1311	564	1.2169	6.05635e-08	5.91442e-07	1232	774	0.670597	0.0536868	0.131465	747	872	-0.22322	0.302282	0.419914	1391	2052	-0.560908	0.0104693	0.0196392
YBR170C	576344	578086	84	142	-0.75743	0.0614063	0.112719	52	56	-0.106915	0.360779	0.450303	191	142	0.427682	0.0604988	0.108746	122	188	-0.623852	0.00167774	0.00931912	163	177	-0.118877	0.198383	0.308087	126	206	-0.709221	0.00248291	0.00517878
YBR171W	578364	578984	113	165	-0.546143	0.0407066	0.080128	50	84	-0.748461	0.489245	0.575335	88	166	-0.915608	0.0898955	0.151556	138	164	-0.249028	0.148048	0.281066	90	126	-0.485427	0.695266	0.779332	42	81	-0.947533	0.00670363	0.0129944
YBR172C	579150	581372	93	126	-0.438121	0.0739681	0.131182	230	213	0.11078	0.0841062	0.129851	187	56	1.73954	7.5192e-11	1.31985e-09	142	103	0.463247	0.601055	0.741442	155	114	0.443234	0.0163641	0.041957	195	363	-0.896495	4.91834e-06	1.64252e-05
YBR173C	581726	582172	0	0	-	-	-	0	0	-	-	-	321	92	1.80287	3.97262e-10	6.12613e-09	0	0	-	-	-	288	165	0.803603	5.6539e-07	7.01916e-06	256	445	-0.797662	7.70324e-05	0.00020867
YBR174C	582338	582652	1	0	#DIV/0!	0.265323	0.368504	2	4	-1	0.690064	0.757426	1	2	-1	0.69003	0.774281	0	0	-	-	-	0	3	#NUM!	0.077432	0.146302	7	2	1.80735	0.183519	0.250019
YBR175W	582408	583355	5	7	-0.485427	0.509278	0.617477	26	31	-0.253757	0.647829	0.720179	35	11	1.66985	0.000514028	0.00178731	18	10	0.847997	0.354745	0.518405	70	25	1.48543	4.15611e-05	0.000277635	10	81	-3.01792	4.28262e-07	1.71878e-06
YBR176W	583720	584658	8	8	0	0.863287	0.908035	122	8	3.93074	0.000152845	0.000522464	37	20	0.887525	0.0519041	0.095382	124	5	4.63227	0.0021501	0.0112091	28	30	-0.0995357	0.523462	0.631002	15	493	-5.03855	1.57336e-08	8.00904e-08
YBR177C	584807	586162	412	417	-0.017403	0.594356	0.688373	1100	860	0.355095	0.00561521	0.0123973	691	510	0.438188	0.00304255	0.00825102	770	648	0.248865	0.974507	0.985572	975	847	0.20304	0.000387538	0.00192043	433	1378	-1.67014	1.27141e-05	3.92753e-05
YBR178W	586071	586445	0	37	#NUM!	0.0197049	0.0429599	66	39	0.758992	0.521962	0.606142	53	17	1.64046	0.000220395	0.000853892	34	60	-0.819428	0.566652	0.715291	61	20	1.60881	1.18425e-05	9.59186e-05	22	97	-2.14048	1.22707e-06	4.55891e-06
YBR179C	586547	589114	132	70	0.915111	0.0739153	0.131136	126	40	1.65535	2.64587e-07	1.92649e-06	148	100	0.565597	0.00244847	0.00681736	65	52	0.321928	0.853281	0.916256	169	145	0.22097	0.00490976	0.0158926	214	546	-1.35129	4.94178e-07	1.96423e-06
YBR180W	589741	591459	1	19	-4.24793	0.0428175	0.0835484	17	20	-0.234465	0.733458	0.79208	18	12	0.584963	0.176001	0.265558	9	9	0	0.757033	0.851136	16	30	-0.906891	0.36998	0.488626	7	18	-1.36257	0.0383108	0.062644
YBR181C	591712	592774	0	0	-	-	-	0	0	-	-	-	0	0	-	-	-	0	0	-	-	-	0	0	-	-	-	0	0	-	-	-
YBR182C	593506	594864	4	79	-4.30378	0.00303044	0.00878454	59	21	1.49033	0.000179952	0.000603628	65	33	0.977974	0.00788857	0.0190379	12	33	-1.45943	0.00214481	0.0112038	80	30	1.41504	4.80161e-06	4.55986e-05	28	152	-2.44057	1.09376e-13	1.33599e-12
YBR182C-A	595361	595555	0	0	-	-	-	0	0	-	-	-	0	0	-	-	-	0	0	-	-	-	0	0	-	-	-	0	0	-	-	-
YBR183W	596115	597065	198	293	-0.5654	0.256042	0.359262	290	248	0.225713	0.204767	0.277681	135	95	0.50696	0.00877736	0.0208601	129	151	-0.227177	0.447665	0.608977	87	39	1.15754	0.00339541	0.011677	160	450	-1.49185	0.000738345	0.00171172
YBR184W	597363	598934	6	28	-2.22239	0.0804253	0.140659	5	10	-1	0.567077	0.647697	17	10	0.765535	0.129175	0.205587	13	6	1.11548	0.302927	0.465191	15	9	0.736966	0.165839	0.26682	18	35	-0.959358	0.0155712	0.0281724
YBR185C	599123	599959	101	60	0.751321	0.100313	0.167768	387	21	4.20387	4.1542e-05	0.00016791	117	98	0.255655	0.0900808	0.151728	52	61	-0.230298	0.190922	0.336903	45	24	0.906891	0.00883953	0.0257946	117	191	-0.707064	0.00142029	0.00311162
YBR186W	600553	602360	52	66	-0.343954	0.915816	0.943005	12	11	0.125531	0.500677	0.586	25	15	0.736966	0.130952	0.207992	14	9	0.63743	0.569597	0.717919	33	18	0.874469	0.0570269	0.115075	6	135	-4.49185	8.93248e-05	0.000239183
YBR187W	602634	603476	0	0	-	-	-	310	319	-0.0412882	0.164639	0.230592	182	87	1.06485	6.71233e-05	0.000306633	288	137	1.07189	0.0234524	0.0699445	179	210	-0.23043	0.492036	0.60421	56	383	-2.77385	1.95055e-19	4.31216e-18
YBR188C	603685	604107	49	90	-0.877143	0.0163934	0.0366988	92	105	-0.190684	0.367411	0.457107	196	64	1.61471	1.50802e-09	2.04783e-08	110	64	0.78136	0.160579	0.297128	57	23	1.30933	3.84136e-05	0.000258509	48	634	-3.72338	1.33529e-37	5.95316e-36
YBR189W	604508	605508	0	0	-	-	-	0	0	-	-	-	1683	460	1.87133	6.56036e-21	4.53329e-19	0	0	-	-	-	1975	803	1.29838	3.56794e-19	4.63068e-17	388	26877	-6.11417	1.00144e-09	6.40874e-09
YBR190W	605966	606277	0	0	-	-	-	19	28	-0.559427	0.864074	0.89529	29	5	2.53605	6.77478e-05	0.000309227	31	18	0.784271	0.422116	0.585591	14	25	-0.836501	0.540269	0.646402	8	47	-2.55459	3.48894e-05	9.99241e-05
YBR191W	606270	607140	318	613	-0.94686	0.000330375	0.00133259	979	1221	-0.318682	0.71606	0.777529	0	0	-	-	-	1938	1980	-0.0309319	0.294742	0.457029	0	0	-	-	-	0	0	-	-	-
YBR191W-A	607149	607223	0	0	-	-	-	0	0	-	-	-	0	0	-	-	-	0	0	-	-	-	0	0	-	-	-	0	0	-	-	-
YBR192W	607652	608785	31	39	-0.331206	0.384099	0.492538	98	97	0.014797	0.133753	0.193046	38	35	0.118644	0.555136	0.659662	129	107	0.26976	0.939786	0.965697	81	75	0.111031	0.0688749	0.133846	20	611	-4.9331	3.64335e-10	2.51833e-09
YBR193C	609082	609753	62	98	-0.660514	0.0490979	0.0934341	252	293	-0.217477	0.556623	0.638418	259	67	1.95072	1.47543e-14	4.85202e-13	266	111	1.26087	0.00154622	0.00875581	276	314	-0.186096	0.34235	0.461348	68	2568	-5.23897	3.15697e-47	2.3458e-45
YBR194W	610038	610409	99	136	-0.458106	0.092487	0.157123	146	94	0.635236	0.000173358	0.000584521	42	51	-0.280108	0.837212	0.892645	30	45	-0.584963	0.0512661	0.126676	34	22	0.628031	0.0479913	0.100693	81	274	-1.75818	1.41368e-12	1.46858e-11
YBR195C	610614	611882	16	9	0.830075	0.408676	0.517544	24	9	1.41504	0.00510843	0.01137	41	4	3.35755	0.0025066	0.00697073	13	13	0	0.710614	0.817566	13	12	0.115477	0.444718	0.561751	17	32	-0.912537	0.0206863	0.0364052
YBR196C	612236	613900	3373	2895	0.220469	0.787903	0.848922	4638	1840	1.3338	1.15365e-09	1.57635e-08	5903	2836	1.05759	4.07552e-18	2.16003e-16	813	1621	-0.995557	2.11406e-11	1.30699e-09	5651	2501	1.176	2.85467e-24	5.98493e-22	3194	13778	-2.10893	4.48508e-14	5.76807e-13
YBR196C-A	614024	614173	0	0	-	-	-	0	0	-	-	-	0	0	-	-	-	0	0	-	-	-	0	0	-	-	-	0	0	-	-	-
YBR196C-B	614526	614630	15	2	2.90689	0.033621	0.0680573	22	15	0.552541	0.0700551	0.111839	0	0	-	-	-	20	1	4.32193	0.00194797	0.0104242	1	23	-4.52356	0.000513767	0.00243738	18	13	0.469485	0.767553	0.827405
YBR197C	615203	615856	14	28	-1	0.033533	0.0679071	34	61	-0.843274	0.38019	0.469689	308	13	4.56635	4.31312e-12	9.19739e-11	22	7	1.65208	0.0377058	0.0999213	309	9	5.10154	3.66924e-65	2.85729e-62	16	870	-5.76487	1.75919e-46	1.23838e-44
YBR198C	616127	618523	181	105	0.7856	0.0651035	0.118228	219	89	1.29905	8.77078e-08	7.202e-07	348	134	1.37685	3.67251e-13	9.73216e-12	131	87	0.59048	0.260544	0.422059	282	165	0.773229	2.5859e-06	2.63494e-05	150	754	-2.3296	4.57498e-23	1.33023e-21
YBR199W	618909	620303	1052	488	1.10818	0.00139634	0.00456033	3787	156	4.60144	2.61654e-15	8.73188e-14	668	199	1.74708	5.30305e-20	3.37356e-18	153	238	-0.63743	0.00152649	0.00865343	726	332	1.12879	7.69477e-22	1.35304e-19	760	1723	-1.18085	1.82779e-08	9.21645e-08
YBR200W	620872	622527	177	71	1.31786	0.00330701	0.00945819	227	54	2.07166	1.72766e-12	4.14478e-11	72	37	0.960472	0.000909147	0.00290406	88	34	1.37197	0.0115858	0.040616	17	35	-1.04182	0.224417	0.336255	107	189	-0.820775	0.000310427	0.000760664
YBR200W-A	622983	623147	0	0	-	-	-	0	0	-	-	-	0	0	-	-	-	0	0	-	-	-	1	0	-	0.202968	0.313142	0	0	-	-	-
YBR201W	623576	624211	64	57	0.16711	0.959204	0.971493	113	64	0.820179	4.64706e-05	0.000184817	145	46	1.65635	2.00021e-08	2.14943e-07	0	0	-	-	-	121	44	1.45943	1.65216e-10	4.35069e-09	50	615	-3.62059	3.97283e-14	5.17144e-13
YBR201C-A	624493	624696	18	40	-1.152	0.0650621	0.118228	0	0	-	-	-	70	54	0.374396	0.317577	0.427535	4	118	-4.88264	7.11904e-08	1.72399e-06	49	24	1.02975	0.00126192	0.00512571	10	372	-5.21723	1.5247e-34	5.95413e-33
YBR202W	625772	628309	145	164	-0.177643	0.322122	0.430749	148	94	0.654865	0.000209441	0.000690531	144	118	0.287282	0.0526765	0.0966267	99	115	-0.216133	0.148467	0.281761	125	103	0.279284	0.00418036	0.0139031	52	240	-2.20645	4.21225e-17	7.4621e-16
YBR203W	629168	631942	181	185	-0.0315356	0.549585	0.650807	185	72	1.36146	1.36871e-08	1.39716e-07	267	208	0.360256	0.0214523	0.0450936	94	100	-0.0892673	0.283405	0.444113	161	117	0.460552	0.00489635	0.0158775	131	434	-1.72813	8.9626e-12	8.253e-11
YBR204C	632254	633381	0	0	-	-	-	205	300	-0.549339	0.779433	0.830141	614	144	2.09217	7.09373e-29	1.48941e-26	310	121	1.35726	5.0897e-05	0.000528449	411	194	1.08308	6.08137e-14	3.04124e-12	126	2914	-4.53151	1.15765e-44	7.03801e-43
YBR205W	633622	634836	57	85	-0.576501	0.0398307	0.0786553	107	149	-0.477702	0.992786	0.994123	218	82	1.41063	7.47833e-10	1.09448e-08	211	139	0.602158	0.145813	0.27823	163	66	1.30433	1.99028e-07	2.74659e-06	72	1173	-4.02606	1.7093e-09	1.03917e-08
YBR206W	634601	634924	0	0	-	-	-	0	0	-	-	-	0	0	-	-	-	0	0	-	-	-	0	0	-	-	-	0	0	-	-	-
YBR207W	635146	636543	179	182	-0.0239789	0.605366	0.697247	332	277	0.261297	0.0246592	0.045171	269	95	1.50161	2.22909e-08	2.386e-07	175	90	0.959358	0.0111319	0.0394192	169	118	0.518236	0.000174302	0.000969513	129	776	-2.58869	3.12306e-20	7.32822e-19
YBR208C	636703	642210	912	712	0.357157	0.451957	0.55932	1099	585	0.909683	4.3956e-05	0.000176298	933	1258	-0.431183	0.46731	0.577159	756	693	0.125531	0.581948	0.729169	1237	1719	-0.474724	0.786867	0.849349	2572	2658	-0.0474505	0.389962	0.475347
YBR209W	642583	642900	0	0	-	-	-	0	0	-	-	-	0	0	-	-	-	0	0	-	-	-	14	0	-	0.00805991	0.0240737	0	66	#NUM!	0.00022706	0.000571389
YBR210W	645550	645978	51	12	2.08746	0.000458829	0.00176404	61	31	0.976541	0.00577088	0.0126872	88	47	0.904843	0.000783894	0.00255175	35	20	0.807355	0.261476	0.423046	104	128	-0.29956	0.781435	0.845761	70	271	-1.95287	1.10663e-09	6.98167e-09
YBR211C	646158	647132	62	65	-0.0681715	0.671898	0.753095	122	73	0.740913	0.000536435	0.00158856	138	63	1.13124	3.09437e-05	0.000157054	95	74	0.360402	0.726032	0.828872	48	52	-0.115477	0.429732	0.548074	68	241	-1.82543	8.4352e-13	9.09845e-12
YBR212W	647886	649904	531	322	0.721651	0.0698067	0.125154	618	220	1.4901	6.217e-08	5.36745e-07	402	228	0.818162	9.91709e-08	9.11404e-07	295	194	0.604658	0.0952133	0.201671	359	317	0.179501	0.00662516	0.0203917	909	1700	-0.903183	0.000555396	0.00130955
YBR213W	650368	651192	15	29	-0.95109	0.0942313	0.159536	26	27	-0.0544478	0.375494	0.465212	68	17	2	1.80393e-07	1.57815e-06	15	23	-0.616671	0.176316	0.318948	70	43	0.703018	0.00286095	0.0101928	45	164	-1.8657	2.33034e-08	1.15012e-07
YBR214W	651415	652998	581	226	1.36222	0.000512738	0.00193802	3118	1559	1	4.17386e-06	2.1621e-05	1553	810	0.939064	0.000219214	0.000851132	1904	1537	0.308916	0.73091	0.832091	1610	1451	0.150013	0.0138011	0.0367154	1459	3406	-1.2231	7.01614e-08	3.19187e-07
YBR215W	653356	655317	104	162	-0.63941	0.0224714	0.0481181	251	255	-0.0228099	0.135998	0.195798	164	123	0.415037	0.0460888	0.086164	343	181	0.922219	0.00295242	0.0141495	220	297	-0.432959	0.841922	0.892169	105	311	-1.56653	3.43306e-11	2.81269e-10
YBR216C	655576	657600	190	125	0.604071	0.177446	0.266928	289	243	0.250113	0.0123566	0.0247575	234	139	0.751424	0.000162459	0.000661837	390	199	0.970706	0.00116282	0.00689684	290	280	0.0506261	0.0200322	0.0498381	139	398	-1.51768	2.8054e-12	2.77942e-11
YBR217W	657832	658392	57	26	1.13245	0.0181149	0.0398284	199	146	0.4468	0.00182417	0.00462799	0	0	-	-	-	112	47	1.25277	0.00195232	0.0104369	47	86	-0.871676	0.125516	0.216515	50	39	0.358454	0.788954	0.844857
YBR218C	658707	662249	0	0	-	-	-	0	0	-	-	-	0	0	-	-	-	0	0	-	-	-	0	0	-	-	-	0	0	-	-	-
YBR219C	662499	663303	0	0	-	-	-	0	0	-	-	-	1	0	#DIV/0!	0.217564	0.315118	0	0	-	-	-	0	0	-	-	-	1	1	0	0.918418	0.94111
YBR220C	662995	664677	9	481	-5.73997	1.70553e-08	2.47779e-07	65	96	-0.562595	0.809372	0.853991	67	61	0.135352	0.320183	0.430194	94	55	0.773229	0.180457	0.323985	60	80	-0.415037	0.989673	0.992769	35	577	-4.04314	4.85097e-06	1.62204e-05
YBR221C	665153	666253	207	5084	-4.61826	3.84366e-07	3.92739e-06	296	1610	-2.44339	1.41843e-10	2.41319e-09	158	317	-1.00456	0.000480788	0.00168461	1819	1003	0.858824	0.00189708	0.0102353	930	1320	-0.505235	0.464756	0.579722	233	7542	-5.01655	7.98859e-07	3.07696e-06
YBR221W-A	666538	666642	0	0	-	-	-	0	0	-	-	-	0	0	-	-	-	0	0	-	-	-	0	0	-	-	-	0	0	-	-	-
YBR222C	666720	668351	109	191	-0.809245	0.0041469	0.0114739	162	801	-2.30581	1.13292e-09	1.5521e-08	228	63	1.85561	2.72487e-14	8.45174e-13	522	169	1.62703	4.22307e-11	2.38626e-09	295	336	-0.187746	0.29572	0.414376	105	2584	-4.62114	7.90696e-07	3.05431e-06
YBR223C	668663	670297	37	187	-2.33744	1.25428e-09	2.51112e-08	39	363	-3.21842	8.56561e-06	4.1175e-05	87	80	0.121015	0.208993	0.305624	137	58	1.24005	0.0067932	0.0269828	70	113	-0.690896	0.26804	0.384902	28	516	-4.20387	1.89959e-08	9.55149e-08
YBR223W-A	668721	668840	0	0	-	-	-	0	0	-	-	-	0	0	-	-	-	0	0	-	-	-	0	0	-	-	-	0	0	-	-	-
YBR224W	670125	670640	3	21	-2.80735	0.0103976	0.0249796	5	30	-2.58496	0.0486706	0.0815511	31	4	2.9542	0.0241287	0.050045	27	4	2.75489	0.00200305	0.0106109	15	3	2.32193	0.0294497	0.0678488	2	50	-4.64386	0.000152086	0.000392315
YBR225W	670627	673329	19	97	-2.35199	2.3562e-08	3.28733e-07	44	225	-2.35435	9.58288e-07	5.97467e-06	108	52	1.05445	7.5522e-05	0.00033988	127	68	0.901222	0.055164	0.134021	119	111	0.100402	0.027784	0.0649168	88	290	-1.72048	9.70214e-11	7.45783e-10
YBR226C	673155	673565	4	30	-2.90689	0.000143	0.000650903	9	16	-0.830075	0.640766	0.714157	29	0	#DIV/0!	2.36779e-08	2.52457e-07	9	6	0.584963	0.740159	0.838262	10	2	2.32193	0.0356791	0.0790597	10	45	-2.16993	0.00390544	0.0078638
YBR227C	673572	675134	0	0	-	-	-	0	0	-	-	-	70	91	-0.378512	0.678668	0.764198	231	97	1.25184	0.000154502	0.001331	164	228	-0.475338	0.750985	0.8235	0	0	-	-	-
YBR228W	675313	676227	0	0	-	-	-	22	334	-3.92427	0.000106836	0.000380529	199	55	1.85526	4.81763e-13	1.24642e-11	107	32	1.74147	7.95948e-05	0.000771717	173	108	0.679741	2.17366e-06	2.26551e-05	36	1189	-5.04561	1.94958e-53	2.55539e-51
YBR229C	676357	679221	77	110	-0.514573	0.0499772	0.0948143	114	270	-1.24393	0.0260984	0.047523	211	125	0.755315	7.32377e-05	0.000331304	240	107	1.16542	0.00244866	0.0122784	161	139	0.211976	0.00942229	0.0272262	139	539	-1.9552	5.66961e-14	7.15387e-13
YBR230C	679549	680050	213	405	-0.927068	0.0280391	0.0582916	280	1131	-2.0141	7.5905e-05	0.000282662	424	236	0.845277	9.44854e-07	6.9049e-06	879	421	1.06204	0.00045207	0.0031054	765	728	0.0715213	0.080451	0.151116	204	868	-2.08913	1.30223e-07	5.65037e-07
YBR230W-A	680362	680562	0	0	-	-	-	0	0	-	-	-	144	35	2.04064	2.13867e-10	3.48508e-09	0	0	-	-	-	67	32	1.06609	0.000121236	0.000711365	0	0	-	-	-
YBR231C	682179	683090	46	106	-1.20436	0.000220097	0.000940954	21	86	-2.03395	0.000265216	0.00084967	98	81	0.27486	0.0759721	0.13141	53	49	0.113211	0.742037	0.839278	73	63	0.212545	0.165439	0.266335	16	399	-4.64024	0.00240795	0.00504407
YBR232C	683373	683732	3	19	-2.66297	0.00135751	0.00445418	1	10	-3.32193	0.0239167	0.0439966	3	0	#DIV/0!	0.0524483	0.0962404	6	0	#DIV/0!	0.0227401	0.0687016	0	7	#NUM!	0.0125642	0.0340565	3	10	-1.73697	0.0509638	0.0807307
YBR233W	683428	684669	11	11	0	0.835485	0.887951	8	25	-1.64386	0.068201	0.109483	11	9	0.289507	0.59252	0.693309	19	6	1.66297	0.0914716	0.195211	29	27	0.103093	0.347921	0.467109	21	71	-1.75743	1.59838e-05	4.86148e-05
YBR233W-A	684977	685261	1	70	-6.12928	3.03879e-05	0.000171432	2	127	-5.98868	4.65917e-06	2.40018e-05	3	45	-3.90689	0.00697642	0.0170935	4	65	-4.02237	0.00448026	0.019506	4	14	-1.80735	0.1063	0.188743	0	0	-	-	-
YBR234C	685438	686592	422	546	-0.371658	0.0631325	0.115329	417	613	-0.55584	0.840927	0.877327	735	185	1.99022	5.43244e-19	3.15486e-17	0	0	-	-	-	660	300	1.1375	4.43457e-09	8.54163e-08	808	2790	-1.78784	4.86172e-13	5.49092e-12
YBR235W	686901	690263	0	0	-	-	-	0	0	-	-	-	241	91	1.40509	7.0654e-11	1.25227e-09	158	61	1.37304	0.000953199	0.00584488	158	106	0.57586	5.81265e-05	0.000369717	0	0	-	-	-
YBR236C	690383	691693	51	54	-0.0824622	0.637677	0.725302	122	242	-0.988126	0.0898759	0.137697	235	57	2.04363	2.64823e-09	3.37773e-08	133	58	1.1973	0.00751126	0.0292166	223	162	0.46105	0.000173389	0.000967395	176	546	-1.63333	4.18751e-13	4.79813e-12
YBR237W	691969	694518	88	91	-0.048363	0.596005	0.689252	96	163	-0.763766	0.324042	0.410753	247	82	1.59082	9.67336e-09	1.10706e-07	133	51	1.38286	0.000548426	0.00366198	243	178	0.449079	0.00118649	0.00488118	167	693	-2.05301	3.70251e-17	6.63212e-16
YBR238C	695107	697302	28	38	-0.440573	0.351633	0.460215	63	165	-1.38904	0.00794392	0.0168662	82	35	1.22827	6.32747e-05	0.00029223	134	57	1.2332	0.0127581	0.0436485	85	69	0.300866	0.0235807	0.0568754	59	164	-1.47491	3.35638e-06	1.15477e-05
YBR239C	698354	699943	14	51	-1.86507	0.000119309	0.000560147	19	107	-2.49354	1.99713e-06	1.13381e-05	35	22	0.669851	0.0665311	0.117882	57	32	0.83289	0.189197	0.335096	47	42	0.162271	0.156255	0.255702	31	97	-1.64572	1.89696e-05	5.70795e-05
YBR240C	700490	701842	0	117	#NUM!	4.53689e-23	3.01949e-21	9	67	-2.89616	2.20825e-06	1.24149e-05	15	8	0.906891	0.0946294	0.15821	38	13	1.54749	0.042483	0.109597	22	20	0.137504	0.443337	0.560572	15	43	-1.51937	0.00038815	0.000940918
YBR241C	702589	704055	0	0	-	-	-	0	0	-	-	-	155	240	-0.630766	0.130674	0.20767	281	115	1.28894	3.82442e-05	0.000415234	139	357	-1.36084	5.22208e-06	4.87244e-05	0	0	-	-	-
YBR242W	704670	705386	152	10	3.926	0.000433936	0.00168544	70	59	0.24664	0.150253	0.213604	34	46	-0.436099	0.737018	0.812148	0	0	-	-	-	49	82	-0.742842	0.376682	0.494889	172	149	0.207096	0.930432	0.950327
YBR243C	705447	706793	93	53	0.811238	0.119588	0.194277	99	100	-0.0144996	0.153694	0.217485	73	59	0.307182	0.0975141	0.161901	72	50	0.526069	0.443533	0.604923	55	56	-0.0259952	0.386051	0.503798	118	138	-0.225881	0.0860483	0.128412
YBR244W	707528	708016	6	9	-0.584963	0.433703	0.542404	18	204	-3.5025	0.000161349	0.000547575	4	63	-3.97728	0.00199693	0.0057587	23	19	0.275634	0.914348	0.95222	19	47	-1.30666	0.106548	0.188999	0	0	-	-	-
YBR245C	708150	711539	119	82	0.537266	0.352232	0.460756	170	428	-1.33208	0.0156398	0.0303799	188	186	0.01543	0.376122	0.487823	298	197	0.597117	0.187276	0.332365	257	401	-0.641834	0.302645	0.419989	423	434	-0.0370374	0.268524	0.347005
YBR246W	711591	712754	15	34	-1.18057	0.00984544	0.023903	21	588	-4.80735	0.000101777	0.000365713	157	272	-0.792842	0.0529699	0.097067	112	72	0.63743	0.281445	0.442346	255	413	-0.695645	0.0892848	0.164423	464	297	0.643662	0.0972623	0.142822
YBR247C	713004	714455	137	103	0.411532	0.997048	0.998671	92	143	-0.636309	0.761852	0.815811	29	34	-0.229482	0.967244	0.979626	81	49	0.72514	0.244805	0.402015	56	103	-0.879146	0.206828	0.316601	147	112	0.392317	0.698829	0.769446
YBR248C	714807	716465	54	77	-0.511899	0.104082	0.17306	121	256	-1.08114	0.0921185	0.140274	376	292	0.364764	0.0119167	0.027276	299	301	-0.009618	0.210128	0.359564	346	308	0.167842	0.00247002	0.00900605	318	630	-0.986325	6.79602e-05	0.000185598
YBR249C	716882	717994	4064	712	2.51295	3.4736e-13	1.29602e-11	2616	1985	0.398224	0.0424211	0.0725746	1989	2134	-0.101517	0.323663	0.433909	0	0	-	-	-	2197	2904	-0.402507	0.936844	0.956497	5736	4340	0.40235	0.565281	0.647773
YBR250W	719033	720604	2	12	-2.58496	0.0380487	0.07553	2	13	-2.70044	0.0765237	0.120466	4	4	0	0.803605	0.865945	4	0	#DIV/0!	0.0608799	0.144435	1	13	-3.70044	0.0697139	0.134756	8	18	-1.16993	0.0483944	0.0770107
YBR251W	721390	722313	10	5	1	0.327264	0.436487	30	140	-2.22239	2.94947e-06	1.60784e-05	193	153	0.335069	0.0298837	0.0597346	110	32	1.78136	0.000295069	0.00223106	168	228	-0.440573	0.877299	0.915595	285	383	-0.426382	0.0117785	0.0218498
YBR252W	722611	723054	87	20	2.12102	4.06201e-06	2.977e-05	141	327	-1.2136	0.0227174	0.042028	0	0	-	-	-	228	100	1.18903	0.00236073	0.0119171	145	187	-0.366985	0.919994	0.947024	144	134	0.103836	0.789233	0.844986
YBR253W	723270	723635	55	79	-0.522421	0.196252	0.288951	54	214	-1.98658	9.59658e-05	0.000346943	151	65	1.21604	3.56703e-07	2.91068e-06	164	84	0.965235	0.0102952	0.0373586	158	156	0.0183785	0.062268	0.123832	24	434	-4.17659	2.35358e-07	9.88356e-07
YBR254C	723736	724263	32	7	2.19265	0.00351922	0.00997566	8	208	-4.70044	0.000519479	0.00154361	65	22	1.56294	7.43488e-06	4.42606e-05	72	41	0.812373	0.157309	0.292518	101	83	0.283172	0.017643	0.0446785	98	234	-1.25565	1.25636e-06	4.65156e-06
YBR255W	724456	726540	154	110	0.485427	0.327299	0.436487	62	169	-1.44668	0.00452268	0.0102015	220	142	0.631613	0.00210331	0.00602096	246	140	0.813231	0.0214306	0.065743	188	142	0.404842	0.0017288	0.00667872	70	283	-2.01538	2.65932e-15	3.90862e-14
YBR255C-A	726618	727074	39	39	0	0.763449	0.83112	20	68	-1.76553	0.00230195	0.00567421	34	13	1.38702	0.00788026	0.0190347	34	14	1.28011	0.0576236	0.138658	0	0	-	-	-	34	152	-2.16046	8.45286e-11	6.52566e-10
YBR256C	727386	728102	1105	2174	-0.976306	0.00754755	0.019082	467	2260	-2.27483	7.19912e-10	1.03247e-08	892	489	0.867209	4.97627e-07	3.91829e-06	551	516	0.0946813	0.499467	0.656096	948	589	0.686619	1.17007e-07	1.70081e-06	450	8511	-4.24133	9.93461e-23	2.84225e-21
YBR257W	728885	729724	21	28	-0.415037	0.278487	0.382153	34	350	-3.36375	1.91587e-06	1.09364e-05	213	32	2.73471	1.22555e-05	6.86182e-05	120	53	1.17897	0.011834	0.0413207	92	87	0.0806185	0.0828084	0.154797	42	275	-2.71097	1.15751e-20	2.78949e-19
YBR258C	729734	730162	0	0	-	-	-	11	31	-1.49476	0.0835009	0.129146	39	11	1.82597	0.000278651	0.0010498	92	6	3.9386	0.00193642	0.0104048	33	18	0.874469	0.0505266	0.104643	7	298	-5.41181	4.2454e-09	2.37582e-08
YBR259W	730387	732453	44	53	-0.268489	0.316577	0.425531	30	87	-1.53605	0.0153976	0.0300112	46	76	-0.724366	0.184698	0.276465	34	34	0	0.686555	0.800853	63	75	-0.251539	0.6449	0.736199	90	109	-0.276331	0.0893701	0.132777
YBR260C	732639	734639	0	0	-	-	-	0	0	-	-	-	188	234	-0.315776	0.766619	0.836493	138	106	0.380604	0.688961	0.802592	149	242	-0.699695	0.105238	0.187223	0	0	-	-	-
YBR261C	734832	735530	131	73	0.843598	0.131368	0.209449	114	246	-1.10962	0.0438644	0.0749206	132	162	-0.295456	0.87997	0.92451	94	55	0.773229	0.112813	0.230048	199	264	-0.407769	0.928004	0.952163	286	282	0.02032	0.377429	0.462282
YBR262C	735720	736040	0	0	-	-	-	0	0	-	-	-	0	0	-	-	-	0	0	-	-	-	0	0	-	-	-	0	0	-	-	-
YBR263W	736264	737736	330	294	0.16665	0.925446	0.949546	710	1408	-0.987756	0.0731451	0.115884	417	793	-0.927273	0.00167783	0.00496438	1155	1353	-0.228269	0.00887821	0.0333486	935	949	-0.0214417	0.0221477	0.0541135	1085	1060	0.0336308	0.410702	0.495994
YBR264C	737770	738369	128	80	0.678072	0.166836	0.253758	82	211	-1.36355	0.00992088	0.0205197	115	166	-0.529549	0.31748	0.427509	127	78	0.703282	0.195053	0.342238	134	182	-0.441705	0.815279	0.871642	230	196	0.23078	0.97346	0.982499
YBR265W	738582	739544	337	141	1.25705	0.000163681	0.000730187	157	154	0.0278342	0.0915689	0.139674	65	111	-0.772048	0.117943	0.190376	100	72	0.473931	0.438498	0.60008	97	148	-0.609541	0.4719	0.586256	474	416	0.188304	0.868077	0.905658
YBR267W	739841	741022	15	12	0.321928	0.836424	0.88849	97	181	-0.899933	0.289792	0.3738	24	24	0	0.655946	0.74678	64	32	1	0.0696091	0.158991	98	114	-0.21818	0.510959	0.619767	37	108	-1.54543	0.000566209	0.00133446
YBR266C	739936	740388	0	0	-	-	-	0	0	-	-	-	0	0	-	-	-	0	0	-	-	-	0	0	-	-	-	0	0	-	-	-
YBR268W	741299	741616	108	21	2.36257	6.59832e-08	8.18557e-07	102	88	0.212994	0.0760356	0.11977	0	0	-	-	-	0	0	-	-	-	0	0	-	-	-	132	90	0.552541	0.338254	0.421733
YBR269C	742160	742576	253	55	2.20163	2.25916e-08	3.18807e-07	133	80	0.733354	0.000790912	0.00222928	125	129	-0.045443	0.54192	0.647765	0	0	-	-	-	106	106	0	0.178401	0.283104	395	337	0.229104	0.93151	0.950883
YBR270C	742761	744398	146	7	4.38247	0.0160612	0.0360372	12	62	-2.36923	0.000177647	0.000596279	32	24	0.415037	0.270591	0.37673	46	29	0.665581	0.366256	0.528903	31	35	-0.175087	0.689292	0.775667	34	88	-1.37197	9.36017e-05	0.000249795
YBR271W	744852	746111	30	11	1.44746	0.0357327	0.0716838	57	55	0.0515303	0.267353	0.348745	15	26	-0.793549	0.33316	0.443807	93	8	3.53916	0.0108632	0.0388078	19	35	-0.881356	0.354815	0.473464	70	44	0.669851	0.289487	0.368547
YBR272C	746361	747803	13	11	0.241008	0.876079	0.915876	31	639	-4.36548	8.04148e-07	5.14932e-06	129	39	1.72583	2.991e-08	3.11601e-07	152	50	1.60407	4.18958e-05	0.000452079	164	139	0.238611	0.00499631	0.0161181	33	2477	-6.22998	3.87808e-59	1.22045e-56
YBR273C	748061	749371	401	388	0.0475456	0.739072	0.810313	188	720	-1.93726	4.77235e-07	3.27336e-06	265	232	0.191868	0.0417056	0.0790524	453	217	1.06182	0.000301965	0.00226689	192	224	-0.222392	0.373839	0.492579	276	997	-1.85293	2.5791e-15	3.80115e-14
YBR274W	749594	751177	51	86	-0.753839	0.0211348	0.0456331	20	110	-2.45943	1.57005e-05	7.05846e-05	56	15	1.90046	4.03935e-05	0.000196531	0	0	-	-	-	58	29	1	0.000657205	0.00298535	54	327	-2.59826	2.90266e-18	5.79449e-17
YBR275C	751356	757106	0	0	-	-	-	0	0	-	-	-	0	0	-	-	-	90	43	1.06559	0.0202063	0.0627793	0	0	-	-	-	0	0	-	-	-
YBR276C	757620	760043	98	96	0.0297473	0.751883	0.82198	141	169	-0.261328	0.525989	0.609731	102	162	-0.667425	0.126777	0.202361	169	169	0	0.324543	0.488254	61	86	-0.495527	0.717218	0.798194	228	208	0.13245	0.637506	0.713377
YBR277C	760215	760616	7	9	-0.36257	0.56228	0.660598	20	1	4.32193	0.00050202	0.00149344	2	9	-2.16993	0.0946537	0.15821	5	14	-1.48543	0.0536163	0.131354	0	0	-	-	-	15	12	0.321928	0.907916	0.934465
YBR278W	760294	760899	0	526	#NUM!	1.26233e-48	2.14378e-46	70	61	0.198546	0.135093	0.194819	55	61	-0.149378	0.935694	0.959684	41	73	-0.832273	0.0395191	0.103636	0	0	-	-	-	134	73	0.876265	0.2422	0.317435
YBR279W	761257	762594	448	209	1.1	0.00155761	0.00500686	230	396	-0.783867	0.326257	0.413058	363	334	0.120121	0.0391169	0.0751106	500	345	0.535332	0.164343	0.302553	351	388	-0.144586	0.201361	0.311426	636	601	0.0816618	0.488768	0.573948
YBR280C	762784	764697	200	228	-0.189034	0.264969	0.368504	133	243	-0.86953	0.185281	0.255191	168	248	-0.561879	0.277791	0.384304	316	248	0.349584	0.632831	0.765418	141	127	0.150867	0.018259	0.0459085	284	337	-0.246858	0.182302	0.248805
YBR281C	764970	767606	201	63	1.67377	1.21047e-05	7.74231e-05	190	185	0.0384741	0.0900865	0.137938	113	158	-0.483602	0.416062	0.528205	180	154	0.225067	0.874437	0.926631	114	180	-0.658963	0.219345	0.33093	300	183	0.713119	0.0799532	0.120379
YBR282W	768240	768680	432	160	1.43296	2.54062e-06	2.00201e-05	406	385	0.0766213	0.0516541	0.0858319	146	158	-0.113956	0.641875	0.735824	90	108	-0.263034	0.0729766	0.164448	109	48	1.18322	5.25922e-07	6.59035e-06	471	412	0.193083	0.8141	0.863831
YBR283C	768943	770415	54	121	-1.16398	0.00148615	0.00481849	355	1106	-1.63946	7.86911e-05	0.000291785	1075	490	1.13348	1.18118e-13	3.34096e-12	875	610	0.520474	0.175194	0.317684	1244	754	0.72235	6.89068e-12	2.33299e-10	403	2411	-2.58078	5.22351e-21	1.31233e-19
YBR284W	771239	773632	39	33	0.241008	0.821581	0.877149	14	62	-2.14684	0.000598121	0.00174346	58	37	0.648528	0.0208371	0.0440208	58	15	1.95109	0.00205428	0.010806	55	42	0.389042	0.0564008	0.114117	21	111	-2.4021	1.93083e-11	1.65015e-10
YBR285W	773922	774356	118	251	-1.0889	0.00016604	0.000739374	0	0	-	-	-	83	163	-0.973689	0.0109339	0.0253993	65	107	-0.719099	0.004554	0.0197298	0	0	-	-	-	0	0	-	-	-
YBR286W	774700	776313	0	0	-	-	-	150	866	-2.5294	1.98638e-10	3.28289e-09	1573	2006	-0.350803	0.639238	0.733726	605	207	1.5473	1.46218e-07	3.28366e-06	970	2018	-1.05687	8.64938e-05	0.00052738	3771	3209	0.232823	0.968801	0.980265
YBR287W	776571	777854	761	694	0.132961	0.99863	0.999036	810	733	0.144109	0.0612093	0.0994245	661	1068	-0.692189	0.0138186	0.0308706	705	853	-0.274922	0.00879692	0.0331858	0	0	-	-	-	989	930	0.0887398	0.584494	0.663634
YBR288C	778012	779463	71	30	1.24286	0.0140198	0.0321749	103	105	-0.027745	0.141406	0.202464	106	149	-0.491248	0.388048	0.500438	85	73	0.219566	0.767133	0.856815	90	131	-0.54157	0.590899	0.69224	248	216	0.199309	0.888659	0.920668
YBR289W	779667	782384	70	13	2.42884	2.13867e-06	1.75257e-05	249	301	-0.273618	0.573541	0.653932	174	272	-0.644519	0.289803	0.396997	224	219	0.0325679	0.337278	0.501222	86	128	-0.573735	0.476007	0.58944	539	427	0.336049	0.736468	0.802465
YBR290W	782591	783556	172	113	0.606086	0.218056	0.314013	97	61	0.669176	0.0289181	0.0518593	132	133	-0.0108883	0.35199	0.462792	33	65	-0.977974	0.00167939	0.00931912	82	55	0.576192	0.00175788	0.00676708	203	282	-0.474215	0.0036433	0.00736925
YBR291C	783673	784572	30	27	0.152003	0.987033	0.99025	67	188	-1.4885	0.0279222	0.0502813	89	170	-0.933658	0.0715322	0.125059	69	23	1.58496	0.00488256	0.0207924	156	233	-0.578784	0.335728	0.453994	281	194	0.534513	0.353291	0.437525
YBR292C	784702	785073	15	26	-0.793549	0.112445	0.184412	18	23	-0.353637	0.808568	0.853315	2	10	-2.32193	0.0838536	0.142692	10	37	-1.88753	0.00116655	0.00690341	16	6	1.41504	0.0174615	0.0443948	6	24	-2	0.00165147	0.00356696
YBR293W	787006	788430	22	16	0.459432	0.643063	0.730753	15	174	-3.53605	0.000412793	0.00125599	15	26	-0.793549	0.386178	0.49838	31	16	0.954196	0.236329	0.391275	39	50	-0.358454	0.973221	0.981389	63	37	0.767827	0.157166	0.218451
YBR294W	789235	791814	19	9	1.078	0.227625	0.325888	15	63	-2.07039	0.00215889	0.00538017	11	23	-1.06413	0.209702	0.306415	22	7	1.65208	0.0869691	0.187998	27	53	-0.973033	0.172516	0.27553	54	47	0.200299	0.900584	0.929243
YBR295W	792849	796499	0	0	-	-	-	0	0	-	-	-	139	141	-0.0206103	0.344587	0.455362	36	55	-0.611435	0.0295882	0.0833257	131	126	0.0561431	0.0494789	0.102848	0	0	-	-	-
YBR296C	796798	798522	291	243	0.260063	0.689186	0.767581	332	293	0.180283	0.0947605	0.143658	99	210	-1.08489	0.122693	0.197052	144	382	-1.4075	4.52533e-06	6.53313e-05	234	152	0.622437	0.00121024	0.00495644	519	230	1.1741	0.246569	0.322135
YBR296C-A	800123	800242	0	0	-	-	-	0	0	-	-	-	0	6	#NUM!	0.0449368	0.084386	0	0	-	-	-	4	4	0	0.744987	0.818963	6	9	-0.584963	0.417439	0.502769
YBR297W	800523	801929	0	0	-	-	-	0	0	-	-	-	0	0	-	-	-	0	0	-	-	-	0	0	-	-	-	0	0	-	-	-
YBR298C	802631	804475	0	0	-	-	-	0	0	-	-	-	0	0	-	-	-	0	0	-	-	-	0	0	-	-	-	0	0	-	-	-
YBR298C-A	805035	805256	0	0	-	-	-	0	0	-	-	-	0	18	#NUM!	2.00173e-05	0.000106922	0	0	-	-	-	0	0	-	-	-	38	0	#DIV/0!	3.90142e-08	1.8537e-07
YBR299W	805351	807105	0	0	-	-	-	0	0	-	-	-	0	0	-	-	-	0	0	-	-	-	0	0	-	-	-	0	0	-	-	-
YBR300C	808600	809097	0	0	-	-	-	0	0	-	-	-	0	0	-	-	-	0	0	-	-	-	0	0	-	-	-	0	0	-	-	-
YBR301W	809057	809419	0	0	-	-	-	0	0	-	-	-	0	0	-	-	-	0	0	-	-	-	0	0	-	-	-	0	0	-	-	-
YBR302C	810340	811479	0	0	-	-	-	0	0	-	-	-	0	0	-	-	-	0	0	-	-	-	0	0	-	-	-	0	0	-	-	-
YCL076W	1392	2135	0	0	-	-	-	0	0	-	-	-	0	0	-	-	-	0	0	-	-	-	0	0	-	-	-	0	0	-	-	-
YCL073C	6479	8326	0	0	-	-	-	0	0	-	-	-	0	0	-	-	-	0	0	-	-	-	0	0	-	-	-	0	0	-	-	-
YCL069W	9706	11082	7	0	#DIV/0!	0.00894357	0.0220898	0	0	-	-	-	0	3	#NUM!	0.0834721	0.142286	0	0	-	-	-	0	0	-	-	-	0	0	-	-	-
YCL068C	11503	12285	0	0	-	-	-	70	0	#DIV/0!	0.000483658	0.00144459	0	0	-	-	-	0	0	-	-	-	0	0	-	-	-	0	0	-	-	-
YCL067C	12386	13018	0	0	-	-	-	0	0	-	-	-	0	0	-	-	-	0	0	-	-	-	0	0	-	-	-	0	0	-	-	-
YCL066W	13282	13809	0	0	-	-	-	0	0	-	-	-	0	0	-	-	-	0	0	-	-	-	0	0	-	-	-	0	0	-	-	-
YCL065W	13751	14119	0	0	-	-	-	0	0	-	-	-	0	0	-	-	-	0	0	-	-	-	0	0	-	-	-	0	0	-	-	-
YCL064C	15798	16880	116	519	-2.16161	2.35572e-13	8.92455e-12	75	6612	-6.46205	6.71274e-39	7.94239e-37	404	92	2.13465	8.08443e-11	1.40104e-09	30	62	-1.04731	0.00232413	0.0118346	418	135	1.63054	4.52994e-10	1.08873e-08	464	1285	-1.46957	0.000228006	0.000572961
YCL063W	17290	18561	13	255	-4.29391	0.000134608	0.000621901	20	763	-5.25361	4.10144e-31	3.09451e-29	136	39	1.80206	5.16438e-10	7.89702e-09	84	67	0.326228	0.772174	0.859516	108	65	0.73252	0.000504639	0.00239824	40	721	-4.17193	2.24022e-11	1.88743e-10
YCL061C	18816	22106	39	115	-1.56009	7.17614e-06	4.90868e-05	9	395	-5.45578	3.25963e-08	3.01951e-07	115	44	1.38606	1.3092e-06	9.23376e-06	43	56	-0.38109	0.117525	0.237614	115	63	0.86821	1.09408e-06	1.24767e-05	104	251	-1.2711	9.73538e-07	3.6913e-06
YCL059C	22429	23379	35	15	1.22239	0.212775	0.307759	94	331	-1.8161	0.00032798	0.00102489	80	24	1.73697	1.21649e-05	6.82512e-05	112	65	0.784987	0.100191	0.208903	88	95	-0.110424	0.352356	0.470894	41	74	-0.851901	0.038257	0.0625918
YCL058C	23523	23981	5	79	-3.98185	0.00388783	0.0108917	6	181	-4.91488	0.00188559	0.00475827	23	9	1.35364	0.0268925	0.0547783	19	15	0.341037	0.888971	0.935618	37	40	-0.112475	0.48909	0.601603	14	29	-1.05063	0.0252292	0.0433729
YCL058W-A	23584	23925	0	0	-	-	-	0	0	-	-	-	0	0	-	-	-	0	0	-	-	-	0	0	-	-	-	0	0	-	-	-
YCL057C-A	24032	24325	0	0	-	-	-	54	2040	-5.23947	2.66105e-10	4.20003e-09	591	109	2.43883	3.54016e-23	3.51377e-21	366	215	0.767507	0.0167396	0.0543004	708	535	0.40421	1.2735e-07	1.8268e-06	334	968	-1.53516	1.36023e-09	8.45205e-09
YCL057W	24768	26906	167	769	-2.20314	5.47167e-12	1.69484e-10	88	3434	-5.28624	1.95638e-10	3.24717e-09	528	278	0.925453	5.14135e-09	6.21625e-08	392	349	0.167627	0.621922	0.758811	548	473	0.212336	0.000220643	0.00119436	466	1422	-1.60952	9.84752e-13	1.0558e-11
YCL056C	26925	27359	0	0	-	-	-	0	0	-	-	-	0	0	-	-	-	0	0	-	-	-	0	0	-	-	-	0	0	-	-	-
YCL055W	27929	28936	18	49	-1.44478	0.00278344	0.00818902	8	219	-4.77479	0.000194958	0.000649362	85	57	0.576501	0.069829	0.12265	51	56	-0.13493	0.339154	0.502609	73	48	0.604862	0.00658945	0.0203048	39	106	-1.44252	1.47715e-06	5.3907e-06
YCL054W	31449	33974	13	141	-3.43911	0.00170639	0.00537682	43	225	-2.38752	0.000588564	0.00171912	62	31	1	0.00201623	0.00580822	73	43	0.76356	0.345271	0.508948	134	133	0.0108068	0.162755	0.262945	52	267	-2.36026	9.37488e-09	4.99558e-08
YCL052C	34143	35393	130	487	-1.90541	7.57424e-13	2.68368e-11	140	1980	-3.822	2.48437e-07	1.81652e-06	575	132	2.12302	4.66215e-22	4.03979e-20	483	268	0.84979	0.00443117	0.019418	563	402	0.485939	6.45276e-07	7.85134e-06	529	1454	-1.45869	2.59359e-10	1.85504e-09
YCL051W	35865	37616	68	103	-0.599038	0.0601632	0.110738	45	283	-2.65281	1.5465e-09	2.04862e-08	358	20	4.16189	7.24311e-07	5.48407e-06	101	46	1.13465	0.025468	0.0742699	189	142	0.412495	7.09395e-05	0.000443962	156	433	-1.47282	2.52658e-08	1.23671e-07
YCL050C	37836	38801	93	429	-2.20568	7.26576e-14	2.97151e-12	155	10149	-6.03293	2.91668e-50	6.90191e-48	1040	215	2.27417	5.44902e-28	1.06236e-25	668	283	1.23905	4.03928e-06	5.99616e-05	1478	1204	0.295811	3.61746e-05	0.00024587	786	2282	-1.5377	1.86701e-09	1.12483e-08
YCL049C	39786	40724	69	297	-2.10579	8.4053e-11	2.09071e-09	206	1239	-2.58846	3.53297e-11	6.8121e-10	1155	110	3.39232	5.04463e-17	2.29489e-15	750	608	0.302819	0.834749	0.905187	604	152	1.99048	1.17776e-29	3.77646e-27	135	3225	-4.57827	2.27604e-45	1.46709e-43
YCL048W-A	41488	41727	0	0	-	-	-	0	36	#NUM!	2.0819e-07	1.56624e-06	0	6	#NUM!	0.0459122	0.0858631	0	30	#NUM!	2.82426e-09	9.51377e-08	12	8	0.584963	0.516357	0.624232	0	0	-	-	-
YCL048W	42165	43556	2	66	-5.04439	1.02214e-05	6.67645e-05	5	68	-3.76553	0.00234821	0.00577457	47	1	5.55459	1.14486e-05	6.46973e-05	21	1	4.39232	0.0407334	0.105967	65	3	4.43741	3.64936e-07	4.7139e-06	17	59	-1.79518	4.80669e-05	0.000134638
YCL047C	43661	44437	43	106	-1.30166	0.00120611	0.00401358	27	99	-1.87447	0.000359563	0.00111223	31	15	1.04731	0.0179594	0.038797	32	32	0	0.609879	0.748461	31	33	-0.0901978	0.572444	0.675995	90	103	-0.194647	0.126912	0.181351
YCL045C	44623	46905	44	3485	-6.30751	5.50853e-54	1.59585e-51	76	2716	-5.15934	3.49506e-09	4.12591e-08	281	194	0.534513	0.00143968	0.00437596	270	381	-0.496832	0.000126719	0.00113442	459	282	0.702799	1.60319e-08	2.79202e-07	314	1038	-1.72497	1.75243e-12	1.80298e-11
YCL046W	46640	46963	0	0	-	-	-	0	13	#NUM!	0.0479919	0.0806527	0	0	-	-	-	64	0	#DIV/0!	6.79861e-12	4.63983e-10	0	53	#NUM!	3.31376e-11	9.76396e-10	0	0	-	-	-
YCL044C	47111	48364	29	177	-2.60962	1.46487e-11	4.17022e-10	21	560	-4.73697	5.00613e-09	5.69037e-08	72	46	0.646363	0.0206638	0.0437055	36	24	0.584963	0.452014	0.613148	48	76	-0.662965	0.43583	0.553778	37	92	-1.31411	3.07719e-06	1.06695e-05
YCL043C	48653	50221	179	10250	-5.83952	3.47595e-10	7.60847e-09	154	14230	-6.52986	1.97977e-56	1.03067e-53	1449	649	1.15877	9.73955e-14	2.78367e-12	791	1050	-0.40864	0.00111758	0.00666617	1571	845	0.89466	7.00582e-15	4.15095e-13	972	3428	-1.81834	5.37712e-13	5.99962e-12
YCL041C	50133	50627	14	526	-5.23156	2.63463e-29	2.23716e-27	20	459	-4.52042	6.8044e-22	3.57815e-20	355	7	5.66432	2.80739e-51	1.91569e-48	49	23	1.09115	0.0553202	0.134214	42	31	0.438121	0.0795169	0.149671	32	425	-3.73132	8.02408e-13	8.70767e-12
YCL042W	50584	50943	3	2770	-9.85071	4.61172e-06	3.34011e-05	3	2366	-9.62327	1.54353e-06	9.01867e-06	1507	1	10.5575	1.87992e-05	0.000101208	0	2229	#NUM!	8.6349e-119	1.51255e-115	648	2	8.33985	0.00148633	0.00586253	4	3213	-9.64971	6.34308e-07	2.47885e-06
YCL040W	50838	52340	0	0	-	-	-	0	0	-	-	-	14807	9808	0.594248	2.55574e-08	2.6986e-07	14382	12139	0.244615	0.953353	0.97279	13054	10088	0.371852	0.000151265	0.000859799	0	0	-	-	-
YCL039W	52645	54882	241	561	-1.21897	0.000421092	0.00164056	0	0	-	-	-	189	166	0.187203	0.17753	0.267496	0	0	-	-	-	0	0	-	-	-	447	456	-0.028759	0.245187	0.320565
YCL038C	54941	56527	63	309	-2.29418	5.87354e-11	1.48344e-09	28	115	-2.03814	0.000467596	0.00140387	127	100	0.344828	0.041512	0.0788496	137	123	0.155518	0.780565	0.865921	97	109	-0.168271	0.394965	0.512364	172	170	0.0168738	0.357669	0.44223
YCL037C	57374	58678	4	48	-3.58496	0.00398055	0.0110946	8	10	-0.321928	0.839188	0.876216	2	30	-3.90689	0.00538406	0.0136832	21	15	0.485427	0.671452	0.790607	9	17	-0.917538	0.458476	0.573858	14	7	1	0.327036	0.410041
YCL036W	59026	60726	3	33	-3.45943	0.000991745	0.0034061	8	16	-1	0.48498	0.570836	5	3	0.736966	0.403823	0.516632	16	16	0	0.709325	0.817256	20	26	-0.378512	0.943326	0.960775	68	38	0.839535	0.160065	0.221966
YCL035C	60841	61173	0	0	-	-	-	0	0	-	-	-	410	496	-0.274716	0.957863	0.973707	0	0	-	-	-	263	551	-1.06699	0.00216349	0.00800623	14298	120	6.89664	1.40419e-69	1.0732e-66
YCL034W	61658	62722	365	688	-0.914512	6.56891e-05	0.000336648	0	0	-	-	-	622	571	0.123424	0.0394968	0.0756006	0	0	-	-	-	0	0	-	-	-	1980	326	2.60256	1.39395e-18	2.8356e-17
YCL033C	62776	63282	0	0	-	-	-	19	1282	-6.07625	3.4133e-06	1.82066e-05	13	17	-0.387023	0.845503	0.898891	429	12	5.15987	1.32995e-05	0.000169142	29	89	-1.61775	0.00182487	0.00697083	1400	8	7.45121	1.71507e-08	8.68836e-08
YCL032W	63441	64481	91	176	-0.951637	0.000881332	0.0030806	111	453	-2.02895	8.50967e-07	5.38946e-06	67	100	-0.577767	0.351625	0.462536	237	126	0.911463	0.00832528	0.0317624	131	215	-0.71477	0.146417	0.24318	1911	42	5.50779	3.01786e-10	2.12441e-09
YCL031C	64675	65568	7	1160	-7.37255	1.28136e-51	2.86849e-49	49	354	-2.8529	5.63018e-12	1.24198e-10	66	90	-0.447459	0.642632	0.736386	252	119	1.08246	0.00259277	0.0127934	124	258	-1.05703	0.00190988	0.00721871	1874	12	7.28694	2.01505e-61	7.187e-59
YCL030C	65934	68333	2760	5630	-1.02847	0.00445062	0.0121504	1549	4035	-1.38123	0.0191409	0.0361434	3101	4129	-0.413059	0.628665	0.724485	5058	2398	1.07674	0.000211476	0.00169529	3171	6092	-0.941978	0.00165648	0.00645424	54318	1089	5.64035	6.76483e-36	2.76274e-34
YCL029C	68599	69921	24	53	-1.14296	0.00447408	0.0121942	58	169	-1.5429	0.00220001	0.00546172	78	60	0.378512	0.108312	0.177081	79	41	0.946229	0.0592332	0.141346	93	87	0.0962153	0.057879	0.116506	210	90	1.22239	0.00391616	0.00788241
YCL028W	70150	71367	0	0	-	-	-	0	0	-	-	-	957	679	0.495107	0.00053942	0.00186366	0	0	-	-	-	0	0	-	-	-	0	0	-	-	-
YCL027W	71803	73341	13	17	-0.387023	0.437604	0.546035	14	5	1.48543	0.0122688	0.0246037	15	74	-2.30256	0.00175287	0.00514182	11	14	-0.347923	0.388189	0.551631	9	51	-2.5025	0.0440276	0.0939313	55	14	1.974	0.000529221	0.00125225
YCL026C-B	73405	73986	0	0	-	-	-	0	594	#NUM!	1.36143e-39	1.68752e-37	0	0	-	-	-	21	5	2.07039	0.0151476	0.0502091	13	37	-1.50901	0.0484906	0.101467	0	0	-	-	-
YCL026C-A	74704	75285	0	3	#NUM!	0.073421	0.130447	0	15	#NUM!	0.000145044	0.000500064	5	4	0.321928	0.576508	0.679234	10	1	3.32193	0.0217602	0.0665985	3	7	-1.22239	0.608133	0.70711	19	11	0.788496	0.446837	0.532778
YCL025C	76018	77919	447	401	0.156673	0.939762	0.96143	266	421	-0.662394	0.5513	0.63371	384	469	-0.288482	0.871553	0.91901	880	605	0.540568	0.25855	0.419865	529	853	-0.689278	0.109489	0.193569	5085	333	3.93265	9.01361e-08	4.01857e-07
YCL023C	78949	79296	1	12	-3.58496	0.00586703	0.0153371	3	1	1.58496	0.214702	0.28912	0	2	#NUM!	0.136531	0.215163	0	0	-	-	-	0	0	-	-	-	16	2	3	0.0324872	0.0541959
YCL024W	79162	82275	7	8	-0.192645	0.692501	0.770423	14	20	-0.514573	0.961919	0.971247	3	36	-3.58496	0.00826222	0.0198083	79	3	4.71882	2.61296e-05	0.000299152	6	10	-0.736966	0.716642	0.797716	123	12	3.35755	0.000753444	0.00174273
YCL022C	81570	82085	0	0	-	-	-	0	0	-	-	-	2	0	#DIV/0!	0.0915035	0.1538	0	2	#NUM!	0.088553	0.190558	0	0	-	-	-	0	0	-	-	-
YCL021W-A	83620	83997	9	10	-0.152003	0.726875	0.800685	0	0	-	-	-	11	17	-0.628031	0.610164	0.708222	0	0	-	-	-	0	0	-	-	-	156	4	5.2854	4.41041e-21	1.11828e-19
YCL018W	91324	92418	77	228	-1.5661	7.66011e-07	7.17225e-06	10	1660	-7.37504	9.07927e-07	5.70853e-06	418	225	0.893578	4.45233e-05	0.000214521	369	212	0.799557	0.0213016	0.0654619	168	100	0.748461	1.14637e-06	1.2915e-05	388	241	0.687024	0.0833782	0.12495
YCL017C	92777	94270	157	452	-1.52556	4.06861e-08	5.32923e-07	189	427	-1.17585	0.0129066	0.0257242	519	258	1.00836	2.36872e-09	3.04255e-08	303	192	0.658211	0.0696853	0.159077	521	405	0.363361	1.00094e-05	8.32999e-05	890	396	1.1683	0.00205177	0.00434731
YCL016C	94621	95763	22	96	-2.12553	5.62469e-08	7.10297e-07	53	137	-1.37011	0.00639092	0.0139326	106	87	0.284977	0.0746272	0.129412	54	46	0.231326	0.977398	0.986977	123	116	0.0845335	0.0676822	0.131904	243	113	1.10463	0.00940565	0.0178113
YCL014W	96281	101191	0	0	-	-	-	0	0	-	-	-	0	0	-	-	-	0	0	-	-	-	0	0	-	-	-	0	0	-	-	-
YCL012C	101317	101788	0	0	-	-	-	4	81	-4.33985	0.00227473	0.00562159	0	0	-	-	-	104	7	3.89308	0.00194594	0.010424	10	11	-0.137504	0.726536	0.805932	0	0	-	-	-
YCL011C	102075	103358	91	113	-0.312384	0.20935	0.303875	88	2513	-4.83576	2.20054e-05	9.4992e-05	501	547	-0.12673	0.416023	0.528205	555	246	1.17383	0.000107227	0.000988896	695	980	-0.495769	0.535257	0.641391	9080	198	5.51912	1.14732e-48	9.74313e-47
YCL010C	103571	104350	127	261	-1.03922	0.000114632	0.000542326	88	458	-2.37977	2.12324e-08	2.06224e-07	232	223	0.0570811	0.138686	0.217617	223	166	0.42586	0.420996	0.584347	235	271	-0.205632	0.417213	0.535059	493	72	2.77552	1.05386e-18	2.18534e-17
YCL009C	104619	105548	327	892	-1.44775	2.77414e-08	3.82707e-07	246	955	-1.95684	5.44887e-06	2.7434e-05	479	554	-0.20986	0.895628	0.935487	1568	784	1	0.00168311	0.00932005	648	1012	-0.643144	0.284009	0.40295	10796	114	6.56532	2.08979e-09	1.24365e-08
YCL008C	105696	106853	44	114	-1.37346	2.10502e-05	0.000126429	55	161	-1.54956	0.00200063	0.00501441	51	145	-1.50748	4.01977e-05	0.000195855	173	104	0.734189	0.0871497	0.188233	79	148	-0.905673	0.034664	0.077319	904	58	3.9622	1.49413e-07	6.43608e-07
YCL007C	106974	107366	0	0	-	-	-	4	32	-3	0.100047	0.150795	4	6	-0.584963	0.757258	0.828432	34	2	4.08746	0.0447757	0.11389	6	11	-0.874469	0.593495	0.694385	85	0	#DIV/0!	4.76808e-17	8.39119e-16
YCL005W-A	107023	107417	0	0	-	-	-	0	0	-	-	-	0	0	-	-	-	0	0	-	-	-	0	0	-	-	-	0	0	-	-	-
YCL005W	108021	108791	33	74	-1.16506	0.00105641	0.00358889	36	152	-2.078	1.94336e-05	8.50178e-05	26	103	-1.98606	8.64372e-06	5.02514e-05	57	24	1.24793	0.0247232	0.0728663	42	132	-1.65208	1.66167e-05	0.000128362	841	27	4.96107	1.51836e-09	9.30496e-09
YCL004W	109105	110670	5	359	-6.16591	0.000401991	0.00157879	0	0	-	-	-	64	61	0.0692627	0.414144	0.526505	14	12	0.222392	0.937522	0.964975	34	67	-0.978626	0.22454	0.336348	876	22	5.31536	2.9197e-07	1.20807e-06
YCL002C	110808	111675	42	113	-1.42786	0.000262172	0.00109516	59	94	-0.671946	0.618751	0.695727	39	58	-0.572579	0.417659	0.529616	172	80	1.10434	0.00218969	0.0113536	49	78	-0.670692	0.391743	0.509275	795	15	5.72792	6.38412e-08	2.92925e-07
YCL001W	111916	112482	52	84	-0.691878	0.0281676	0.0584846	0	0	-	-	-	68	21	1.69515	2.94951e-06	1.91455e-05	97	34	1.51245	0.000873526	0.00546139	184	108	0.768674	6.97567e-08	1.07718e-06	243	93	1.38565	2.69822e-05	7.86246e-05
YCL001W-A	113080	113541	2	32	-4	2.61111e-05	0.000151827	0	0	-	-	-	8	11	-0.459432	0.845059	0.898729	1	19	-4.24793	0.0022174	0.0114464	0	15	#NUM!	0.0177119	0.0447808	99	0	#DIV/0!	4.66754e-20	1.08571e-18
YCL001W-B	113770	114024	16	21	-0.392317	0.362491	0.471177	8	41	-2.35755	0.0231599	0.0428161	8	12	-0.584963	0.647319	0.740314	28	3	3.22239	0.00162518	0.00911456	17	22	-0.371969	0.961561	0.973707	117	9	3.70044	1.78294e-13	2.11972e-12
YCR001W	115685	115999	17	3	2.5025	0.0421519	0.0827414	0	0	-	-	-	15	6	1.32193	0.564423	0.66808	0	0	-	-	-	0	0	-	-	-	53	2	4.72792	3.43314e-05	9.85369e-05
YCR002C	117380	118348	300	417	-0.475085	0.0265923	0.0555651	317	285	0.153521	0.0310835	0.0553233	307	363	-0.241731	0.993255	0.995809	101	114	-0.174679	0.132443	0.259406	177	274	-0.630427	0.310963	0.42837	6365	116	5.77796	2.03405e-39	9.7162e-38
YCR003W	118620	119171	51	176	-1.78701	2.6411e-06	2.06795e-05	0	0	-	-	-	50	84	-0.748461	0.199223	0.294333	123	66	0.89812	0.0549604	0.13365	20	26	-0.378512	0.97124	0.98005	68	16	2.08746	0.00203148	0.00430944
YCR004C	119575	120318	490	443	0.145475	0.997582	0.998759	63	6970	-6.78966	1.77815e-08	1.75655e-07	485	447	0.11771	0.0896353	0.151211	1004	154	2.70476	1.55093e-32	5.09385e-30	743	1036	-0.47959	0.623529	0.719639	15123	200	6.2406	9.67535e-36	3.92145e-34
YCR005C	120946	122328	631	867	-0.458392	0.0253749	0.0533658	159	628	-1.98174	0.00174671	0.00444664	330	417	-0.337581	0.806479	0.867719	1030	236	2.12579	1.12994e-20	2.47411e-18	469	750	-0.677303	0.250291	0.365013	12400	25	8.9542	1.9683e-26	6.54062e-25
YCR006C	122530	123003	12	158	-3.71882	0.00114992	0.00386049	13	20	-0.621488	0.852419	0.886475	56	37	0.597902	0.0499971	0.092426	30	37	-0.302563	0.28535	0.446241	36	17	1.08246	0.00511279	0.0164424	143	15	3.25298	2.68507e-05	7.8284e-05
YCR007C	126011	126730	46	52	-0.176878	0.521752	0.628732	22	61	-1.47131	0.027581	0.0497185	36	12	1.58496	0.00109197	0.00341609	207	5	5.37156	0.000554685	0.00369907	37	18	1.03953	0.00987106	0.0282749	644	4	7.33092	3.91376e-49	3.43256e-47
YCR008W	128470	130281	46	48	-0.0614005	0.636003	0.723566	148	192	-0.375509	0.771505	0.82355	109	153	-0.489204	0.449565	0.561415	176	139	0.340491	0.696621	0.807441	41	46	-0.16601	0.590066	0.691412	2273	34	6.06292	1.61181e-41	8.37201e-40
YCR009C	130745	131542	873	881	-0.0131604	0.608485	0.699393	65	11160	-7.42368	6.85967e-42	9.65174e-40	713	404	0.819547	0.000322578	0.00119306	2066	369	2.48515	1.77117e-21	4.04675e-19	1492	1913	-0.358589	0.867667	0.90919	15548	410	5.24496	5.63399e-39	2.62103e-37
YCR010C	132273	133124	0	0	-	-	-	3	444	-7.20945	0.001072	0.00288118	0	0	-	-	-	1120	0	#DIV/0!	1.14917e-30	3.35494e-28	331	2	7.37069	1.93799e-06	2.06328e-05	0	0	-	-	-
YCR011C	133724	136873	421	449	-0.0928952	0.373719	0.48195	303	691	-1.18937	0.0230401	0.0426098	106	126	-0.249359	0.985556	0.991367	470	160	1.55459	7.06684e-10	2.69103e-08	315	353	-0.164316	0.264627	0.381105	9414	112	6.39324	2.496e-55	4.6047e-53
YCR012W	137746	138996	1020	139726	-7.09789	2.02591e-67	2.54183e-64	0	0	-	-	-	9992	13253	-0.407474	0.299359	0.407717	7067	6718	0.0730661	0.36926	0.531488	5396	7769	-0.525839	0.472167	0.586256	183487	586	8.29056	9.33289e-64	4.99309e-61
YCR013C	138402	139049	7014	0	#DIV/0!	2.65317e-73	6.53344e-70	8701	0	#DIV/0!	2.31469e-88	1.20503e-84	0	0	-	-	-	0	0	-	-	-	0	0	-	-	-	10458	0	#DIV/0!	3.92928e-75	7.00722e-72
YCR014C	139185	140933	6	117	-4.2854	0.0144165	0.0329225	14	28	-1	0.368504	0.457969	33	27	0.289507	0.279406	0.385853	31	11	1.49476	0.0402853	0.105271	42	43	-0.0339473	0.352391	0.470894	578	11	5.71549	3.35033e-43	1.92734e-41
YCR015C	141217	142170	8	182	-4.50779	0.000625808	0.00228805	0	0	-	-	-	34	52	-0.612977	0.367807	0.479203	31	26	0.253757	0.901171	0.943734	15	19	-0.341037	0.97374	0.981605	604	3	7.65344	9.35916e-08	4.15876e-07
YCR016W	143634	144506	67	115	-0.779401	0.0502993	0.0952422	217	387	-0.834639	0.251008	0.331157	48	81	-0.754888	0.200303	0.295608	213	109	0.966525	0.00434832	0.0191217	80	104	-0.378512	0.954561	0.969139	1914	21	6.51006	1.67579e-48	1.40086e-46
YCR017C	144773	147634	223	339	-0.604242	0.0086648	0.0215091	209	276	-0.401165	0.780156	0.830231	276	381	-0.465123	0.446188	0.558528	195	135	0.530515	0.395389	0.559444	292	390	-0.417506	0.890426	0.925574	7670	59	7.02237	1.12617e-43	6.62088e-42
YCR018C	148238	148903	52	5	3.37851	0.0173217	0.0383757	5	45	-3.16993	0.0319709	0.0566702	9	37	-2.03953	0.15086	0.233233	0	0	-	-	-	6	12	-1	0.449636	0.566173	205	2	6.67948	1.48676e-24	4.62452e-23
YCR018C-A	151608	151862	0	0	-	-	-	0	0	-	-	-	0	0	-	-	-	0	0	-	-	-	0	0	-	-	-	0	0	-	-	-
YCR019W	152837	153928	64	76	-0.247928	0.26782	0.37051	126	175	-0.473931	0.980688	0.984975	88	44	1	0.000185903	0.000738896	61	19	1.68281	0.00205161	0.0108028	130	89	0.546634	0.000412993	0.00202813	919	43	4.41766	1.41573e-14	1.92237e-13
YCR020C	154012	154659	18	30	-0.736966	0.136763	0.215815	18	20	-0.152003	0.564529	0.645161	5	91	-4.18587	0.00507537	0.0129773	15	12	0.321928	0.875427	0.927307	0	0	-	-	-	322	4	6.33092	7.63558e-37	3.32117e-35
YCR020C-A	154830	155096	4	328	-6.35755	4.74565e-32	4.46281e-30	0	0	-	-	-	71	86	-0.276518	0.983867	0.990072	36	39	-0.115477	0.384062	0.547692	44	39	0.174029	0.179852	0.284721	671	2	8.39017	1.29935e-47	1.02228e-45
YCR020W-B	155320	155556	38	113	-1.57225	1.29801e-05	8.22743e-05	71	64	0.149747	0.0806308	0.125678	52	77	-0.566347	0.359628	0.47023	74	52	0.509014	0.483359	0.641427	0	0	-	-	-	876	7	6.96743	3.81102e-55	6.79631e-53
YCR021C	156109	157107	0	0	-	-	-	0	0	-	-	-	379	486	-0.358758	0.602545	0.701641	693	295	1.23214	4.91293e-05	0.000514291	501	552	-0.139858	0.315869	0.433813	0	0	-	-	-
YCR022C	157421	157765	9	11	-0.289507	0.57731	0.673437	6	10	-0.736966	0.794378	0.841488	3	9	-1.58496	0.216042	0.313413	0	0	-	-	-	2	7	-1.80735	0.243893	0.358248	31	0	#DIV/0!	6.31137e-08	2.89835e-07
YCR023C	158538	160373	61	128	-1.06926	0.00139531	0.00455999	58	139	-1.26096	0.0225542	0.0417859	183	141	0.376148	0.0138145	0.0308706	158	68	1.21632	0.00194365	0.0104224	188	108	0.799701	6.54996e-07	7.95185e-06	476	119	2	1.48604e-09	9.14878e-09
YCR024C	160744	162222	30	43	-0.519374	0.142839	0.223399	50	185	-1.88753	8.29756e-05	0.000305724	12	8	0.584963	0.278091	0.384427	136	24	2.5025	3.19043e-07	6.53247e-06	92	74	0.314109	0.00980178	0.0281356	1569	1	10.6156	1.07795e-59	3.6044e-57
YCR024C-B	162599	162865	215	122	0.817456	0.0377341	0.0749962	260	190	0.452512	0.0010389	0.002814	0	0	-	-	-	599	18	5.05649	0.000426987	0.00299175	40	42	-0.0703893	0.425706	0.543958	3132	22	7.15344	2.46375e-50	2.35376e-48
YCR024C-A	162945	163067	0	0	-	-	-	0	0	-	-	-	0	0	-	-	-	0	0	-	-	-	0	0	-	-	-	0	0	-	-	-
YCR025C	163446	163856	0	0	-	-	-	0	0	-	-	-	11	7	0.652077	0.373833	0.485122	0	0	-	-	-	12	3	2	0.00966137	0.0277911	13	7	0.893085	0.408516	0.493911
YCR026C	164111	166339	77	143	-0.893085	0.00314181	0.00907001	69	182	-1.39927	0.00257047	0.00626199	116	67	0.791892	0.000826278	0.0026706	92	22	2.06413	2.53895e-05	0.000293881	114	92	0.309328	0.00418701	0.0139167	440	70	2.65208	2.54775e-16	4.13044e-15
YCR027C	167370	167999	14	175	-3.64386	3.51218e-05	0.000193484	32	88	-1.45943	0.0248202	0.0454179	35	38	-0.118644	0.717702	0.796814	98	29	1.75673	6.96891e-05	0.00068729	46	40	0.201634	0.136365	0.230489	111	27	2.03953	4.05497e-06	1.37218e-05
YCR028C	170886	172424	21	65	-1.63005	0.000314564	0.00128141	34	80	-1.23447	0.0786307	0.123076	73	48	0.604862	0.014301	0.0318072	27	5	2.43296	0.00187526	0.0101488	71	50	0.505891	0.0321143	0.0726671	829	18	5.5253	8.00248e-08	3.60381e-07
YCR028C-A	172950	173440	0	0	-	-	-	52	1459	-4.81032	3.09349e-05	0.000128529	0	0	-	-	-	1056	66	4	6.69059e-06	9.2768e-05	189	202	-0.0959691	0.170023	0.272027	0	0	-	-	-
YCR030C	173826	176438	102	278	-1.44652	2.21621e-07	2.37796e-06	78	240	-1.62149	0.000407557	0.00124151	323	251	0.363847	0.0132941	0.0298898	212	88	1.26849	0.00482036	0.020599	339	272	0.317679	0.000298083	0.00154307	6122	116	5.72181	2.16731e-56	4.45965e-54
YCR031C	177500	178220	0	0	-	-	-	554	52079	-6.55467	3.55638e-52	1.02858e-49	0	0	-	-	-	4249	697	2.60789	2.89284e-32	8.94229e-30	1788	2738	-0.614776	0.143525	0.239845	0	0	-	-	-
YCR032W	179520	186023	64	181	-1.49985	2.49658e-06	1.98044e-05	122	253	-1.05226	0.067377	0.108294	136	155	-0.188662	0.806663	0.867719	191	95	1.00757	0.00320026	0.0150289	137	168	-0.294285	0.624769	0.720765	2680	35	6.25873	4.61569e-56	9.0786e-54
YCR033W	186489	190169	259	490	-0.91983	0.00046149	0.0017715	189	529	-1.48488	0.00566739	0.0124807	198	216	-0.125531	0.600813	0.700221	347	115	1.5933	1.60205e-07	3.56727e-06	299	264	0.179608	0.0147895	0.038777	4062	50	6.34412	1.96868e-53	2.55539e-51
YCR034W	190592	191635	17	729	-5.42231	1.32512e-07	1.50721e-06	39	211	-2.4357	2.65107e-05	0.000111827	191	175	0.126218	0.101604	0.167832	103	65	0.664133	0.216934	0.367857	398	210	0.922379	2.97025e-12	1.07641e-10	436	80	2.44626	1.79964e-13	2.13482e-12
YCR035C	191834	193018	123	93	0.403356	0.417107	0.525249	122	122	0	0.102762	0.154262	114	80	0.510962	0.00782685	0.0189212	0	0	-	-	-	134	88	0.606658	0.000101115	0.000605026	1327	87	3.93101	1.60164e-07	6.87701e-07
YCR036W	193297	194298	112	221	-0.980548	0.00127103	0.00419841	144	324	-1.16993	0.0176116	0.0336585	434	345	0.331099	0.00303051	0.00822245	87	27	1.68806	0.000287261	0.00217829	409	307	0.413862	1.56909e-05	0.000122187	1660	129	3.68574	1.28312e-09	8.01953e-09
YCR037C	194414	197185	195	188	0.0527415	0.765018	0.832277	122	180	-0.561116	0.790565	0.838566	307	232	0.404114	0.00442385	0.0114671	174	58	1.58496	6.71305e-05	0.000670667	302	213	0.503695	8.23506e-05	0.00050608	4044	62	6.02737	2.74789e-52	3.00024e-50
YCR038C	197621	199549	0	0	-	-	-	0	0	-	-	-	0	0	-	-	-	0	0	-	-	-	0	0	-	-	-	0	0	-	-	-
YCR038W-A	199293	199418	0	0	-	-	-	0	0	-	-	-	4	0	#DIV/0!	0.0392307	0.0752231	0	0	-	-	-	0	0	-	-	-	3	0	#DIV/0!	0.0678465	0.104244
YCR039C	199546	200178	0	0	-	-	-	0	0	-	-	-	0	0	-	-	-	0	0	-	-	-	0	0	-	-	-	0	0	-	-	-
YCR040W	200442	200969	0	0	-	-	-	0	0	-	-	-	12	0	#DIV/0!	6.63129e-05	0.000304459	25	30	-0.263034	0.973707	0.985383	45	0	-	9.88836e-09	1.80272e-07	0	0	-	-	-
YCR041W	200911	201243	0	0	-	-	-	0	0	-	-	-	0	0	-	-	-	0	0	-	-	-	0	0	-	-	-	0	0	-	-	-
YCR042C	201174	205397	183	324	-0.82415	0.00130726	0.00430652	172	342	-0.991588	0.107968	0.160616	160	159	0.00904514	0.316873	0.426798	308	114	1.4339	1.35844e-05	0.000171375	358	229	0.644612	9.60374e-08	1.45014e-06	2647	54	5.61525	3.20989e-54	4.90654e-52
YCR043C	206261	206644	0	0	-	-	-	0	0	-	-	-	0	0	-	-	-	0	0	-	-	-	0	0	-	-	-	0	0	-	-	-
YCR044C	206877	207950	29	33	-0.186413	0.532322	0.636779	23	85	-1.88583	0.000760842	0.00215386	385	25	3.94486	3.13355e-08	3.24593e-07	414	10	5.37156	9.74149e-05	0.000912505	181	61	1.56911	6.4271e-12	2.18963e-10	133	100	0.411426	0.565892	0.647925
YCR045C	208135	209610	10	496	-5.63227	4.69987e-06	3.39397e-05	5	720	-7.16993	4.38417e-35	4.38923e-33	75	22	1.76939	7.82176e-06	4.6211e-05	52	25	1.05658	0.0995432	0.207909	111	22	2.33498	1.05082e-14	5.90515e-13	103	98	0.0717907	0.565318	0.647773
YCR045W-A	208751	209101	0	0	-	-	-	0	0	-	-	-	0	0	-	-	-	0	0	-	-	-	0	0	-	-	-	0	0	-	-	-
YCR046C	209914	210423	161	151	0.0925121	0.865298	0.909042	223	243	-0.123913	0.255393	0.335837	103	140	-0.442782	0.520108	0.627602	87	91	-0.0648511	0.370961	0.533498	48	67	-0.481127	0.80164	0.860524	2329	30	6.2786	3.77399e-54	5.60857e-52
YCR047C	210718	211545	67	125	-0.899695	0.0146299	0.0333113	44	114	-1.37346	0.0157735	0.0305836	111	47	1.23983	7.02646e-06	4.21974e-05	346	28	3.62727	6.97099e-05	0.00068729	210	158	0.410465	5.35146e-05	0.000344856	484	116	2.06088	5.04032e-07	2.00042e-06
YCR047W-A	211301	211507	0	0	-	-	-	0	0	-	-	-	0	0	-	-	-	0	0	-	-	-	0	0	-	-	-	0	0	-	-	-
YCR049C	211871	212317	12	0	#DIV/0!	0.0045661	0.0124038	11	0	#DIV/0!	0.00406445	0.00933372	15	0	#DIV/0!	0.0010086	0.00319	14	0	#DIV/0!	0.0234982	0.0700414	14	0	-	0.000605693	0.00279087	17	0	#DIV/0!	0.0364879	0.0600154
YCR048W	211929	213761	74	103	-0.477047	0.206699	0.30127	59	152	-1.36528	0.0152511	0.0297814	97	87	0.156969	0.343476	0.454004	146	36	2.0199	0.00014436	0.00125791	114	133	-0.222392	0.570494	0.674569	1569	13	6.91519	1.35048e-39	6.56826e-38
YCR050C	213464	213772	0	2	#NUM!	0.107364	0.177678	0	10	#NUM!	0.00282219	0.00678002	2	3	-0.584963	0.898034	0.936639	6	0	#DIV/0!	0.0110992	0.0393566	3	4	-0.415037	0.976683	0.984267	11	2	2.45943	0.32796	0.411006
YCR051W	214071	214739	53	100	-0.915936	0.0111261	0.0264077	145	507	-1.80593	1.09643e-05	5.13771e-05	136	86	0.661198	0.00137578	0.00420044	224	49	2.19265	2.00505e-10	9.75604e-09	224	211	0.0862557	0.0150686	0.0394331	2461	17	7.17757	2.41768e-58	6.15933e-56
YCR052W	214994	216445	72	238	-1.72489	1.73226e-07	1.91579e-06	124	376	-1.60039	0.00010179	0.000365713	215	308	-0.518594	0.217795	0.315218	210	101	1.05603	0.004434	0.019418	304	352	-0.211504	0.414663	0.53261	4022	35	6.84441	2.54499e-51	2.6184e-49
YCR053W	216697	218241	370	1280	-1.79055	2.94094e-09	5.26696e-08	426	432	-0.0201779	0.173433	0.240899	1095	1295	-0.242021	0.907195	0.941695	1142	906	0.33398	0.610021	0.748461	690	723	-0.0673993	0.035471	0.0787587	14837	112	7.04956	4.86656e-65	3.25451e-62
YCR054C	218376	220067	32	28	0.192645	0.90485	0.935626	31	51	-0.718229	0.707638	0.770703	19	16	0.247928	0.456837	0.567821	45	9	2.32193	0.000450223	0.00309676	31	25	0.31034	0.151951	0.249839	539	3	7.48918	2.8225e-50	2.64919e-48
YCR057C	220457	223228	46	66	-0.520832	0.276355	0.379969	170	292	-0.780434	0.422016	0.511529	68	90	-0.40439	0.652203	0.744226	212	81	1.38807	2.84885e-05	0.000321951	178	158	0.171953	0.0114224	0.0315737	1695	44	5.26764	1.25078e-10	9.49171e-10
YCR059C	223454	224230	0	0	-	-	-	11	444	-5.33498	0.000462167	0.00138837	77	91	-0.241008	0.918287	0.948162	364	4	6.50779	7.99628e-05	0.000773857	77	141	-0.872765	0.129772	0.22203	1462	13	6.81329	8.25454e-50	7.48505e-48
YCR060W	224399	224734	12	113	-3.23522	0.000607697	0.00223185	68	115	-0.758027	0.505345	0.590931	149	163	-0.12956	0.646852	0.739976	180	90	1	0.00675046	0.0268537	103	222	-1.10792	0.00367466	0.0124675	930	14	6.05373	2.03949e-40	1.03917e-38
YCR061W	225563	227458	79	70	0.174498	0.87884	0.917118	51	131	-1.361	0.0334171	0.0589927	35	32	0.129283	0.407408	0.520365	109	27	2.0133	3.66279e-05	0.000399336	44	72	-0.710493	0.361015	0.479867	1450	6	7.91687	4.46626e-49	3.85395e-47
YCR064C	228095	228505	5	3	0.736966	0.662427	0.746216	2	10	-2.32193	0.124209	0.180927	3	5	-0.736966	0.708173	0.78993	1	1	0	0.917944	0.954262	0	11	#NUM!	0.0244922	0.0586232	18	1	4.16993	0.0011453	0.00255414
YCR063W	228318	228791	0	30	#NUM!	0.0018751	0.0058154	7	0	#DIV/0!	0.0091703	0.0191192	12	3	2	0.0264508	0.05404	5	6	-0.263034	0.566308	0.715201	37	2	4.20945	0.000386561	0.00191908	89	0	#DIV/0!	5.32859e-12	5.08163e-11
YCR065W	229310	231004	24	27	-0.169925	0.628762	0.716984	50	73	-0.545968	0.878769	0.907173	10	12	-0.263034	0.99032	0.994266	30	17	0.819428	0.297337	0.459021	20	15	0.415037	0.193954	0.302674	409	1	8.67596	1.59046e-47	1.23318e-45
YCR066W	231500	232963	23	32	-0.476438	0.29678	0.403867	18	230	-3.67557	0.000663325	0.00190788	22	41	-0.89812	0.187669	0.280067	75	22	1.76939	0.00296571	0.014168	58	65	-0.164387	0.499562	0.610017	759	6	6.98299	1.89956e-52	2.16226e-50
YCR067C	233125	236322	72	107	-0.571542	0.0553118	0.103303	242	702	-1.53646	0.0006671	0.00191662	246	213	0.207805	0.0961699	0.160119	474	167	1.50504	4.95428e-09	1.6374e-07	304	339	-0.157214	0.230568	0.343481	2918	121	4.5919	1.67017e-42	9.30772e-41
YCR068W	237214	238776	7	16	-1.19265	0.149001	0.231274	22	600	-4.76939	1.76327e-09	2.26098e-08	106	61	0.797183	0.00150822	0.00454381	146	25	2.54597	2.07144e-10	9.95109e-09	67	48	0.481127	0.0293716	0.0677548	197	147	0.422379	0.567689	0.649377
YCR069W	239055	240011	48	248	-2.36923	9.06853e-12	2.65848e-10	54	933	-4.11085	7.97767e-05	0.000295389	65	180	-1.46949	0.00041762	0.00148811	387	173	1.16156	3.1244e-05	0.000348593	156	168	-0.106915	0.217651	0.329469	77	46	0.743225	0.146489	0.205862
YCR071C	240103	240543	108	157	-0.539733	0.0360167	0.072136	114	276	-1.27563	0.00460264	0.0103449	239	22	3.44144	0.00110518	0.00345345	419	15	4.80392	1.14327e-05	0.000149822	0	0	-	-	-	351	148	1.24587	0.000541256	0.00127846
YCR072C	240805	242352	7	15	-1.09954	0.307851	0.4163	13	50	-1.94342	0.053455	0.0884573	9	12	-0.415037	0.905504	0.941555	41	27	0.602665	0.405771	0.569989	8	5	0.678072	0.252342	0.367015	46	39	0.23816	0.969821	0.980265
YCR073C	242588	246583	52	148	-1.50901	0.000337474	0.001359	45	523	-3.53881	9.81799e-09	1.02635e-07	50	97	-0.956057	0.0788201	0.135436	276	72	1.9386	4.4911e-10	1.84381e-08	166	145	0.19513	0.0163528	0.041957	181	123	0.557331	0.277471	0.355902
YCR073W-A	246963	247910	191	111	0.783013	0.103576	0.172393	175	946	-2.43449	9.44685e-10	1.31851e-08	166	150	0.146221	0.178744	0.269112	649	140	2.21279	7.10721e-19	1.38327e-16	409	475	-0.215827	0.444799	0.561751	802	152	2.39953	1.23088e-11	1.09389e-10
YCR075C	248033	248815	7	60	-3.09954	0.0203141	0.044093	9	35	-1.95936	0.021018	0.0392466	37	3	3.62449	0.00680573	0.0167213	110	2	5.78136	4.37244e-06	6.3298e-05	12	14	-0.222392	0.868415	0.90942	15	20	-0.415037	0.456973	0.541845
YCR075W-A	248975	249202	0	0	-	-	-	14	142	-3.34239	8.33483e-06	4.02142e-05	0	0	-	-	-	74	14	2.4021	3.49744e-06	5.32726e-05	46	48	-0.0614005	0.494359	0.606107	0	0	-	-	-
YCR076C	249293	250045	57	135	-1.24393	0.000401213	0.001577	33	738	-4.48308	7.7527e-10	1.09974e-08	106	73	0.538096	0.0128033	0.0289772	499	46	3.43933	1.01912e-10	5.25048e-09	194	228	-0.232977	0.38626	0.50395	243	167	0.541108	0.217718	0.28955
YCR077C	250238	252628	82	346	-2.07708	1.05243e-10	2.5533e-09	160	4045	-4.66	7.27251e-11	1.3165e-09	287	85	1.75552	4.4451e-15	1.59643e-13	866	243	1.83341	3.24779e-14	3.28214e-12	666	568	0.229631	0.000232456	0.00124717	481	595	-0.306853	0.0290595	0.0490437
YCR079W	252845	254173	54	77	-0.511899	0.0817918	0.142524	61	221	-1.85717	0.000352435	0.00109148	197	78	1.33665	7.93975e-09	9.16345e-08	151	45	1.74655	2.39011e-06	3.80608e-05	152	66	1.20353	2.20121e-09	4.63273e-08	301	214	0.492153	0.374072	0.459327
YCR081W	254371	258654	61	113	-0.889442	0.0285054	0.0591111	17	96	-2.4975	1.91257e-05	8.3953e-05	58	60	-0.0489096	0.558877	0.663097	116	43	1.43172	0.00087403	0.00546139	85	63	0.432111	0.00755475	0.0228402	163	131	0.315305	0.846952	0.890935
YCR081C-A	258415	258651	0	0	-	-	-	0	0	-	-	-	0	0	-	-	-	0	0	-	-	-	0	0	-	-	-	0	0	-	-	-
YCR082W	258883	259269	64	28	1.19265	0.00937343	0.0230245	82	128	-0.642448	0.63381	0.707616	0	0	-	-	-	426	6	6.14975	2.21511e-09	7.50994e-08	24	35	-0.544321	0.747751	0.821441	1021	6	7.4108	1.257e-50	1.22271e-48
YCR083W	259578	259961	136	85	0.678072	0.188138	0.279511	23	30	-0.383329	0.840813	0.877327	35	87	-1.31366	0.0148889	0.0329464	158	60	1.39689	0.000262866	0.00202249	41	46	-0.16601	0.603892	0.703229	1077	1	10.0728	3.858e-45	2.45718e-43
YCR084C	260311	262452	285	184	0.631256	0.149839	0.2323	327	616	-0.91364	0.301507	0.386803	144	253	-0.813069	0.102713	0.169501	517	166	1.63898	4.36206e-08	1.11682e-06	465	563	-0.275904	0.630528	0.724789	6810	54	6.97855	2.32345e-49	2.07174e-47
YCR085W	262916	263269	1	14	-3.80735	0.000819936	0.002901	2	18	-3.16993	0.00823104	0.0173978	0	17	#NUM!	3.29662e-05	0.000165559	6	9	-0.584963	0.761227	0.853001	11	3	1.87447	0.0533822	0.109476	3	7	-1.22239	0.192693	0.260528
YCR086W	263392	263964	0	0	-	-	-	5	137	-4.7761	0.000891668	0.00246523	13	5	1.37851	0.0546126	0.0996092	64	2	5	0.000400181	0.00283417	47	13	1.85415	1.49901e-05	0.00011757	38	22	0.788496	0.267847	0.346527
YCR087W	263976	264491	43	10	2.10434	0.0746264	0.132207	52	33	0.656046	0.0325755	0.0576635	43	30	0.519374	0.737856	0.812743	32	10	1.67807	0.537739	0.690909	50	16	1.64386	0.306551	0.424222	408	3	7.08746	3.48342e-10	2.42344e-09
YCR087C-A	264006	264467	0	0	-	-	-	0	0	-	-	-	0	0	-	-	-	0	0	-	-	-	0	0	-	-	-	0	160	#NUM!	7.82496e-05	0.000211539
YCR088W	265068	266846	410	950	-1.2123	6.00164e-07	5.7957e-06	349	1835	-2.39448	1.57074e-09	2.05977e-08	1069	678	0.656905	9.36162e-08	8.66188e-07	1289	314	2.03742	1.25566e-18	2.35661e-16	1364	671	1.02346	3.42357e-16	2.45551e-14	2100	1919	0.130035	0.661577	0.734781
YCR089W	267434	272263	0	0	-	-	-	0	0	-	-	-	0	0	-	-	-	0	0	-	-	-	0	0	-	-	-	0	0	-	-	-
YCR090C	272315	272863	20	66	-1.72247	3.23965e-05	0.000180899	0	0	-	-	-	34	73	-1.10236	0.0383437	0.073964	44	55	-0.321928	0.199552	0.347673	343	10	5.10014	1.59243e-05	0.000123828	36	48	-0.415037	0.134585	0.191009
YCR091W	274404	276566	386	446	-0.208443	0.209838	0.304404	156	254	-0.703282	0.464279	0.551708	171	149	0.198684	0.0865788	0.146644	148	68	1.12199	0.00432363	0.019059	119	56	1.08746	2.47965e-07	3.37071e-06	837	332	1.33404	0.000883213	0.00201673
YCR092C	276764	279820	68	71	-0.0622843	0.575829	0.672279	40	79	-0.981853	0.164542	0.230581	45	68	-0.59561	0.485676	0.59433	109	64	0.768184	0.112045	0.228925	97	86	0.173648	0.0717511	0.138106	314	87	1.85168	2.50173e-10	1.79654e-09
YCR093W	280117	286443	110	210	-0.932886	0.00261891	0.00775129	91	388	-2.09212	2.10781e-07	1.57889e-06	197	217	-0.139499	0.592143	0.693225	380	131	1.53643	7.00838e-07	1.26127e-05	379	280	0.436771	2.86244e-05	0.000200971	652	211	1.62763	8.95034e-08	3.99369e-07
YCR094W	286762	287937	47	82	-0.802963	0.0111758	0.0265044	41	100	-1.2863	0.0439646	0.0750627	77	119	-0.628031	0.219061	0.316531	119	55	1.11346	0.00966144	0.0354545	138	84	0.716207	3.47926e-06	3.40493e-05	201	90	1.1592	0.000808552	0.00186214
YCR095C	288170	289258	72	36	1	0.0549067	0.102663	58	146	-1.33184	0.0110143	0.0224513	52	26	1	0.00495033	0.0126992	348	23	3.91938	8.65959e-06	0.000117587	134	90	0.574236	4.62273e-05	0.00030433	220	52	2.08092	5.54281e-07	2.18366e-06
YCR095W-A	289639	289797	0	42	#NUM!	0.000555627	0.00206838	0	0	-	-	-	1	20	-4.32193	0.0033011	0.00885973	1	10	-3.32193	0.0286639	0.081509	0	0	-	-	-	0	0	-	-	-
YCR096C	293179	293538	0	0	-	-	-	0	0	-	-	-	0	0	-	-	-	0	0	-	-	-	0	0	-	-	-	0	0	-	-	-
YCR097W	293835	294321	0	0	-	-	-	0	816	#NUM!	1.21231e-44	1.97227e-42	41	14	1.5502	0.000712114	0.00235602	645	0	#DIV/0!	8.65915e-75	5.05598e-72	754	0	-	9.55401e-118	5.20789e-114	1516	0	#DIV/0!	2.84974e-57	6.62874e-55
YCR097W-A	294439	294705	0	0	-	-	-	0	0	-	-	-	0	0	-	-	-	0	0	-	-	-	0	0	-	-	-	0	0	-	-	-
YCR098C	297049	298605	16	14	0.192645	0.967439	0.97596	15	88	-2.55254	0.0443549	0.0755106	29	54	-0.896907	0.167575	0.254604	36	18	1	0.166336	0.305414	61	39	0.645335	0.00543826	0.0173356	284	16	4.14975	6.99095e-06	2.27086e-05
YCR099C	300832	301299	0	0	-	-	-	63	78	-0.308122	0.656969	0.728628	0	0	-	-	-	0	0	-	-	-	47	131	-1.47883	0.000259452	0.0013625	594	30	4.30743	2.40072e-21	6.11612e-20
YCR100C	301271	302221	53	67	-0.338169	0.257776	0.361386	57	50	0.189034	0.0923874	0.140511	20	232	-3.53605	4.63015e-09	5.65458e-08	43	22	0.966833	0.193289	0.340165	47	120	-1.3523	0.00144445	0.00571801	841	20	5.39403	3.9336e-42	2.10448e-40
YCR101C	302482	303030	51	54	-0.0824622	0.607806	0.699076	33	20	0.722466	0.0208723	0.0390728	35	136	-1.95818	7.9128e-05	0.000354066	9	24	-1.41504	0.0132673	0.0450677	28	47	-0.747234	0.442929	0.560317	376	16	4.55459	3.7221e-22	1.01082e-20
YCR102C	304361	305467	0	0	-	-	-	0	0	-	-	-	0	0	-	-	-	0	0	-	-	-	0	0	-	-	-	0	0	-	-	-
YCR102W-A	306735	306932	0	0	-	-	-	0	0	-	-	-	0	0	-	-	-	0	0	-	-	-	0	0	-	-	-	0	0	-	-	-
YCR104W	307801	308175	0	0	-	-	-	0	0	-	-	-	0	0	-	-	-	0	0	-	-	-	0	0	-	-	-	0	0	-	-	-
YCR105W	309070	310155	0	0	-	-	-	0	0	-	-	-	11	24	-1.12553	0.151478	0.234121	26	26	0	0.680892	0.796902	20	17	0.234465	0.306307	0.424099	0	0	-	-	-
YCR106W	310958	313456	0	0	-	-	-	0	0	-	-	-	0	0	-	-	-	0	0	-	-	-	208	110	0.91908	2.09646e-09	4.44649e-08	0	0	-	-	-
YCR107W	313890	314981	0	0	-	-	-	0	0	-	-	-	0	0	-	-	-	0	0	-	-	-	0	0	-	-	-	0	0	-	-	-
YCR108C	315997	316188	0	0	-	-	-	0	0	-	-	-	0	0	-	-	-	0	0	-	-	-	0	0	-	-	-	0	0	-	-	-
YDL248W	1802	2953	0	0	-	-	-	0	0	-	-	-	0	0	-	-	-	0	0	-	-	-	0	0	-	-	-	0	0	-	-	-
YDL247W-A	3762	3836	0	0	-	-	-	0	0	-	-	-	0	0	-	-	-	0	0	-	-	-	0	0	-	-	-	0	0	-	-	-
YDL247W	5985	7814	1	574	-9.16491	7.23841e-38	7.92204e-36	98	109	-0.153474	0.279116	0.361823	0	72	#NUM!	0.00492881	0.0126499	74	49	0.594744	0.297065	0.458884	45	0	-	4.11751e-13	1.78131e-11	2	139	-6.11894	0.0227388	0.0394975
YDL246C	8683	9756	61	2	4.93074	0.0028702	0.00838394	263	2	7.03892	1.45398e-38	1.68209e-36	10	0	#DIV/0!	0.000378009	0.00136569	7	10	-0.514573	0.454038	0.614518	12	0	-	0.000234532	0.00125583	0	3	#NUM!	0.0397028	0.0647
YDL245C	11657	13360	0	0	-	-	-	0	0	-	-	-	0	0	-	-	-	0	0	-	-	-	0	0	-	-	-	0	0	-	-	-
YDL244W	16204	17226	0	0	-	-	-	0	0	-	-	-	0	0	-	-	-	0	0	-	-	-	0	0	-	-	-	0	0	-	-	-
YDL243C	17577	18566	0	0	-	-	-	0	0	-	-	-	0	0	-	-	-	0	0	-	-	-	0	0	-	-	-	0	0	-	-	-
YDL242W	18959	19312	0	0	-	-	-	15	19	-0.341037	0.803947	0.849817	7	46	-2.71621	8.01131e-05	0.000357887	24	3	3	0.00109846	0.00657452	9	31	-1.78427	0.0517162	0.106637	63	23	1.45372	0.00357199	0.00723596
YDL241W	20635	21006	0	0	-	-	-	0	0	-	-	-	232	274	-0.240051	0.863918	0.912875	385	130	1.56635	9.98217e-08	2.31085e-06	124	175	-0.497015	0.723423	0.803315	0	0	-	-	-
YDL240C-A	22471	22608	0	0	-	-	-	0	0	-	-	-	0	1	#NUM!	0.282753	0.388803	0	1	#NUM!	0.22088	0.371822	0	0	-	-	-	1	0	#DIV/0!	0.276863	0.355463
YDL240W	22823	25876	24	6	2	0.0109406	0.026068	39	23	0.76184	0.0249682	0.0456727	20	54	-1.43296	0.0302264	0.0603533	36	19	0.921997	0.177598	0.320383	24	49	-1.02975	0.160722	0.261012	70	53	0.401363	0.673205	0.745837
YDL239C	26403	28775	16	6	1.41504	0.121121	0.196414	50	24	1.05889	0.00300924	0.0071655	11	37	-1.75002	0.0151556	0.0334415	43	16	1.42626	0.0165475	0.0538768	29	56	-0.949374	0.195328	0.304383	69	40	0.786596	0.329109	0.41206
YDL238C	28985	30454	76	45	0.756074	0.159352	0.243957	52	23	1.17688	0.000198707	0.000661001	48	74	-0.624491	0.350224	0.461137	53	50	0.0840643	0.636739	0.76828	77	115	-0.578704	0.465184	0.580047	224	166	0.432315	0.562039	0.644844
YDL237W	30657	31829	550	99	2.47393	1.34813e-13	5.31163e-12	659	228	1.53124	7.35811e-10	1.05237e-08	170	378	-1.15285	0.00014168	0.000590855	414	187	1.14659	0.000205213	0.00165398	343	588	-0.777608	0.0254595	0.0604705	1027	485	1.08238	0.000653384	0.00152981
YDL236W	32296	33234	263	39	2.75352	1.42605e-12	4.9114e-11	463	172	1.4286	2.92244e-10	4.56883e-09	176	476	-1.43539	5.06499e-09	6.1444e-08	135	67	1.01073	0.0246838	0.0728318	301	638	-1.08379	0.00136323	0.00546798	1001	518	0.950418	0.029822	0.0502513
YDL235C	33415	33918	0	0	-	-	-	376	12	4.96963	9.37021e-05	0.000340414	16	40	-1.32193	0.0312377	0.0620547	24	40	-0.736966	0.0392263	0.103208	7	5	0.485427	0.376557	0.49488	63	37	0.767827	0.178031	0.24366
YDL234C	34237	36477	1000	195	2.35845	4.10811e-09	7.12409e-08	1544	484	1.67359	2.56555e-08	2.43284e-07	257	385	-0.58309	0.207816	0.304147	501	248	1.01447	0.00431186	0.019025	339	529	-0.641982	0.242075	0.356539	1336	1030	0.375276	0.673437	0.74594
YDL233W	36797	38173	375	114	1.71786	2.78813e-06	2.16586e-05	489	89	2.45796	8.82836e-16	3.10544e-14	50	224	-2.1635	2.15067e-09	2.81547e-08	216	167	0.371183	0.624211	0.760044	58	93	-0.681178	0.445875	0.562491	503	230	1.12892	0.0010246	0.00230999
YDL232W	38487	38597	0	0	-	-	-	0	0	-	-	-	0	0	-	-	-	0	0	-	-	-	0	0	-	-	-	0	0	-	-	-
YDL231C	38867	42244	210	125	0.748461	0.0861552	0.148493	239	110	1.11951	7.99131e-07	5.12349e-06	88	205	-1.22005	0.00113188	0.00352478	194	152	0.351985	0.711833	0.818351	129	176	-0.448204	0.776727	0.842701	272	299	-0.136539	0.256024	0.333267
YDL230W	42700	43707	47	46	0.0310269	0.870917	0.911834	34	18	0.917538	0.0119316	0.0240386	135	231	-0.774933	0.0372576	0.0720728	63	45	0.485427	0.605945	0.745375	121	128	-0.0811368	0.272152	0.389985	200	260	-0.378512	0.0111745	0.0208232
YDL229W	44065	45906	0	0	-	-	-	0	0	-	-	-	0	0	-	-	-	0	0	-	-	-	0	0	-	-	-	0	0	-	-	-
YDL228C	45277	45918	0	0	-	-	-	0	0	-	-	-	0	0	-	-	-	0	0	-	-	-	0	0	-	-	-	0	0	-	-	-
YDL227C	46271	48031	0	0	-	-	-	0	0	-	-	-	0	0	-	-	-	0	0	-	-	-	0	0	-	-	-	0	0	-	-	-
YDL226C	51115	52173	197	110	0.840692	0.0440327	0.0854793	273	215	0.344564	0.00488949	0.0109295	100	239	-1.25701	0.000233413	0.00089986	236	136	0.79518	0.0651924	0.151883	144	211	-0.551174	0.440565	0.558492	356	243	0.550921	0.244107	0.319543
YDL225W	52445	54100	431	117	1.88118	7.51057e-10	1.54768e-08	340	85	2	1.86633e-13	4.93203e-12	77	248	-1.68741	3.12098e-07	2.56975e-06	179	132	0.439422	0.433094	0.595502	139	333	-1.26044	7.57622e-05	0.000471438	703	309	1.18592	0.000130731	0.000340843
YDL224C	54397	56346	0	0	-	-	-	0	0	-	-	-	22	48	-1.12553	0.154974	0.238311	52	45	0.208587	0.900948	0.943734	17	26	-0.612977	0.740291	0.815877	0	0	-	-	-
YDL223C	57265	60405	626	243	1.36521	0.00116284	0.00389327	437	247	0.823122	0.00422475	0.00962961	180	151	0.253448	0.0435339	0.0820903	166	172	-0.0512253	0.387758	0.551168	163	148	0.139275	0.0335893	0.075255	981	670	0.550092	0.658245	0.732639
YDL222C	60872	61801	0	0	-	-	-	0	0	-	-	-	318	189	0.750641	0.00120806	0.00372797	122	114	0.0978473	0.710683	0.817566	169	152	0.152952	0.0244708	0.0586072	0	0	-	-	-
YDL221W	62011	62562	21	6	1.80735	0.0208769	0.0451753	34	74	-1.12199	0.163607	0.229331	29	35	-0.271302	0.972569	0.983377	41	23	0.83399	0.212884	0.363216	18	40	-1.152	0.184838	0.290798	131	15	3.12653	2.43132e-13	2.85573e-12
YDL220C	62244	65018	30	28	0.0995357	0.923419	0.948058	42	59	-0.490326	0.940469	0.955574	44	40	0.137504	0.390956	0.503832	38	19	1	0.246849	0.40512	40	64	-0.678072	0.426441	0.544641	90	68	0.40439	0.657337	0.732046
YDL219W	65242	65765	0	0	-	-	-	0	0	-	-	-	0	0	-	-	-	0	0	-	-	-	0	0	-	-	-	346	141	1.29508	0.000841714	0.00193103
YDL218W	66493	67446	12	8	0.584963	0.544803	0.646856	43	6	2.8413	0.00106307	0.00286161	2	24	-3.58496	0.0545018	0.0994403	32	3	3.41504	0.00558022	0.0228265	4	25	-2.64386	0.066717	0.130536	97	3	5.01495	1.46565e-05	4.48327e-05
YDL217C	67983	68606	124	43	1.52793	0.00035433	0.00141646	143	59	1.27723	1.73749e-05	7.70475e-05	64	47	0.445411	0.0556122	0.101196	224	10	4.48543	0.00116282	0.00689684	67	71	-0.0836579	0.303805	0.42117	209	53	1.97944	1.97845e-07	8.40056e-07
YDL216C	68997	70319	120	39	1.62149	0.000239059	0.0010141	214	49	2.12676	6.80411e-13	1.72791e-11	96	48	1	0.000566693	0.00193833	65	47	0.467779	0.541802	0.694602	86	82	0.0687128	0.106409	0.188814	239	123	0.958352	0.0422833	0.0683783
YDL215C	70640	73918	451	276	0.708459	0.0371487	0.0740119	903	636	0.505699	0.0151988	0.0297016	795	625	0.347099	0.000423018	0.00150342	1235	480	1.3634	3.12957e-06	4.8513e-05	710	1198	-0.754737	0.133906	0.227391	1512	499	1.59935	0.00029475	0.000725684
YDL214C	74446	76545	163	99	0.719372	0.0812173	0.141792	106	40	1.40599	1.69194e-06	9.80873e-06	128	134	-0.0660892	0.420786	0.532469	72	54	0.415037	0.661132	0.78398	64	110	-0.78136	0.170674	0.272909	757	134	2.49806	0.00349663	0.00709673
YDL213C	77289	77966	77	44	0.807355	0.226078	0.324049	286	250	0.194087	0.0746133	0.117994	103	158	-0.61728	0.213975	0.311408	236	114	1.04975	0.0104418	0.0376627	168	346	-1.04231	0.000740287	0.00329987	1429	51	4.80836	4.08277e-11	3.31958e-10
YDL212W	78426	79058	495	164	1.59373	6.37227e-06	4.45155e-05	5521	75	6.2019	2.78988e-55	1.11724e-52	287	249	0.204905	0.0293276	0.0588385	179	261	-0.54409	0.00235504	0.0119046	403	227	0.828088	3.31281e-09	6.63902e-08	928	161	2.52706	1.74483e-13	2.07903e-12
YDL211C	79294	80412	18	8	1.16993	0.136903	0.215966	65	16	2.02237	3.04979e-06	1.65387e-05	16	35	-1.12928	0.165047	0.251393	24	19	0.337035	0.88079	0.93055	21	22	-0.0671142	0.536847	0.643154	122	12	3.34577	2.35052e-10	1.69478e-09
YDL210W	84270	85985	18	1	4.16993	0.0474116	0.0908568	15	5	1.58496	0.00789631	0.0167857	30	0	#DIV/0!	3.96292e-09	4.89447e-08	23	1	4.52356	0.00355593	0.0163734	6	8	-0.415037	0.955383	0.969614	45	1	5.49185	3.99451e-05	0.000113493
YDL209C	86207	87226	21	15	0.485427	0.601325	0.694542	51	5	3.3505	0.011836	0.0239016	7	12	-0.777608	0.557003	0.661449	25	17	0.556393	0.521576	0.675927	26	24	0.115477	0.33611	0.454369	125	5	4.64386	0.00142878	0.00312893
YDL208W	87512	87982	45	13	1.79141	0.0150115	0.0340185	19	29	-0.610053	0.798078	0.845157	0	0	-	-	-	155	48	1.69116	1.59664e-05	0.000196993	62	133	-1.10109	0.00955836	0.0275614	180	29	2.63387	1.87148e-11	1.60859e-10
YDL207W	88248	89864	282	175	0.68834	0.120566	0.195647	300	163	0.880091	2.30229e-06	1.28602e-05	205	284	-0.470267	0.323793	0.433977	166	153	0.117652	0.63664	0.76828	147	265	-0.850176	0.0210842	0.052028	1319	100	3.72137	3.28324e-09	1.88469e-08
YDL206W	90176	92464	171	44	1.95842	3.65982e-05	0.00020072	107	120	-0.165424	0.381475	0.470718	75	72	0.0588937	0.312887	0.422471	113	46	1.29662	0.00757979	0.0294179	90	113	-0.328326	0.782313	0.845941	335	62	2.43382	8.66087e-09	4.62893e-08
YDL205C	92762	93745	382	7	5.77007	3.62901e-05	0.000199474	32	44	-0.459432	0.972464	0.979236	0	0	-	-	-	28	12	1.22239	0.0989502	0.207	11	245	-4.47721	0.000578187	0.00269195	776	4	7.59991	1.49282e-06	5.44045e-06
YDL204W	94605	95786	4061	1301	1.64221	7.59328e-06	5.15109e-05	1783	589	1.59797	3.5621e-11	6.84292e-10	2678	2252	0.249949	0.0109604	0.02545	1223	749	0.707387	0.0149456	0.049614	1655	1560	0.0852852	0.0667923	0.130544	7703	1856	2.05322	1.29875e-08	6.72635e-08
YDL203C	96082	97953	101	52	0.957772	0.0449828	0.0870835	111	58	0.936435	3.75077e-05	0.000153149	73	116	-0.668156	0.206341	0.302394	108	66	0.710493	0.148841	0.282351	87	171	-0.974909	0.0156536	0.040613	857	52	4.04271	4.43281e-15	6.30732e-14
YDL202W	98475	99224	81	38	1.09192	0.013384	0.0309416	70	64	0.129283	0.110468	0.163985	66	108	-0.710493	0.141348	0.220869	0	0	-	-	-	67	92	-0.457473	0.809932	0.867716	622	42	3.88845	2.21678e-05	6.5705e-05
YDL201W	99561	100421	44	17	1.37197	0.0109802	0.026137	142	102	0.477322	0.110722	0.164129	23	46	-1	0.21209	0.309275	55	44	0.321928	0.938086	0.965037	37	75	-1.01937	0.130148	0.222463	428	27	3.98658	6.06236e-08	2.79842e-07
YDL200C	100501	101067	35	55	-0.652077	0.0478952	0.0916053	116	4	4.85798	0.00836679	0.0176379	18	34	-0.917538	0.209973	0.306728	26	24	0.115477	0.818113	0.894104	0	0	-	-	-	174	8	4.44294	0.00119026	0.00264269
YDL199C	101290	103353	183	91	1.00791	0.0123118	0.0288467	131	160	-0.288505	0.585766	0.664813	128	180	-0.491853	0.336971	0.447574	170	61	1.47865	0.000398917	0.00282903	92	208	-1.17688	0.000898322	0.00386484	914	99	3.20669	2.14233e-08	1.06917e-07
YDL198C	103649	104551	273	93	1.5536	0.00158182	0.00505546	140	46	1.60572	7.62805e-06	3.71484e-05	868	361	1.2657	7.02156e-11	1.24856e-09	290	111	1.38549	5.02232e-05	0.000523657	957	694	0.463583	4.61142e-06	4.39898e-05	1122	852	0.397147	0.733904	0.800913
YDL197C	104917	106494	306	77	1.9906	5.41803e-08	6.87726e-07	273	192	0.507795	0.000552366	0.00162925	213	122	0.803972	3.19395e-05	0.000160995	203	107	0.923869	0.0113732	0.0400848	188	213	-0.180121	0.345335	0.464337	495	190	1.38143	3.81163e-06	1.29804e-05
YDL196W	106741	107070	35	2	4.12928	0.000180991	0.000795163	24	3	3	0.0145174	0.028563	0	0	-	-	-	0	0	-	-	-	0	0	-	-	-	0	0	-	-	-
YDL195W	107208	111029	785	422	0.89545	0.00671418	0.0172495	557	313	0.831515	6.64956e-06	3.27134e-05	353	489	-0.470166	0.238045	0.337967	534	386	0.468239	0.263668	0.424757	253	366	-0.532706	0.444328	0.561566	1110	301	1.88272	6.36796e-10	4.2112e-09
YDL194W	111580	114234	0	0	-	-	-	0	0	-	-	-	101	194	-0.941701	0.0100551	0.0235179	191	126	0.600149	0.166073	0.305145	93	200	-1.1047	0.00268711	0.00966191	0	0	-	-	-
YDL193W	114672	115799	340	167	1.02569	0.00845098	0.021074	260	196	0.407658	0.00132202	0.00346548	178	216	-0.279154	0.987365	0.992455	182	77	1.24101	0.0019394	0.0104101	144	227	-0.656623	0.245597	0.359976	478	198	1.27151	3.03289e-05	8.78028e-05
YDL192W	116321	116866	1012	654	0.629847	0.0733184	0.130312	1110	879	0.336625	0.0116047	0.0235074	559	786	-0.491681	0.252634	0.355538	425	421	0.0136426	0.225568	0.377124	441	669	-0.601228	0.203567	0.313202	1002	484	1.0498	0.00173297	0.00372944
YDL191W	117664	118517	0	0	-	-	-	0	0	-	-	-	0	0	-	-	-	0	0	-	-	-	0	0	-	-	-	0	0	-	-	-
YDL190C	118707	121592	153	158	-0.0463929	0.575366	0.672125	214	281	-0.392959	0.788813	0.83739	0	0	-	-	-	222	124	0.84022	0.0411666	0.106883	0	0	-	-	-	0	0	-	-	-
YDL189W	122078	123589	75	32	1.22882	0.0107551	0.0256633	175	169	0.0503317	0.120693	0.176795	33	43	-0.381871	0.90166	0.939739	209	76	1.45943	5.4359e-05	0.000557923	114	189	-0.729352	0.140489	0.236141	199	86	1.21036	0.0268962	0.0458702
YDL188C	123865	124998	0	0	-	-	-	0	0	-	-	-	0	0	-	-	-	0	0	-	-	-	0	0	-	-	-	0	0	-	-	-
YDL187C	125509	125838	2	3	-0.584963	0.634972	0.722559	0	1	#NUM!	0.304523	0.389904	0	0	-	-	-	1	0	#DIV/0!	0.281654	0.442346	0	2	#NUM!	0.14202	0.238053	6	0	#DIV/0!	0.0151024	0.0273798
YDL186W	125616	126449	181	8	4.49985	0.000436166	0.00168877	127	81	0.648835	0.00150629	0.00388976	34	23	0.563901	0.0863457	0.146372	64	23	1.47644	0.00546518	0.0224898	46	52	-0.176878	0.578222	0.680779	131	64	1.03342	0.112606	0.163131
YDL185C-A	126608	126835	0	0	-	-	-	0	0	-	-	-	231	0	#DIV/0!	6.34826e-06	3.85486e-05	0	0	-	-	-	149	0	-	0.000553381	0.00259818	235	0	#DIV/0!	0.000145667	0.000376984
YDL185W	126787	130002	0	0	-	-	-	0	0	-	-	-	0	0	-	-	-	0	0	-	-	-	0	0	-	-	-	9649	2933	1.718	1.54907e-07	6.65664e-07
YDL184C	130407	130484	0	0	-	-	-	0	0	-	-	-	0	0	-	-	-	0	0	-	-	-	0	0	-	-	-	0	0	-	-	-
YDL183C	130871	131833	204	80	1.3505	0.000518705	0.00195607	123	89	0.466781	0.00651983	0.0141662	121	82	0.561311	0.00565249	0.0142658	79	34	1.21632	0.012073	0.0418769	96	99	-0.0443941	0.234386	0.347751	237	136	0.80128	0.152285	0.2125
YDL182W	133437	134723	0	0	-	-	-	0	0	-	-	-	0	0	-	-	-	0	0	-	-	-	0	0	-	-	-	0	0	-	-	-
YDL181W	135179	135436	594	98	2.59961	2.81946e-14	1.23981e-12	818	37	4.4665	1.1556e-05	5.38589e-05	532	194	1.45537	6.7137e-11	1.19771e-09	239	87	1.45792	0.000177582	0.00149	408	244	0.741688	5.6658e-07	7.01916e-06	744	628	0.244538	0.974069	0.982499
YDL180W	135896	137539	167	189	-0.178538	0.356518	0.465372	152	95	0.678072	0.000108948	0.000386893	143	112	0.352516	0.0392935	0.0752907	115	74	0.636037	0.269165	0.431447	126	80	0.655352	0.000780505	0.00345055	143	175	-0.29134	0.0563272	0.0885284
YDL179W	138291	139205	6	14	-1.22239	0.112428	0.184412	0	0	-	-	-	38	28	0.440573	0.1491	0.231035	8	147	-4.19967	0.00417037	0.0184939	29	18	0.688056	0.055626	0.11293	23	51	-1.14886	0.00216961	0.00458428
YDL178W	139522	141114	171	128	0.417853	0.407457	0.516266	315	198	0.669851	0.000601299	0.00174906	148	141	0.069902	0.28712	0.394113	335	237	0.499274	0.256125	0.417087	271	272	-0.0053138	0.17439	0.277628	453	250	0.857583	0.0843554	0.126097
YDL177C	141209	141721	0	0	-	-	-	0	0	-	-	-	61	15	2.02385	1.05656e-06	7.61922e-06	0	0	-	-	-	73	25	1.54597	5.2291e-06	4.87244e-05	45	97	-1.10806	4.48755e-05	0.000126188
YDL176W	142097	144223	27	35	-0.374396	0.340615	0.448418	44	24	0.874469	0.00426065	0.00970295	33	33	0	0.601585	0.700822	55	39	0.495957	0.537076	0.690552	37	21	0.817136	0.0103331	0.0292298	51	51	0	0.494195	0.578924
YDL175C	144484	145518	81	59	0.457207	0.387371	0.495276	99	63	0.652077	0.000569219	0.00167421	12	17	-0.5025	0.725338	0.802518	100	62	0.68966	0.21307	0.363297	47	65	-0.467779	0.829083	0.881477	116	31	1.90378	3.77946e-06	1.28955e-05
YDL174C	145826	147589	870	1015	-0.222392	0.198738	0.292087	1392	1384	0.00831527	0.211987	0.286205	699	923	-0.401038	0.491619	0.600122	1471	1013	0.538163	0.120373	0.242082	770	1176	-0.610958	0.223327	0.335297	2475	913	1.43874	0.00396139	0.00796745
YDL173W	148191	149078	126	86	0.551015	0.251528	0.353936	43	150	-1.80255	0.000878786	0.00243219	54	46	0.231326	0.209591	0.306334	165	63	1.38904	0.00037517	0.00269333	127	120	0.0817941	0.149735	0.247335	161	89	0.855183	0.103716	0.1514
YDL172C	148607	149086	18	0	#DIV/0!	1.7317e-05	0.000106209	9	0	#DIV/0!	0.00795803	0.0168893	14	0	#DIV/0!	4.17079e-05	0.000202205	4	0	#DIV/0!	0.064186	0.150512	0	4	#NUM!	0.0626109	0.124287	0	0	-	-	-
YDL171C	149203	155640	211	263	-0.31782	0.0938461	0.159047	316	312	0.0183785	0.123403	0.179954	585	469	0.318849	0.00854861	0.0203785	434	313	0.471532	0.266265	0.427765	912	799	0.190838	0.00123193	0.00502639	1174	1010	0.217077	0.923867	0.944884
YDL170W	156318	157904	358	263	0.444897	0.33247	0.441589	300	204	0.556393	0.000771828	0.00217903	205	292	-0.510344	0.452984	0.564575	221	219	0.0131155	0.364591	0.527999	261	246	0.0853915	0.0229825	0.0556788	628	387	0.698431	0.0942531	0.138913
YDL169C	158064	158735	170	383	-1.17181	2.66607e-06	2.08089e-05	0	0	-	-	-	117	287	-1.29454	1.77794e-05	9.59039e-05	147	178	-0.276061	0.114863	0.233504	0	0	-	-	-	0	0	-	-	-
YDL168W	159604	160764	232	11332	-5.61013	3.15429e-52	7.76745e-50	412	2619	-2.6683	5.55393e-13	1.41734e-11	687	1073	-0.643268	0.0265906	0.0542444	353	170	1.05413	0.000203823	0.0016453	388	1900	-2.29187	3.95743e-28	1.19844e-25	2505	3489	-0.478003	0.00970044	0.0183124
YDL167C	160995	163154	28	10	1.48543	0.133607	0.211716	47	28	0.747234	0.0116518	0.0235866	32	23	0.476438	0.123353	0.197825	49	24	1.02975	0.0986055	0.206525	26	70	-1.42884	0.0201854	0.0500821	144	47	1.61534	0.00119094	0.00264269
YDL166C	163449	164042	64	86	-0.426265	0.155385	0.239297	189	219	-0.212545	0.484112	0.570071	282	261	0.111645	0.0581938	0.105122	53	51	0.0554951	0.599031	0.740336	151	299	-0.985597	0.0133041	0.0357068	495	269	0.879822	0.0380049	0.0622174
YDL165W	164290	164865	0	0	-	-	-	24	46	-0.938599	0.404641	0.493919	121	93	0.379704	0.0315611	0.0625834	24	12	1	0.280313	0.441825	105	201	-0.936806	0.0128669	0.0347386	242	84	1.52655	0.000103457	0.00027428
YDL164C	164987	167254	331	20	4.04876	0.00401613	0.0111622	115	76	0.597563	0.00106101	0.00285752	40	46	-0.201634	0.806238	0.867719	68	47	0.532874	0.581467	0.728914	57	99	-0.796467	0.192864	0.301233	159	63	1.3356	0.00248055	0.00517587
YDL163W	166956	167258	0	1	#NUM!	0.23436	0.333302	0	0	-	-	-	0	0	-	-	-	0	0	-	-	-	0	0	-	-	-	0	0	-	-	-
YDL162C	167359	167715	0	0	-	-	-	2	4	-1	0.854814	0.888433	0	1	#NUM!	0.276223	0.382522	0	0	-	-	-	1	0	-	0.205664	0.315262	3	0	#DIV/0!	0.0668313	0.102883
YDL161W	167714	169078	64	75	-0.228819	0.310655	0.419171	61	85	-0.478654	0.992763	0.994123	154	184	-0.256775	0.912301	0.944124	131	116	0.175442	0.65022	0.77604	87	207	-1.25054	0.000151168	0.000859799	320	76	2.074	1.03146e-10	7.9059e-10
YDL160C-A	169366	169608	0	0	-	-	-	0	0	-	-	-	0	0	-	-	-	0	0	-	-	-	0	0	-	-	-	0	0	-	-	-
YDL160C	170410	171930	269	225	0.257681	0.683697	0.762675	244	199	0.294113	0.0483638	0.0811154	368	322	0.192645	0.0230066	0.0479981	346	231	0.582879	0.211477	0.361519	336	426	-0.342392	0.774401	0.841224	702	373	0.912295	0.0150833	0.0273731
YDL159W-A	172182	172313	0	0	-	-	-	0	0	-	-	-	0	0	-	-	-	0	0	-	-	-	0	0	-	-	-	0	0	-	-	-
YDL159W	172481	174028	33	38	-0.203533	0.559417	0.658512	66	55	0.263034	0.0347569	0.0610886	146	70	1.06054	3.6518e-05	0.00017992	62	27	1.19931	0.0244594	0.0722916	94	84	0.162271	0.0706988	0.136321	150	197	-0.393233	0.0573579	0.0899634
YDL159C-B	173056	173232	0	0	-	-	-	0	0	-	-	-	0	0	-	-	-	0	0	-	-	-	0	0	-	-	-	0	0	-	-	-
YDL158C	173866	174174	31	5	2.63227	0.0113096	0.0267825	31	8	1.9542	0.000457154	0.00137642	45	6	2.90689	0.000290531	0.00108705	0	0	-	-	-	27	10	1.43296	0.00718088	0.0218432	50	23	1.12029	0.0860788	0.128422
YDL157C	174232	174588	69	26	1.40808	0.00460771	0.0124961	107	30	1.83458	1.52235e-07	1.17587e-06	29	34	-0.229482	0.911405	0.943982	0	0	-	-	-	17	61	-1.84327	0.00192861	0.00724527	291	89	1.70914	0.000100408	0.000266857
YDL156W	174918	176486	32	18	0.830075	0.285254	0.390352	28	10	1.48543	0.00302877	0.00719662	20	23	-0.201634	0.997102	0.998199	38	25	0.604071	0.46673	0.626225	12	24	-1	0.361022	0.479867	67	18	1.89616	0.000989839	0.00224107
YDL155W	176773	178056	114	103	0.146389	0.946464	0.964973	108	44	1.29546	4.59235e-05	0.000183006	107	70	0.612184	0.00666756	0.0164436	17	24	-0.4975	0.213606	0.363975	90	63	0.514573	0.00136873	0.00548576	139	128	0.118941	0.62105	0.697443
YDL154W	178334	181039	0	0	-	-	-	0	0	-	-	-	29	22	0.398549	0.218502	0.31589	23	19	0.275634	0.975431	0.986128	37	27	0.454566	0.0739784	0.141692	0	0	-	-	-
YDL153C	181186	183018	88	145	-0.720477	0.153671	0.237176	245	391	-0.674387	0.586812	0.66571	146	99	0.560468	0.0146925	0.0325512	232	135	0.781165	0.119304	0.240484	240	234	0.0365259	0.0469507	0.0988904	172	311	-0.854506	4.79398e-05	0.000134352
YDL152W	182822	183187	0	7	#NUM!	0.0462362	0.0891245	19	29	-0.610053	0.870044	0.900352	22	11	1	0.127215	0.202941	25	9	1.47393	0.0815043	0.179282	13	23	-0.823122	0.490738	0.603159	16	69	-2.10852	5.69795e-05	0.000157867
YDL151C	183318	183899	15	0	#DIV/0!	0.000524343	0.0019728	23	4	2.52356	0.00559324	0.012354	10	3	1.73697	0.155443	0.238889	12	4	1.58496	0.739139	0.837649	0	19	#NUM!	3.03563e-05	0.000210524	14	4	1.80735	0.111464	0.161783
YDL150W	183343	184611	0	18	#NUM!	0.00012353	0.000576121	36	78	-1.11548	0.265523	0.346705	265	19	3.80192	0.000159697	0.000652598	98	34	1.52725	0.0226399	0.0684931	108	37	1.54543	4.81721e-09	9.22941e-08	53	176	-1.73151	7.03316e-07	2.73455e-06
YDL149W	184925	187918	0	0	-	-	-	0	0	-	-	-	194	95	1.03006	2.94064e-06	1.91106e-05	118	96	0.297681	0.842249	0.910517	145	129	0.168682	0.0135092	0.0361505	0	0	-	-	-
YDL148C	188154	190586	132	80	0.722466	0.393597	0.501673	262	67	1.96733	2.4286e-07	1.77824e-06	85	50	0.765535	0.0247966	0.0511582	48	70	-0.544321	0.0348048	0.0947664	116	77	0.591194	6.53184e-05	0.00041067	209	117	0.836994	0.185078	0.251823
YDL147W	190924	192261	1407	387	1.86222	2.84691e-08	3.90558e-07	1908	467	2.03057	3.81931e-16	1.42024e-14	835	304	1.4577	7.13019e-14	2.09267e-12	222	296	-0.415037	0.0106064	0.0382019	874	445	0.973828	1.93487e-13	8.78916e-12	1745	872	1.00083	0.00358541	0.0072604
YDL146W	192750	194225	337	110	1.61525	1.94237e-06	1.61864e-05	439	119	1.88326	2.48455e-08	2.37332e-07	370	140	1.4021	2.5209e-12	5.734e-11	41	91	-1.15024	0.000259902	0.00200262	304	120	1.34104	3.51234e-09	6.9875e-08	276	308	-0.158262	0.170497	0.234368
YDL145C	194571	198176	469	367	0.353808	0.418062	0.526318	602	157	1.939	1.67898e-13	4.52889e-12	651	320	1.02459	3.93452e-12	8.52323e-11	334	489	-0.549986	4.62035e-05	0.000490503	802	450	0.833677	8.22695e-14	3.93378e-12	1116	1294	-0.213501	0.0656882	0.101365
YDL144C	198662	199732	0	0	-	-	-	258	112	1.20387	1.298e-07	1.0223e-06	241	139	0.793948	2.26193e-05	0.000118958	105	184	-0.809316	0.000900001	0.00557725	311	187	0.733876	3.24702e-09	6.53979e-08	375	393	-0.0676387	0.256434	0.333679
YDL143W	199996	201582	188	102	0.882164	0.0373707	0.0743939	725	216	1.74695	3.53641e-12	8.15096e-11	70	140	-1	0.0167077	0.036352	186	476	-1.35566	1.21708e-13	1.06596e-11	332	143	1.21517	1.95022e-14	1.04222e-12	527	151	1.80325	1.45239e-09	8.95194e-09
YDL142C	201719	202570	70	178	-1.34645	0.000267786	0.00111295	92	17	2.4361	3.55125e-10	5.42164e-09	113	132	-0.224215	0.932195	0.95746	57	114	-1	0.00012476	0.00112263	32	18	0.830075	0.034671	0.077319	182	117	0.63743	0.136444	0.193217
YDL141W	203039	205111	193	157	0.297836	0.601537	0.694623	883	48	4.20131	3.44129e-11	6.65998e-10	123	120	0.0356239	0.384053	0.496107	43	178	-2.04947	8.16394e-11	4.42283e-09	202	63	1.68093	6.80723e-18	7.00117e-16	170	163	0.0606628	0.497755	0.582456
YDL140C	205360	210561	243	122	0.994075	0.0115088	0.027202	861	187	2.20297	3.99706e-15	1.30872e-13	170	110	0.628031	0.0182958	0.0394146	229	502	-1.13234	1.93579e-06	3.13003e-05	411	206	0.996494	1.59226e-07	2.24275e-06	636	363	0.809057	0.0651085	0.100557
YDL139C	211375	212046	0	0	-	-	-	831	24	5.11374	7.2705e-29	4.85259e-27	107	165	-0.624855	0.15505	0.238361	41	285	-2.79727	1.41517e-11	9.29591e-10	134	56	1.25873	2.3854e-09	4.96292e-08	339	126	1.42786	1.63219e-06	5.90814e-06
YDL138W	213351	215642	41	12	1.77259	0.00397877	0.0110946	658	9	6.19202	2.32203e-10	3.75418e-09	121	32	1.91886	6.6224e-08	6.37596e-07	32	52	-0.70044	0.0255257	0.0743557	139	55	1.33758	1.56848e-10	4.15038e-09	67	156	-1.21931	1.13329e-05	3.54359e-05
YDL137W	216158	217074	573	194	1.56248	4.76285e-07	4.71025e-06	2481	97	4.67679	2.38095e-06	1.32711e-05	0	0	-	-	-	0	0	-	-	-	0	0	-	-	-	914	291	1.65118	3.65565e-08	1.74779e-07
YDL136W	217600	218367	0	0	-	-	-	0	0	-	-	-	0	0	-	-	-	0	0	-	-	-	0	0	-	-	-	0	0	-	-	-
YDL135C	218680	219288	126	154	-0.289507	0.200547	0.294308	367	71	2.36989	6.03022e-16	2.16506e-14	254	207	0.295198	0.050535	0.0932625	138	374	-1.43837	1.3637e-11	9.07121e-10	309	162	0.931613	9.1825e-09	1.68531e-07	271	322	-0.248768	0.0310724	0.0521775
YDL134C	219662	220771	0	0	-	-	-	0	0	-	-	-	0	0	-	-	-	0	0	-	-	-	0	0	-	-	-	0	0	-	-	-
YDL133C-A	221724	221801	0	0	-	-	-	0	0	-	-	-	0	0	-	-	-	0	0	-	-	-	0	0	-	-	-	0	0	-	-	-
YDL133W	222427	223740	17	13	0.387023	0.727846	0.801216	99	47	1.07477	7.15999e-06	3.50658e-05	112	53	1.07943	0.000142717	0.000592917	37	31	0.255257	0.98205	0.988961	58	59	-0.0246621	0.276777	0.39464	146	124	0.235628	0.997035	0.998341
YDL132W	224304	226751	119	36	1.72489	0.00122238	0.00405401	496	101	2.29598	6.07972e-16	2.16788e-14	350	214	0.709744	2.98387e-05	0.000152233	126	324	-1.36257	1.50951e-11	9.79317e-10	433	158	1.45444	2.24984e-21	3.71632e-19	772	633	0.286395	0.86742	0.905354
YDL131W	227393	228715	0	0	-	-	-	0	0	-	-	-	0	0	-	-	-	0	0	-	-	-	0	0	-	-	-	0	0	-	-	-
YDL130W-A	229171	229431	928	318	1.5451	6.68977e-06	4.62092e-05	1926	383	2.33019	4.92495e-15	1.5925e-13	2173	131	4.05205	2.36316e-07	2.0063e-06	243	629	-1.3721	9.91527e-14	8.98357e-12	1182	372	1.66786	1.63826e-23	3.30747e-21	1541	1460	0.0778985	0.559052	0.642519
YDL130W	229906	230527	1247	1014	0.298404	0.59523	0.688633	1862	413	2.17264	4.16393e-16	1.53741e-14	659	1315	-0.996712	2.90998e-05	0.000149161	828	1749	-1.07883	6.55399e-13	5.46686e-11	0	0	-	-	-	1753	526	1.73669	3.44894e-09	1.97346e-08
YDL129W	231024	231899	139	87	0.675998	0.140346	0.220199	571	21	4.76503	5.88777e-08	5.11715e-07	97	40	1.27798	6.67753e-05	0.000305555	41	94	-1.19704	5.08911e-05	0.000528449	121	56	1.11151	6.14341e-08	9.59534e-07	190	186	0.0306968	0.38658	0.471869
YDL128W	232652	233887	367	149	1.30047	6.8132e-05	0.000347074	1124	73	3.9446	1.76213e-09	2.26098e-08	297	115	1.36883	5.66212e-11	1.01676e-09	67	145	-1.11382	5.00058e-06	7.19947e-05	266	147	0.85561	1.71345e-08	2.96508e-07	586	492	0.252242	0.998875	0.999209
YDL127W	234927	235853	33	7	2.23704	0.00154823	0.00498041	178	10	4.15381	4.01775e-06	2.09583e-05	16	6	1.41504	0.0242137	0.0501451	0	172	#NUM!	0.00188839	0.0101988	98	5	4.29278	2.629e-05	0.000186355	62	40	0.632268	0.309651	0.390716
YDL126C	236157	238664	2646	1756	0.59152	0.135841	0.214429	4209	910	2.20954	1.55703e-16	5.96023e-15	3063	1999	0.615667	1.67642e-06	1.13826e-05	996	2364	-1.24701	5.82684e-11	3.18959e-09	4039	2166	0.898965	1.10925e-12	4.4135e-11	3746	3359	0.157319	0.739563	0.804527
YDL125C	239019	239606	27	18	0.584963	0.588095	0.682945	503	99	2.34506	1.50172e-18	6.73963e-17	228	74	1.62344	6.66496e-10	9.88696e-09	165	358	-1.11749	6.39203e-09	2.06074e-07	443	241	0.878274	8.8576e-12	2.94407e-10	235	323	-0.458873	0.0168404	0.0301449
YDL124W	240259	241197	975	336	1.53694	7.82442e-07	7.28455e-06	1362	333	2.03213	3.67966e-15	1.21242e-13	1534	527	1.54142	1.50586e-22	1.41732e-20	311	510	-0.713583	4.14323e-06	6.09562e-05	1262	843	0.582107	9.47111e-08	1.43408e-06	2773	2543	0.124916	0.657833	0.732446
YDL123W	241418	241840	59	131	-1.15078	0.000606366	0.00222885	103	25	2.04264	2.35043e-07	1.73319e-06	233	12	4.27922	5.76713e-05	0.000268695	49	163	-1.73402	1.77285e-10	8.70686e-09	147	65	1.1773	2.01775e-09	4.31077e-08	76	185	-1.28345	4.82385e-07	1.91878e-06
YDL122W	242552	244981	106	67	0.661831	0.164033	0.250112	614	26	4.56166	1.25715e-05	5.7918e-05	190	101	0.911644	1.88898e-05	0.000101495	53	96	-0.857042	0.00188641	0.0101987	208	100	1.05658	3.13978e-11	9.4038e-10	348	332	0.0679041	0.493979	0.578797
YDL121C	245133	245582	49	23	1.09115	0.0577419	0.107232	151	40	1.91648	2.98651e-10	4.65502e-09	212	10	4.40599	1.20733e-05	6.79463e-05	19	57	-1.58496	0.000230719	0.00181501	76	46	0.724366	0.0039442	0.0132388	46	109	-1.24462	0.00474069	0.00938316
YDL120W	245923	246447	0	0	-	-	-	0	0	-	-	-	136	36	1.91754	1.43385e-10	2.40104e-09	0	0	-	-	-	150	51	1.55639	7.82935e-14	3.81052e-12	115	284	-1.30426	4.01775e-07	1.62717e-06
YDL119C	246689	247612	28	13	1.10692	0.0854276	0.147619	211	28	2.91374	3.07982e-05	0.000128268	332	140	1.24576	0.549024	0.65425	15	68	-2.18057	1.62575e-07	3.59859e-06	42	26	0.691878	0.0135176	0.0361554	338	9	5.23095	0.00020393	0.00051634
YDL118W	247302	247682	0	0	-	-	-	85	7	3.60204	6.28104e-08	5.39589e-07	11	99	-3.16993	0.141537	0.220946	16	48	-1.58496	0.00185869	0.0101007	44	14	1.65208	5.75215e-05	0.000366725	0	0	-	-	-
YDL117W	248581	251238	19	34	-0.839535	0.061718	0.113175	69	43	0.68226	0.00217546	0.00541176	67	42	0.673772	0.0114897	0.026454	56	111	-0.987061	0.00381071	0.0172483	42	42	0	0.333015	0.451671	72	116	-0.688056	0.0388851	0.0634956
YDL116W	251566	253746	52	35	0.571157	0.309597	0.418432	102	82	0.314873	0.0166778	0.0320032	168	60	1.48543	1.16949e-09	1.63698e-08	99	69	0.520832	0.372598	0.535705	152	129	0.2367	0.0138748	0.0368754	177	221	-0.320297	0.0203419	0.0359054
YDL115C	253995	255126	268	450	-0.747692	0.00161285	0.0051413	311	202	0.622559	0.00232378	0.00572261	400	447	-0.160275	0.564774	0.668351	312	545	-0.80471	0.000106946	0.000988896	365	258	0.500525	2.16991e-05	0.000160491	265	384	-0.535114	0.00651043	0.0126671
YDL114W-A	254935	255048	0	0	-	-	-	0	0	-	-	-	0	0	-	-	-	0	0	-	-	-	0	0	-	-	-	0	0	-	-	-
YDL114W	255604	256530	3	0	#DIV/0!	0.0922757	0.156922	12	2	2.58496	0.0100761	0.0208076	0	6	#NUM!	0.0459122	0.0858631	0	15	#NUM!	0.000503798	0.00341609	0	8	#NUM!	0.00939565	0.0272134	29	0	#DIV/0!	5.12692e-07	2.03178e-06
YDL113C	256633	258555	346	345	0.00417568	0.623238	0.712334	436	330	0.401862	0.016474	0.0317055	294	363	-0.304153	0.935775	0.959684	386	420	-0.121788	0.0802336	0.177103	252	393	-0.641106	0.195072	0.304071	670	305	1.13535	0.00285586	0.00587649
YDL112W	258915	263225	96	81	0.245112	0.82487	0.879897	299	254	0.235317	0.0259945	0.0473836	321	172	0.900165	1.77419e-06	1.1972e-05	261	214	0.286439	0.872393	0.925507	298	272	0.131706	0.0329118	0.0741637	380	485	-0.351985	0.0513761	0.081296
YDL111C	263313	264110	366	48	2.93074	0.00709253	0.0180801	157	68	1.20716	5.49914e-07	3.68924e-06	101	29	1.80023	6.04937e-07	4.64466e-06	62	39	0.668794	0.276175	0.43727	89	82	0.118181	0.061509	0.122546	193	143	0.432586	0.534521	0.618712
YDL110C	264512	264964	0	0	-	-	-	633	108	2.55117	7.2714e-16	2.57516e-14	242	295	-0.285708	0.964621	0.978058	135	380	-1.49304	1.35762e-08	3.98168e-07	0	0	-	-	-	713	215	1.72957	0.000466688	0.00111464
YDL109C	265258	267201	53	60	-0.17897	0.544753	0.646856	47	44	0.0951572	0.265722	0.346791	27	27	0	0.834559	0.891034	57	58	-0.025091	0.466986	0.626343	43	48	-0.158698	0.602077	0.701265	74	72	0.0395284	0.528466	0.613295
YDL108W	267698	268699	71	51	0.477322	0.426603	0.535019	204	192	0.0874628	0.0914611	0.139583	445	10	5.47573	8.93346e-05	0.000393288	128	84	0.607683	0.248389	0.406885	129	127	0.0225426	0.0845254	0.157467	136	170	-0.321928	0.0325932	0.0543389
YDL107W	268921	269976	100	81	0.304006	0.669916	0.751685	101	74	0.448758	0.00599551	0.0131532	86	34	1.3388	0.0034466	0.0092095	56	55	0.0259952	0.548216	0.700943	67	37	0.856636	0.000555428	0.00260554	182	220	-0.273565	0.034264	0.0568381
YDL106C	270222	271901	511	307	0.735085	0.0320662	0.0653939	1133	58	4.28795	2.40433e-07	1.76295e-06	277	230	0.268252	0.0279578	0.0564847	158	306	-0.953607	7.54228e-07	1.34812e-05	250	100	1.32193	4.32034e-15	2.64609e-13	456	243	0.908078	0.0438762	0.0707264
YDL105W	272389	273597	53	21	1.3356	0.0103743	0.024948	45	15	1.58496	4.5464e-05	0.000181507	22	37	-0.750022	0.328476	0.438853	14	18	-0.36257	0.336592	0.500932	12	48	-2	0.0145615	0.0382713	140	39	1.84388	2.75202e-06	9.6483e-06
YDL104C	273653	274876	86	90	-0.0655883	0.537351	0.640633	62	40	0.632268	0.00851136	0.0179031	0	0	-	-	-	61	51	0.258312	0.893312	0.93812	0	0	-	-	-	0	0	-	-	-
YDL103C	275148	276581	334	268	0.317615	0.574816	0.671875	616	381	0.693139	0.00150851	0.00389249	175	244	-0.479526	0.454283	0.565936	499	549	-0.137766	0.0397964	0.104219	546	530	0.0429086	0.0531433	0.109068	759	347	1.12916	0.000307812	0.00075541
YDL102W	276872	280165	51	69	-0.436099	0.137933	0.217105	31	28	0.146841	0.276936	0.359534	71	72	-0.0201779	0.516701	0.623766	28	34	-0.280108	0.35123	0.5147	54	51	0.0824622	0.213456	0.323928	84	104	-0.308122	0.116952	0.168605
YDL101C	280307	281848	91	107	-0.233672	0.363661	0.472069	98	51	0.942285	0.00024104	0.000781355	102	174	-0.770518	0.080554	0.137764	95	108	-0.185032	0.304489	0.466595	81	168	-1.05247	0.00650543	0.0201027	328	173	0.922924	0.00388652	0.00783159
YDL100C	282112	283176	428	406	0.0761311	0.803198	0.862383	638	367	0.797776	5.92009e-05	0.000227119	545	472	0.207469	0.0204458	0.043278	299	256	0.224002	0.986537	0.991442	648	751	-0.212819	0.280507	0.398909	1141	602	0.922463	0.00680669	0.0131703
YDL099W	283419	284444	205	81	1.33963	0.00192296	0.00593395	482	225	1.09911	1.98824e-05	8.67625e-05	501	564	-0.170885	0.735457	0.811247	256	262	-0.033423	0.275715	0.436674	495	805	-0.70156	0.186261	0.292681	1376	467	1.55899	1.59074e-05	4.84374e-05
YDL098C	284581	285165	44	23	0.93587	0.149437	0.231804	151	9	4.06848	1.75144e-06	1.00752e-05	41	46	-0.16601	0.781692	0.84853	8	89	-3.47573	0.000328496	0.00243133	21	5	2.07039	0.000795882	0.00350715	142	4	5.14975	0.00464717	0.00922536
YDL097C	285391	286695	1675	1320	0.343623	0.539095	0.642246	921	663	0.474192	0.00372507	0.00863434	976	1084	-0.151412	0.567825	0.670798	758	1132	-0.578604	0.000246171	0.00192504	700	535	0.387816	2.64893e-06	2.6895e-05	1679	1528	0.135958	0.685175	0.75706
YDL096C	286998	287324	0	0	-	-	-	0	0	-	-	-	0	0	-	-	-	0	0	-	-	-	0	0	-	-	-	0	0	-	-	-
YDL095W	287059	289512	300	146	1.03899	0.00160375	0.00511892	63	183	-1.53842	0.00268665	0.00650544	101	163	-0.690517	0.105787	0.173599	272	256	0.0874628	0.626234	0.761245	207	320	-0.628441	0.344161	0.462872	385	162	1.24886	0.000442029	0.00106047
YDL094C	289572	290081	0	10	#NUM!	0.0046734	0.0126603	0	0	-	-	-	8	5	0.678072	0.33033	0.440897	2	1	1	0.700348	0.810567	4	12	-1.58496	0.225791	0.337943	13	4	1.70044	0.134284	0.190664
YDL093W	289909	292140	147	51	1.52725	0.00206146	0.00628259	48	61	-0.345775	0.728242	0.788312	74	129	-0.801774	0.204602	0.300248	111	78	0.509014	0.413451	0.576768	125	215	-0.782409	0.086247	0.159769	506	124	2.0288	2.03596e-10	1.486e-09
YDL092W	292781	293221	0	0	-	-	-	0	0	-	-	-	137	182	-0.409763	0.545473	0.651299	0	0	-	-	-	151	239	-0.662462	0.223602	0.335587	389	97	2.00371	1.89466e-11	1.62443e-10
YDL091C	293392	294759	286	193	0.567414	0.139189	0.218454	75	169	-1.17206	0.0360798	0.0631791	92	177	-0.944044	0.0276002	0.055907	85	103	-0.27711	0.0867983	0.187938	71	157	-1.14487	0.00113656	0.0046899	298	74	2.00972	1.50629e-10	1.13024e-09
YDL090C	295034	296329	171	44	1.95842	5.20209e-07	5.10364e-06	105	212	-1.01367	0.0828652	0.128392	76	87	-0.195016	0.891076	0.932947	67	35	0.936806	0.0695519	0.158991	102	177	-0.79518	0.111241	0.195794	436	156	1.48278	4.03184e-07	1.63041e-06
YDL089W	296820	298274	27	26	0.0544478	0.891082	0.926056	23	58	-1.33442	0.157362	0.222073	110	115	-0.0641303	0.466208	0.575928	40	43	-0.104337	0.435436	0.597289	74	142	-0.940294	0.0692547	0.134249	281	71	1.98468	1.04868e-08	5.52754e-08
YDL088C	298417	300003	292	176	0.730393	0.0479784	0.0916933	105	205	-0.965235	0.132804	0.191783	98	91	0.106915	0.230721	0.329545	172	182	-0.0815299	0.1898	0.335711	90	99	-0.137504	0.347997	0.467109	269	152	0.823535	0.0445222	0.071702
YDL087C	300214	300999	0	0	-	-	-	27	52	-0.945552	0.291931	0.375908	61	121	-0.988126	0.017606	0.0381242	31	28	0.146841	0.764339	0.855142	40	104	-1.37851	0.0161938	0.0416577	229	53	2.11128	4.94064e-05	0.000138028
YDL086W	301413	302234	0	0	-	-	-	412	815	-0.984156	0.301852	0.38715	136	460	-1.75803	0.0331515	0.065122	913	188	2.27988	6.05273e-25	1.59035e-22	396	802	-1.0181	0.0843142	0.157181	1156	48	4.58996	5.8455e-36	2.40565e-34
YDL086C-A	301655	302089	0	0	-	-	-	0	0	-	-	-	0	0	-	-	-	0	0	-	-	-	0	0	-	-	-	0	0	-	-	-
YDL085C-A	302464	302670	0	0	-	-	-	0	0	-	-	-	142	84	0.75743	0.000537592	0.00186095	0	0	-	-	-	136	106	0.359542	0.00333162	0.0115086	191	191	0	0.594845	0.673244
YDL085W	303211	304848	155	42	1.88381	0.000252641	0.00105894	90	41	1.1343	0.000123955	0.000434261	31	37	-0.255257	0.970906	0.982606	28	16	0.807355	0.326351	0.490134	38	66	-0.796467	0.318132	0.436151	581	233	1.31821	0.186533	0.253416
YDL084W	305237	306577	473	341	0.472068	0.211816	0.306822	858	258	1.73361	9.80522e-11	1.72453e-09	579	703	-0.279961	0.996901	0.998181	503	1021	-1.02135	6.32401e-10	2.48005e-08	273	274	-0.00527494	0.0814192	0.152584	1346	576	1.22454	0.000239719	0.000600701
YDL083C	306926	307789	0	0	-	-	-	0	0	-	-	-	0	0	-	-	-	0	0	-	-	-	0	0	-	-	-	0	0	-	-	-
YDL082W	308424	309388	1131	255	2.14903	1.43005e-11	4.09476e-10	2581	657	1.97396	1.78774e-13	4.7728e-12	679	211	1.68617	7.17064e-21	4.89307e-19	0	0	-	-	-	808	390	1.05088	8.38739e-17	6.62604e-15	2835	1965	0.528819	0.284788	0.363806
YDL081C	309802	310122	0	0	-	-	-	1673	2626	-0.650429	0.680499	0.749614	0	0	-	-	-	1705	914	0.899506	0.0799021	0.176497	719	1359	-0.918482	0.0950532	0.172539	0	0	-	-	-
YDL080C	310642	312471	199	77	1.36984	0.00105663	0.00358889	189	119	0.667425	6.75541e-05	0.00025503	161	93	0.791758	0.000215152	0.00083894	148	149	-0.00971515	0.333422	0.497623	127	153	-0.268703	0.586244	0.688266	310	225	0.462343	0.429582	0.514844
YDL079C	312951	314748	1444	697	1.05084	0.0288586	0.0597179	670	384	0.803055	0.00157825	0.00405546	669	913	-0.448609	0.299343	0.407717	519	558	-0.104531	0.108298	0.222372	643	1103	-0.778542	0.0370422	0.0816157	2989	878	1.76737	8.14053e-06	2.60633e-05
YDL078C	315357	316388	1958	1121	0.804594	0.0166499	0.037215	1382	269	2.36108	9.93495e-20	4.74508e-18	469	953	-1.02289	0.000539741	0.00186366	498	1102	-1.14591	1.5176e-13	1.30737e-11	0	0	-	-	-	2148	617	1.79965	1.04562e-08	5.51685e-08
YDL077C	316971	320120	279	113	1.30394	0.00121115	0.00402492	157	33	2.25023	3.58265e-13	9.3725e-12	155	196	-0.338585	0.872788	0.919619	90	171	-0.925999	0.000162519	0.00138194	116	191	-0.719448	0.165602	0.266517	604	177	1.7708	2.08246e-09	1.24066e-08
YDL076C	320668	321552	528	275	0.941106	0.00225925	0.00680308	446	399	0.160655	0.0508391	0.0846397	503	418	0.267055	0.00348667	0.0093029	258	178	0.535494	0.207064	0.355944	288	513	-0.83289	0.0147698	0.0387439	989	332	1.57479	1.32175e-07	5.72119e-07
YDL075W	322226	322988	0	0	-	-	-	0	0	-	-	-	0	0	-	-	-	0	0	-	-	-	0	0	-	-	-	0	0	-	-	-
YDL074C	324047	326149	72	48	0.584963	0.234267	0.333302	57	46	0.309328	0.0774842	0.121758	100	96	0.0588937	0.294166	0.402066	72	97	-0.429988	0.0441782	0.112697	78	104	-0.415037	0.946223	0.962831	196	117	0.744345	0.0972792	0.142822
YDL073W	326613	329567	271	16	4.08215	2.90647e-05	0.000165484	121	58	1.06088	3.79106e-05	0.000154673	130	107	0.280901	0.0427803	0.0808648	50	34	0.556393	0.480192	0.638515	141	174	-0.303392	0.653877	0.743679	425	226	0.91114	0.0129838	0.0238952
YDL072C	329836	330447	0	0	-	-	-	1044	718	0.540066	0.000826545	0.00231593	550	487	0.17551	0.0274884	0.0557633	668	751	-0.168965	0.0203851	0.0631998	560	558	0.00516171	0.0114167	0.0315737	861	674	0.353265	0.687852	0.759704
YDL071C	330666	331040	9	14	-0.63743	0.368287	0.476441	15	8	0.906891	0.0471911	0.0796877	13	17	-0.387023	0.875918	0.921673	3	27	-3.16993	0.00676073	0.0268742	5	17	-1.76553	0.0845918	0.157537	31	5	2.63227	0.000766713	0.00177189
YDL070W	331024	332940	712	245	1.5391	0.000179953	0.000792322	1310	482	1.44246	1.45153e-07	1.12618e-06	383	550	-0.522087	0.163501	0.249595	446	917	-1.03988	7.48576e-10	2.80638e-08	603	443	0.444851	5.42817e-06	5.0236e-05	1068	237	2.17195	6.21788e-11	4.92824e-10
YDL069C	333121	333810	140	0	#DIV/0!	2.77384e-21	1.77418e-19	13	7	0.893085	0.101355	0.152368	22	3	2.87447	0.00968372	0.0227761	3	5	-0.736966	0.647771	0.774438	20	16	0.321928	0.612407	0.70996	66	5	3.72247	0.000416506	0.00100374
YDL068W	333500	333829	3	10	-1.73697	0.0806256	0.140909	2	0	#DIV/0!	0.0781578	0.122603	2	7	-1.80735	0.217806	0.315218	1	2	-1	0.482767	0.641289	0	1	#NUM!	0.294873	0.413414	0	13	#NUM!	0.0299033	0.0503565
YDL067C	334217	334396	0	0	-	-	-	0	0	-	-	-	20	28	-0.485427	0.675647	0.762057	0	0	-	-	-	16	30	-0.906891	0.35683	0.475453	45	16	1.49185	0.0192658	0.0341072
YDL066W	334835	336121	322	138	1.22239	0.000623691	0.00228208	230	119	0.950672	1.18016e-05	5.48566e-05	307	414	-0.431392	0.449829	0.561415	358	408	-0.18861	0.0191388	0.0604052	309	574	-0.893444	0.0051544	0.0165664	1051	328	1.67999	4.86432e-08	2.26733e-07
YDL065C	336249	337277	152	30	2.34104	9.91751e-09	1.53115e-07	705	18	5.29155	0.000123248	0.000432366	64	117	-0.870365	0.075307	0.130425	54	56	-0.0524674	0.453146	0.61405	81	142	-0.809897	0.113874	0.199655	445	107	2.05619	7.23764e-09	3.9152e-08
YDL064W	337487	338070	298	2	7.21917	0.00245341	0.00729653	90	153	-0.765535	0.347968	0.436827	46	72	-0.646363	0.298766	0.407231	167	81	1.04385	0.00348676	0.0161152	100	212	-1.08406	0.00440053	0.0144938	183	36	2.34577	8.40054e-11	6.50403e-10
YDL063C	338272	340134	46	35	0.394279	0.761637	0.829698	67	25	1.42223	0.000222886	0.000729319	77	79	-0.0369942	0.514759	0.621972	68	84	-0.304855	0.235969	0.390925	72	85	-0.239466	0.595932	0.69619	233	114	1.0313	0.0165844	0.029774
YDL062W	339857	340282	9	6	0.584963	0.787606	0.848787	24	5	2.26303	0.00221038	0.00548486	7	6	0.222392	0.803841	0.866028	18	7	1.36257	0.399058	0.563572	3	10	-1.73697	0.244869	0.359309	22	5	2.1375	0.0495128	0.0786034
YDL061C	340628	341219	0	0	-	-	-	0	0	-	-	-	0	0	-	-	-	0	0	-	-	-	0	0	-	-	-	0	0	-	-	-
YDL060W	341619	343985	43	37	0.216811	0.913896	0.94207	260	179	0.538552	0.0187567	0.035521	90	137	-0.606179	0.244556	0.345486	87	101	-0.215268	0.150182	0.284095	86	211	-1.29483	0.000246234	0.00131076	463	150	1.62605	5.75022e-06	1.88966e-05
YDL059C	344237	344953	98	35	1.48543	0.0117821	0.0277376	85	35	1.28011	1.84554e-05	8.12761e-05	38	57	-0.584963	0.383763	0.495849	51	56	-0.13493	0.358508	0.522451	18	43	-1.25634	0.07887	0.148556	185	63	1.5541	0.000227922	0.000572961
YDL058W	345665	351037	203	113	0.845157	0.0253853	0.0533658	221	195	0.180572	0.0330938	0.0585012	197	232	-0.235929	0.954681	0.972496	132	168	-0.347923	0.0289955	0.0821851	202	286	-0.50166	0.616164	0.713405	694	214	1.69732	2.52089e-07	1.05448e-06
YDL057W	351434	352420	82	79	0.0537713	0.785057	0.847153	123	109	0.17433	0.0321577	0.0569819	59	87	-0.5603	0.345995	0.45667	56	60	-0.0995357	0.344691	0.508379	96	112	-0.222392	0.469487	0.58442	144	74	0.960472	0.0217743	0.0381442
YDL056W	352877	355378	251	108	1.21666	0.000827328	0.00292505	129	88	0.551796	0.00359636	0.00836581	94	121	-0.364274	0.718427	0.797396	140	136	0.0418202	0.536109	0.690401	79	155	-0.972344	0.0134506	0.0360469	367	157	1.22502	4.81849e-05	0.000134897
YDL055C	355674	356759	211	182	0.213305	0.774537	0.83948	713	992	-0.476438	0.975692	0.981158	1952	1227	0.669818	9.08698e-08	8.45074e-07	769	523	0.556173	0.118847	0.239746	2462	2476	-0.00818055	0.034924	0.0777023	2241	2167	0.0484435	0.498191	0.582838
YDL054C	359825	361285	216	190	0.185032	0.935161	0.957918	224	194	0.207442	0.0111824	0.0227404	80	120	-0.584963	0.295755	0.404137	162	156	0.0544478	0.441314	0.602835	67	150	-1.16273	0.0139358	0.0369738	402	123	1.70854	2.26518e-08	1.1221e-07
YDL053C	361699	362256	12	376	-4.96963	0.000538162	0.00201249	97	155	-0.676212	0.542101	0.625067	100	100	0	0.423405	0.535387	187	177	0.0792889	0.490334	0.647738	41	53	-0.370368	0.960334	0.973008	126	100	0.333424	0.830947	0.877704
YDL052C	362672	363583	75	391	-2.38221	4.0315e-14	1.75709e-12	50	110	-1.1375	0.10434	0.156224	103	153	-0.570887	0.322743	0.433101	60	181	-1.59296	2.49419e-08	6.82654e-07	58	31	0.903785	0.00207152	0.00770776	167	207	-0.309783	0.0707709	0.108065
YDL051W	363952	364779	10	330	-5.04439	0.000106402	0.000511249	0	0	-	-	-	30	55	-0.874469	0.169786	0.257677	30	67	-1.1592	0.000792162	0.00502148	0	12	#NUM!	0.021144	0.0521048	0	10	#NUM!	0.0333529	0.0555189
YDL050C	364446	364817	0	0	-	-	-	0	0	-	-	-	43	0	#DIV/0!	7.2785e-12	1.49937e-10	0	0	-	-	-	0	0	-	-	-	0	0	-	-	-
YDL049C	365068	365874	14	26	-0.893085	0.138828	0.218025	8	7	0.192645	0.422984	0.512485	13	18	-0.469485	0.758046	0.829127	11	9	0.289507	0.951013	0.972223	5	56	-3.48543	0.00652546	0.0201531	120	5	4.58496	1.16481e-05	3.62942e-05
YDL048C	366739	368211	133	359	-1.43256	8.56697e-06	5.74045e-05	195	309	-0.664133	0.519427	0.604178	238	125	0.929033	1.66008e-05	9.0083e-05	463	478	-0.0459984	0.192661	0.339287	391	324	0.271175	0.000644713	0.0029335	358	310	0.207691	0.900214	0.929041
YDL047W	369771	370706	115	74	0.636037	0.173725	0.262533	158	30	2.39689	4.18005e-14	1.19568e-12	107	56	0.934112	0.000983883	0.00312087	0	0	-	-	-	114	57	1	1.24419e-06	1.39262e-05	0	0	-	-	-
YDL046W	371240	371761	0	0	-	-	-	1221	1877	-0.620365	0.603817	0.682176	2033	696	1.54645	1.63929e-26	2.78586e-24	1911	1099	0.798136	0.00215942	0.0112354	1482	1447	0.0344805	0.00339748	0.011677	2103	2971	-0.4985	0.0100248	0.018878
YDL045W-A	372248	372535	51	193	-1.92003	1.04745e-08	1.60207e-07	257	335	-0.382393	0.731733	0.790824	140	122	0.198546	0.070375	0.123411	150	129	0.217591	0.936054	0.964125	138	205	-0.570956	0.414665	0.53261	571	31	4.20315	5.2012e-13	5.82142e-12
YDL045C	372688	373608	71	202	-1.50846	3.74925e-05	0.000204712	210	113	0.894067	4.88826e-05	0.00019367	249	374	-0.586893	0.14243	0.222214	132	254	-0.944291	6.75321e-07	1.22796e-05	131	276	-1.0751	0.0112884	0.0313463	2333	69	5.07945	4.65843e-39	2.18965e-37
YDL044C	373967	375289	61	71	-0.21901	0.329031	0.437922	131	113	0.213244	0.0155452	0.0302649	76	92	-0.275634	0.959449	0.974262	79	51	0.631355	0.252828	0.413062	103	179	-0.797315	0.0982929	0.177415	1252	39	5.00462	7.87148e-37	3.39616e-35
YDL043C	375680	376480	51	61	-0.258312	0.318108	0.427008	178	11	4.0163	0.00143962	0.00374733	47	129	-1.45664	0.000541116	0.00186605	10	29	-1.53605	0.00248941	0.0123881	25	216	-3.11103	0.000164001	0.000923644	953	13	6.19589	1.25697e-50	1.22271e-48
YDL042C	376757	378445	13	56	-2.10692	3.74989e-06	2.78136e-05	26	36	-0.469485	0.988562	0.990846	24	42	-0.807355	0.277542	0.384056	19	8	1.24793	0.232605	0.387223	63	105	-0.736966	0.250575	0.365112	106	47	1.17333	0.0380649	0.0622964
YDL041W	378102	378455	0	0	-	-	-	0	0	-	-	-	0	1	#NUM!	0.282753	0.388803	0	0	-	-	-	0	2	#NUM!	0.151753	0.249685	2	0	#DIV/0!	0.136107	0.192893
YDL040C	378874	381438	95	94	0.0152668	0.751077	0.821464	642	481	0.416536	0.00565515	0.012459	493	439	0.167367	0.0354189	0.0690049	439	461	-0.0705458	0.261639	0.423119	501	700	-0.482544	0.647529	0.738427	1768	316	2.48412	7.67062e-12	7.14944e-11
YDL039C	381985	384081	0	0	-	-	-	0	0	-	-	-	0	0	-	-	-	0	0	-	-	-	0	0	-	-	-	0	0	-	-	-
YDL037C	384601	385587	0	0	-	-	-	0	0	-	-	-	0	0	-	-	-	0	0	-	-	-	0	0	-	-	-	0	0	-	-	-
YDL036C	387513	388901	27	38	-0.49304	0.248972	0.351343	80	284	-1.82782	1.29974e-05	5.96688e-05	87	105	-0.271302	0.987848	0.992759	201	112	0.843697	0.0295102	0.0831952	162	203	-0.325486	0.744875	0.818963	226	100	1.17632	0.000453632	0.00108588
YDL035C	389172	392057	70	167	-1.25442	0.000554753	0.00206669	53	100	-0.915936	0.252904	0.333085	125	153	-0.291604	0.880489	0.924878	61	101	-0.727474	0.00482378	0.020599	73	106	-0.538096	0.569252	0.673539	369	63	2.5502	2.24978e-14	3.00908e-13
YDL034W	391783	392127	0	0	-	-	-	18	5	1.848	0.0149507	0.0293048	4	14	-1.80735	0.119671	0.192879	1	22	-4.45943	0.000219037	0.00173717	26	17	0.612977	0.443492	0.560639	43	1	5.42626	2.79111e-06	9.76616e-06
YDL033C	392659	393912	20	44	-1.1375	0.00953723	0.0233106	49	117	-1.25565	0.0422558	0.0723393	33	51	-0.628031	0.552144	0.656895	77	78	-0.0186157	0.454239	0.61458	58	60	-0.0489096	0.320145	0.438203	454	20	4.50462	6.44743e-09	3.52697e-08
YDL032W	393690	394001	0	0	-	-	-	0	0	-	-	-	0	0	-	-	-	0	0	-	-	-	0	0	-	-	-	0	0	-	-	-
YDL031W	394217	397204	68	105	-0.626783	0.201706	0.295655	200	284	-0.505891	0.94205	0.956566	116	159	-0.454902	0.551153	0.656214	132	145	-0.135515	0.379696	0.543601	98	150	-0.614109	0.343808	0.462512	546	84	2.70044	8.8409e-13	9.51686e-12
YDL030W	397537	399129	50	21	1.25154	0.0424058	0.0830741	270	197	0.454764	0.00168383	0.00429918	145	205	-0.499571	0.346374	0.45706	153	214	-0.484079	0.00757563	0.0294179	23	26	-0.176878	0.66295	0.751766	1392	76	4.19502	8.47303e-37	3.62646e-35
YDL029W	399340	400638	431	606	-0.49163	0.0256539	0.0538328	425	1238	-1.54248	0.000621805	0.0018004	595	835	-0.488887	0.262839	0.367531	464	213	1.12327	2.97781e-05	0.000335802	740	1514	-1.03277	5.38759e-05	0.00034591	12902	250	5.68952	7.06645e-48	5.64261e-46
YDL028C	400997	403291	135	151	-0.161589	0.322753	0.431477	107	192	-0.843496	0.296544	0.381187	49	59	-0.267933	0.981822	0.988935	32	25	0.356144	0.749028	0.844425	56	61	-0.123382	0.48273	0.595735	740	42	4.13906	4.66757e-06	1.56472e-05
YDL027C	403695	404957	55	89	-0.694374	0.0479169	0.0916112	44	135	-1.61738	0.00446398	0.0100912	106	154	-0.538866	0.373862	0.485122	35	14	1.32193	0.0699959	0.159648	90	168	-0.900464	0.0478467	0.100428	2351	55	5.4177	1.58778e-41	8.32806e-40
YDL026W	404749	405060	26	136	-2.38702	4.97325e-09	8.38811e-08	7	128	-4.19265	3.32632e-11	6.48571e-10	39	63	-0.691878	0.270381	0.37663	46	30	0.616671	0.401494	0.56534	35	56	-0.678072	0.481303	0.594378	37	24	0.624491	0.43307	0.518328
YDL025C	405344	407206	222	314	-0.500205	0.0928088	0.157561	153	392	-1.35732	0.00242705	0.00595158	305	359	-0.235175	0.834398	0.891034	277	154	0.846956	0.0197765	0.0618549	187	399	-1.09335	0.000244974	0.00130533	963	145	2.73148	9.83894e-18	1.87994e-16
YDL025W-A	405410	405514	0	0	-	-	-	0	0	-	-	-	0	0	-	-	-	0	0	-	-	-	0	0	-	-	-	0	0	-	-	-
YDL024C	408451	409857	120	1	6.90689	7.77782e-19	4.56021e-17	13	10	0.378512	0.29757	0.382222	4	16	-2	0.0397479	0.0759748	1	40	-5.32193	0.0001741	0.00146853	9	14	-0.63743	0.742876	0.817569	251	10	4.64962	3.81213e-08	1.81449e-07
YDL022C-A	409808	410056	0	0	-	-	-	4	0	#DIV/0!	0.0159804	0.0309042	0	5	#NUM!	0.0202193	0.0428317	0	5	#NUM!	0.00902302	0.0337164	0	0	-	-	-	20	0	#DIV/0!	1.26105e-05	3.90428e-05
YDL023C	411761	412081	100	297	-1.57046	2.92773e-05	0.000166118	49	248	-2.33949	2.95381e-05	0.000123415	71	114	-0.683143	0.218465	0.31589	208	0	#DIV/0!	0.00262072	0.012895	41	79	-0.946229	0.297363	0.415249	55	14	1.974	0.000914209	0.00208395
YDL022W	411825	413000	648	961	-0.568543	0.0647231	0.117885	490	1311	-1.41981	0.00444455	0.0100701	291	453	-0.638492	0.297199	0.405704	778	557	0.482093	0.574312	0.722531	251	500	-0.994241	0.0586256	0.117575	1373	223	2.62222	5.33487e-14	6.82813e-13
YDL021W	413953	414888	0	0	-	-	-	145	261	-0.847997	0.18983	0.260975	120	156	-0.378512	0.652077	0.744226	196	231	-0.237039	0.040687	0.105909	309	261	0.243557	0.00057978	0.00269657	553	111	2.31672	9.93925e-14	1.21682e-12
YDL020C	415113	416708	164	155	0.0814276	0.85176	0.898847	526	775	-0.559134	0.825847	0.865759	901	946	-0.0703131	0.472952	0.582152	583	620	-0.0887723	0.0837068	0.182978	260	360	-0.469485	0.743231	0.817794	1905	347	2.45678	3.13721e-09	1.80863e-08
YDL019C	417663	421514	215	440	-1.03317	4.61025e-05	0.000246264	187	889	-2.24915	8.28589e-09	8.83941e-08	295	423	-0.519943	0.201883	0.29684	590	397	0.571576	0.152779	0.286933	399	692	-0.794383	0.0231522	0.0560587	3707	94	5.30145	5.06524e-06	1.68422e-05
YDL018C	422833	423510	45	74	-0.7176	0.0545389	0.102185	41	143	-1.80232	0.00259906	0.00631392	185	265	-0.518467	0.335638	0.446128	25	12	1.05889	0.188488	0.334178	127	288	-1.18124	5.99293e-05	0.000380296	700	126	2.47393	3.33082e-12	3.2697e-11
YDL017W	424209	425732	6	16	-1.41504	0.0334431	0.0677808	6	803	-7.06429	3.5692e-36	3.71625e-34	37	51	-0.462972	0.665191	0.75369	64	37	0.790547	0.220048	0.371822	41	99	-1.2718	0.00652968	0.0201548	885	17	5.70207	1.62361e-08	8.24912e-08
YDL016C	425570	425872	2	103	-5.6865	2.75747e-05	0.000157913	0	0	-	-	-	36	13	1.46949	0.00168521	0.00498081	61	3	4.34577	0.0194976	0.0611702	52	24	1.11548	0.000601354	0.00278438	48	58	-0.273018	0.232223	0.306256
YDL015C	426002	426934	181	1020	-2.49451	4.21487e-17	2.25633e-15	364	739	-1.02164	0.0696362	0.111409	578	1096	-0.923106	0.000869885	0.002795	886	1195	-0.431632	0.000138203	0.00121855	216	355	-0.716788	0.086973	0.160817	946	151	2.64729	1.30536e-15	1.96723e-14
YDL014W	427364	428347	0	0	-	-	-	0	0	-	-	-	0	0	-	-	-	0	0	-	-	-	0	0	-	-	-	0	0	-	-	-
YDL013W	429067	430926	160	92	0.798366	0.0423419	0.0829821	111	133	-0.260867	0.474878	0.561517	55	41	0.423808	0.105566	0.173423	44	17	1.37197	0.0514833	0.127076	67	102	-0.606336	0.483929	0.59681	383	88	2.12177	8.44339e-11	6.52566e-10
YDL012C	431108	431517	38	259	-2.76888	2.56995e-14	1.14027e-12	0	0	-	-	-	0	0	-	-	-	89	231	-1.37602	7.64468e-07	1.36179e-05	245	82	1.57909	1.02616e-18	1.19013e-16	154	306	-0.990601	5.52895e-07	2.1798e-06
YDL011C	432308	432631	0	0	-	-	-	0	0	-	-	-	35	0	#DIV/0!	3.57728e-10	5.54784e-09	0	0	-	-	-	27	0	-	5.67966e-09	1.06758e-07	0	55	#NUM!	8.71214e-14	1.07396e-12
YDL010W	432330	433025	0	28	#NUM!	7.51731e-09	1.22816e-07	0	26	#NUM!	1.38725e-06	8.21619e-06	62	98	-0.660514	0.326254	0.436632	0	0	-	-	-	69	103	-0.577976	0.54757	0.653559	541	34	3.99202	9.51823e-07	3.62438e-06
YDL009C	432925	433248	0	0	-	-	-	0	0	-	-	-	83	78	0.0896372	0.238267	0.33802	85	29	1.55141	0.00130713	0.00756496	81	95	-0.230006	0.529389	0.636458	0	0	-	-	-
YDL008W	433497	433994	0	0	-	-	-	18	447	-4.63421	0.00026219	0.000841531	47	69	-0.553936	0.601766	0.700883	68	26	1.38702	0.00515752	0.0214931	60	86	-0.519374	0.726166	0.805685	875	20	5.45121	2.37424e-08	1.16963e-07
YDL007C-A	436567	436824	0	0	-	-	-	0	0	-	-	-	0	0	-	-	-	0	0	-	-	-	0	0	-	-	-	0	0	-	-	-
YDL007W	438047	439360	0	0	-	-	-	129	12072	-6.54815	9.09239e-41	1.18338e-38	492	246	1	0.000125612	0.000530328	1025	534	0.940712	0.00233183	0.0118623	1049	1415	-0.431787	0.824219	0.877382	830	344	1.2707	6.09479e-05	0.000168078
YDL006W	439909	440754	28	20	0.485427	0.59397	0.688306	47	105	-1.15966	0.0719743	0.114412	0	0	-	-	-	59	35	0.75336	0.220068	0.371822	52	66	-0.343954	0.902701	0.934947	70	14	2.32193	0.000100191	0.000266412
YDL005C	441014	442309	109	113	-0.0519946	0.563991	0.661977	142	527	-1.89191	1.16895e-05	5.43836e-05	239	210	0.186621	0.152632	0.235572	373	194	0.943119	0.0201507	0.0626579	308	427	-0.471306	0.740009	0.815877	853	199	2.09978	1.47719e-08	7.54098e-08
YDL004W	443029	443511	180	90	1	0.00818813	0.0204496	209	178	0.231626	0.0232995	0.0430131	249	318	-0.352881	0.795303	0.858192	376	341	0.140961	0.590433	0.733852	258	524	-1.0222	0.00246963	0.00900605	4501	123	5.19352	6.3996e-11	5.05729e-10
YDL003W	444683	446383	14	27	-0.947533	0.0580862	0.107628	8	8	0	0.559743	0.641008	63	40	0.655352	0.0282561	0.0570241	12	156	-3.70044	0.00446611	0.0194695	36	32	0.169925	0.212712	0.322978	90	67	0.425764	0.583712	0.663028
YDL002C	446967	447578	407	1	8.66888	0.00866294	0.0215091	17	1010	-5.89268	3.86778e-07	2.69915e-06	0	0	-	-	-	78	42	0.893085	0.093603	0.198902	32	85	-1.40939	0.00689817	0.0211247	2139	0	#DIV/0!	4.76843e-74	6.37778e-71
YDL001W	447984	449276	0	544	#NUM!	7.90922e-05	0.000395863	282	626	-1.15047	0.819881	0.862631	0	0	-	-	-	0	0	-	-	-	0	0	-	-	-	675	0	#DIV/0!	8.54678e-05	0.000230122
YDR001C	450220	452475	371	392	-0.0794345	0.446801	0.554488	302	1179	-1.96494	5.56502e-07	3.72384e-06	271	239	0.181282	0.0278312	0.0562914	681	285	1.25669	1.42574e-06	2.34867e-05	551	788	-0.516143	0.434843	0.552912	1087	332	1.7111	1.90218e-09	1.14473e-08
YDR002W	453045	453650	951	718	0.405461	0.344468	0.452283	1608	3131	-0.961356	0.0891476	0.136782	0	0	-	-	-	622	294	1.0811	0.000861923	0.00540502	337	664	-0.978435	0.00232484	0.00853381	9694	415	4.54591	6.93348e-07	2.69775e-06
YDR003W	454122	454754	186	321	-0.787271	0.00507177	0.0135605	82	75	0.128733	0.105797	0.157862	142	215	-0.598446	0.211055	0.308061	85	130	-0.612977	0.00357005	0.0163991	30	79	-1.39689	0.0116905	0.0321195	1870	25	6.22497	1.74622e-09	1.06042e-08
YDR003W-A	454782	454904	0	0	-	-	-	0	0	-	-	-	61	17	1.84327	2.43687e-05	0.000127179	0	0	-	-	-	51	26	0.971986	0.0022999	0.00845364	77	93	-0.272372	0.147897	0.207459
YDR004W	455201	456583	51	72	-0.4975	0.0975435	0.164408	97	261	-1.42799	0.000931392	0.00256145	66	79	-0.259387	0.994551	0.996559	176	104	0.758992	0.0911473	0.194628	80	139	-0.797013	0.124153	0.214844	272	50	2.44361	1.10066e-13	1.34136e-12
YDR005C	456836	458103	133	276	-1.05324	7.84994e-05	0.000393296	74	267	-1.85124	1.31641e-05	6.0381e-05	121	233	-0.945323	0.0279302	0.0564498	202	197	0.0361597	0.406254	0.570255	112	227	-1.01919	0.0157368	0.040713	1883	51	5.20639	1.19029e-05	3.70293e-05
YDR006C	458542	461247	154	148	0.0573332	0.838478	0.889788	74	308	-2.05733	3.14864e-07	2.25472e-06	278	141	0.97939	3.41564e-08	3.51149e-07	213	130	0.712342	0.0881736	0.190054	229	326	-0.509524	0.616753	0.713784	566	281	1.01023	0.00993137	0.0187219
YDR007W	461842	462516	83	159	-0.937844	0.0150429	0.034047	17	200	-3.55639	0.00172641	0.0044014	94	79	0.250808	0.121392	0.195422	99	55	0.847997	0.0817105	0.179661	5	2	1.32193	0.292156	0.411722	391	23	4.08746	0.000250763	0.000626029
YDR008C	462252	462602	0	0	-	-	-	0	0	-	-	-	10	15	-0.584963	0.666339	0.754332	0	0	-	-	-	14	11	0.347923	0.748248	0.821814	15	0	#DIV/0!	0.0135651	0.0248539
YDR009W	463434	464996	16	15	0.0931094	0.946607	0.964973	22	26	-0.241008	0.671161	0.741368	10	6	0.736966	0.228619	0.327395	61	1	5.93074	0.00911816	0.0339348	77	6	3.68182	0.046041	0.0973883	60	20	1.58496	0.00360445	0.00729341
YDR010C	465051	465383	0	0	-	-	-	0	0	-	-	-	0	0	-	-	-	5	0	#DIV/0!	0.0528161	0.129514	0	0	-	-	-	0	0	-	-	-
YDR011W	465919	470424	518	978	-0.916882	0.000749562	0.00268284	350	845	-1.2716	0.0194656	0.0367166	555	342	0.698491	5.48349e-06	3.37099e-05	288	209	0.462566	0.299617	0.461456	446	458	-0.0383039	0.111357	0.195872	978	567	0.786486	0.0271629	0.0462218
YDR012W	471853	472941	0	0	-	-	-	0	0	-	-	-	0	0	-	-	-	0	0	-	-	-	0	0	-	-	-	0	0	-	-	-
YDR013W	473157	473783	41	108	-1.39734	9.82205e-05	0.000479833	36	100	-1.47393	0.0311924	0.0554224	49	78	-0.670692	0.260812	0.365257	49	78	-0.670692	0.0139134	0.0468686	0	0	-	-	-	146	74	0.980371	0.0135529	0.0248429
YDR014W	474046	475989	67	85	-0.343302	0.212748	0.307759	66	136	-1.04307	0.0815379	0.12675	68	90	-0.40439	0.674998	0.761797	72	50	0.526069	0.414732	0.578095	65	125	-0.943416	0.062485	0.124127	313	39	3.00462	1.3073e-16	2.19249e-15
YDR014W-A	477797	478285	11	5	1.1375	0.507798	0.615986	5	7	-0.485427	0.984418	0.987964	0	8	#NUM!	0.0375508	0.0725628	9	5	0.847997	0.776358	0.86285	6	6	0	0.770088	0.837874	38	0	#DIV/0!	6.59485e-09	3.60025e-08
YDR015C	477960	478199	0	0	-	-	-	0	0	-	-	-	2	0	#DIV/0!	0.0950751	0.158575	0	0	-	-	-	0	0	-	-	-	0	0	-	-	-
YDR016C	478474	478758	139	95	0.549085	0.496327	0.604603	160	224	-0.485427	0.999969	1	32	53	-0.72792	0.339377	0.450111	103	66	0.642106	0.32615	0.490064	18	47	-1.38466	0.0352689	0.0783418	505	41	3.62259	1.98801e-05	5.95514e-05
YDR017C	479115	482267	253	227	0.156445	0.942012	0.962424	239	742	-1.63441	0.000951602	0.00260602	174	245	-0.493694	0.330622	0.441179	474	210	1.1745	4.83403e-05	0.000509075	259	477	-0.881037	0.0102683	0.0291357	2502	131	4.25544	1.61206e-06	5.84317e-06
YDR018C	482670	483860	63	79	-0.326501	0.310114	0.418786	28	160	-2.51457	3.89897e-08	3.56106e-07	123	138	-0.16601	0.672009	0.759523	95	40	1.24793	0.00394801	0.0176698	76	179	-1.23589	0.0015979	0.00625731	390	61	2.67659	1.85779e-16	3.0582e-15
YDR019C	484163	485365	145	345	-1.25054	6.41527e-06	4.47524e-05	205	1000	-2.2863	3.72442e-07	2.61312e-06	359	342	0.0699875	0.305772	0.414504	878	732	0.262377	0.922195	0.955931	463	415	0.157901	0.0385112	0.0844047	565	268	1.07602	0.000816708	0.00187931
YDR020C	485746	486444	9	7	0.36257	0.795184	0.855083	17	39	-1.19794	0.133985	0.193327	11	14	-0.347923	0.913016	0.944506	146	6	4.60486	0.00229474	0.0117418	13	33	-1.34395	0.0858246	0.159126	331	4	6.37069	1.25059e-06	4.63627e-06
YDR021W	486804	488003	113	2	5.82018	6.44404e-06	4.48895e-05	12	431	-5.16658	1.56947e-09	2.05977e-08	0	0	-	-	-	409	3	7.09099	2.61052e-49	1.14319e-46	9	152	-4.078	5.88193e-06	5.34373e-05	613	2	8.25974	1.51059e-10	1.13188e-09
YDR022C	488072	488662	134	265	-0.983759	0.000777384	0.00276434	50	43	0.217591	0.225236	0.301125	135	169	-0.324064	0.847581	0.900359	120	154	-0.359896	0.0214499	0.0657637	25	41	-0.713696	0.500312	0.610796	741	29	4.67535	2.45791e-09	1.44029e-08
YDR023W	489508	490896	312	851	-1.44761	2.70781e-06	2.10679e-05	233	606	-1.37899	0.00243199	0.00595809	609	943	-0.630816	0.0560457	0.101815	723	800	-0.146004	0.0376931	0.0999213	269	528	-0.972932	0.00127523	0.00517208	8592	122	6.13804	2.04614e-05	6.10874e-05
YDR024W	491017	491502	0	0	-	-	-	0	10	#NUM!	0.0027417	0.00662026	0	0	-	-	-	4	0	#DIV/0!	0.0419136	0.108447	0	5	#NUM!	0.02455	0.0586681	4	0	#DIV/0!	0.0750982	0.11385
YDR025W	491515	492324	0	0	-	-	-	0	0	-	-	-	0	0	-	-	-	0	0	-	-	-	0	0	-	-	-	0	0	-	-	-
YDR026C	492556	494268	43	41	0.0687128	0.868313	0.910846	73	140	-0.939458	0.207259	0.280695	31	43	-0.472068	0.80897	0.869324	73	41	0.832273	0.109909	0.224823	63	102	-0.695145	0.29716	0.415249	215	37	2.53874	2.19784e-12	2.21023e-11
YDR027C	494649	497318	57	88	-0.626542	0.0787358	0.138491	83	299	-1.84896	1.55838e-05	7.01203e-05	97	152	-0.648015	0.186037	0.278241	221	119	0.893085	0.00852792	0.0322904	108	246	-1.18763	0.00328669	0.0113823	3802	41	6.53499	3.08887e-53	3.84313e-51
YDR028C	497835	500879	184	210	-0.190684	0.282608	0.387162	179	474	-1.40493	0.00144455	0.00375828	344	466	-0.437921	0.430079	0.541591	436	297	0.553865	0.18418	0.328536	320	592	-0.887525	0.0113605	0.0314665	1556	203	2.93829	3.18319e-19	6.92279e-18
YDR029W	501100	501414	51	39	0.387023	0.657221	0.742944	52	42	0.308122	0.0974176	0.147301	0	0	-	-	-	0	0	-	-	-	0	0	-	-	-	332	9	5.20511	7.91908e-08	3.57227e-07
YDR030C	501753	503273	90	107	-0.249614	0.318197	0.427008	40	65	-0.70044	0.558705	0.640101	33	49	-0.570316	0.523183	0.630062	22	12	0.874469	0.366823	0.529284	16	36	-1.16993	0.198497	0.308131	906	25	5.17951	1.91784e-42	1.05778e-40
YDR031W	503498	503863	96	67	0.518873	0.39522	0.503134	121	722	-2.57699	7.95794e-09	8.5245e-08	60	83	-0.468149	0.49612	0.604536	462	111	2.05733	2.62511e-10	1.17906e-08	149	297	-0.995151	0.0139392	0.0369738	789	52	3.92344	7.34952e-07	2.84927e-06
YDR032C	504099	504695	692	442	0.646726	0.0575184	0.106857	1625	1620	0.00444591	0.128877	0.186885	1781	1973	-0.147703	0.537626	0.64383	719	1316	-0.872096	5.16134e-07	9.72144e-06	981	884	0.150207	0.00297971	0.0105265	7409	1774	2.06227	1.10758e-10	8.46506e-10
YDR033W	508147	509109	357	476	-0.415037	0.0501869	0.0951021	282	280	0.0102683	0.121764	0.178012	516	487	0.0834493	0.196198	0.290492	585	697	-0.252722	0.0112919	0.0398785	343	255	0.427711	0.00303335	0.0106607	866	253	1.77523	5.13488e-06	1.70419e-05
YDR034C	509737	512109	203	278	-0.453605	0.0568484	0.105812	152	166	-0.127112	0.321898	0.408234	223	297	-0.413419	0.447473	0.560008	95	139	-0.549085	0.00429084	0.0189482	121	266	-1.13642	0.000913493	0.00391774	2336	97	4.58991	2.29596e-11	1.93135e-10
YDR034C-A	520516	520692	0	0	-	-	-	0	0	-	-	-	0	0	-	-	-	0	0	-	-	-	0	0	-	-	-	0	0	-	-	-
YDR034W-B	521314	521469	0	0	-	-	-	0	0	-	-	-	107	34	1.654	5.31157e-05	0.000250396	0	0	-	-	-	19	39	-1.03747	0.248523	0.363093	245	45	2.44478	1.01247e-06	3.83079e-06
YDR035W	521816	522928	0	0	-	-	-	871	2380	-1.45022	0.01443	0.0284232	3528	4773	-0.436046	0.392535	0.505366	3148	2371	0.40894	0.413316	0.576768	3532	7801	-1.14317	6.73432e-06	5.99817e-05	27011	1383	4.28767	3.39923e-29	1.19644e-27
YDR036C	523211	524713	99	220	-1.152	0.000197362	0.000853389	57	238	-2.06193	2.65283e-05	0.000111827	585	587	-0.00492388	0.179171	0.269596	185	174	0.088438	0.551837	0.702666	402	719	-0.838796	0.0118267	0.0324609	1944	278	2.80587	8.00986e-19	1.69378e-17
YDR037W	525440	527215	60	3720	-5.9542	1.01075e-05	6.61081e-05	324	498	-0.620152	0.644354	0.717541	3596	13753	-1.93528	2.38029e-21	1.80472e-19	281	600	-1.09439	4.27099e-10	1.79553e-08	3195	22501	-2.8161	1.44081e-37	6.54486e-35	38966	1867	4.38342	2.64797e-32	9.77009e-31
YDR038C	527422	530697	0	0	-	-	-	0	0	-	-	-	0	0	-	-	-	0	0	-	-	-	0	0	-	-	-	0	0	-	-	-
YDR039C	531307	534582	0	0	-	-	-	0	0	-	-	-	0	0	-	-	-	0	0	-	-	-	0	0	-	-	-	0	0	-	-	-
YDR040C	535192	538467	0	0	-	-	-	0	0	-	-	-	0	0	-	-	-	0	0	-	-	-	0	0	-	-	-	0	0	-	-	-
YDR041W	539803	540414	183	299	-0.708302	0.00360037	0.0101615	377	564	-0.581131	0.706554	0.770318	82	168	-1.03477	0.0257863	0.0528604	108	153	-0.5025	0.0052743	0.0218412	0	0	-	-	-	901	215	2.06719	4.26989e-05	0.000120421
YDR042C	540601	541203	5	0	#DIV/0!	0.022043	0.0472891	2	24	-3.58496	0.0162584	0.0313525	4	0	#DIV/0!	0.0392307	0.0752231	13	1	3.70044	0.0848484	0.185088	3	10	-1.73697	0.359746	0.478718	11	2	2.45943	0.0721076	0.109908
YDR043C	542674	543369	46	64	-0.476438	0.134785	0.213171	30	91	-1.6009	0.00649606	0.0141264	48	65	-0.437405	0.616027	0.712931	53	60	-0.17897	0.256714	0.417657	51	71	-0.477322	0.810574	0.868233	1025	26	5.30097	1.14033e-06	4.28924e-06
YDR044W	546642	547628	770	922	-0.259908	0.203692	0.29792	797	947	-0.248785	0.46313	0.550469	427	629	-0.558824	0.612354	0.709667	495	986	-0.994159	4.22856e-10	1.79202e-08	352	319	0.142019	0.128651	0.220249	2439	340	2.84268	5.76267e-07	2.26194e-06
YDR045C	547978	548310	0	0	-	-	-	7	155	-4.46877	0.00139441	0.00364239	0	0	-	-	-	82	3	4.77259	5.69429e-06	8.13139e-05	12	35	-1.54432	0.110431	0.194809	0	0	-	-	-
YDR046C	548762	550576	315	423	-0.425306	0.0547406	0.102392	179	578	-1.69111	0.000722717	0.00205712	274	190	0.528176	0.00830724	0.0198987	386	189	1.03021	0.00107978	0.00648483	285	434	-0.606733	0.325476	0.443308	759	167	2.18425	4.18827e-13	4.79813e-12
YDR047W	551860	552948	121	588	-2.28081	1.51052e-13	5.85772e-12	209	926	-2.14751	9.41194e-07	5.89634e-06	256	516	-1.01123	0.000245255	0.000937664	910	1098	-0.27094	0.00948136	0.0349646	581	486	0.257582	0.000439982	0.00214138	316	58	2.4458	1.18121e-12	1.24891e-11
YDR048C	553084	553398	0	0	-	-	-	11	1	3.45943	0.0503544	0.0840477	0	0	-	-	-	0	0	-	-	-	0	0	-	-	-	17	2	3.08746	0.0297623	0.0501665
YDR049W	553254	555152	45	61	-0.438884	0.153063	0.236428	148	209	-0.497906	0.972912	0.979497	197	150	0.393233	0.0260145	0.0532482	115	121	-0.0733732	0.236779	0.391774	126	140	-0.152003	0.250565	0.365112	474	159	1.57586	2.86492e-08	1.3896e-07
YDR050C	555726	556472	0	0	-	-	-	2193	176679	-6.33208	1.50235e-55	6.51768e-53	10492	2571	2.02889	2.84575e-38	1.03566e-35	15871	5325	1.57554	5.75944e-12	4.03545e-10	14506	18352	-0.339288	0.742418	0.817229	9228	11853	-0.361162	0.0425149	0.0687174
YDR051C	557056	558060	0	0	-	-	-	72	237	-1.71882	0.000257094	0.000827725	170	132	0.364997	0.0522178	0.0958497	153	141	0.117836	0.61335	0.751144	204	256	-0.327575	0.76435	0.834128	388	157	1.30529	8.56693e-05	0.000230549
YDR052C	558511	560625	48	65	-0.437405	0.177769	0.267168	19	51	-1.4245	0.0455548	0.0772755	104	111	-0.0939761	0.565277	0.668512	116	44	1.39855	0.00173347	0.00950878	79	111	-0.490635	0.864055	0.906734	261	66	1.98351	1.4295e-07	6.16761e-07
YDR053W	560249	560644	0	0	-	-	-	0	13	#NUM!	0.00817558	0.0173017	6	2	1.58496	0.336168	0.446615	1	5	-2.32193	0.0976144	0.205185	0	3	#NUM!	0.0894468	0.164516	16	0	#DIV/0!	0.000250608	0.000625934
YDR054C	561440	562327	0	0	-	-	-	49	2954	-5.91374	3.95139e-09	4.602e-08	0	0	-	-	-	345	144	1.26053	1.97188e-05	0.000235674	193	295	-0.612114	0.283617	0.402498	0	0	-	-	-
YDR055W	563527	564861	87	204	-1.22948	5.56363e-05	0.000289957	60	145	-1.27302	0.0264232	0.0479802	205	285	-0.475338	0.373401	0.484755	213	157	0.440089	0.392901	0.557122	104	214	-1.04103	0.0262785	0.0620641	2818	42	6.06814	4.86522e-08	2.26733e-07
YDR056C	565023	565640	138	118	0.225881	0.754456	0.82388	83	450	-2.43874	9.06742e-10	1.26895e-08	646	409	0.659433	4.90412e-06	3.03265e-05	370	214	0.789914	0.00832893	0.0317624	772	786	-0.0259285	0.0769942	0.14588	1400	578	1.27629	7.36458e-05	0.000200308
YDR057W	565927	567555	97	153	-0.657475	0.0359623	0.0720564	29	105	-1.85626	0.000259479	0.000834372	134	137	-0.0319429	0.472779	0.582071	164	150	0.128733	0.700589	0.810567	206	219	-0.0882865	0.159951	0.260267	454	147	1.62688	9.72963e-09	5.15892e-08
YDR058C	567723	568703	32	27	0.245112	0.854206	0.900849	1	430	-8.74819	2.84373e-06	1.55346e-05	74	31	1.25526	0.000179449	0.000719245	50	27	0.888969	0.157523	0.29271	85	69	0.300866	0.0202039	0.0501053	202	73	1.46839	7.86699e-05	0.000212568
YDR059C	569234	569770	0	0	-	-	-	0	0	-	-	-	94	26	1.85415	5.74922e-07	4.43918e-06	0	0	-	-	-	50	23	1.12029	0.00343546	0.0117778	107	109	-0.0267173	0.450815	0.536446
YDR060W	570649	573726	49	79	-0.689071	0.298977	0.405972	131	355	-1.43825	0.0246894	0.0452103	138	107	0.367057	0.0195089	0.0416989	179	170	0.0744248	0.595146	0.737246	283	290	-0.0352508	0.106971	0.189626	410	145	1.49957	8.22847e-06	2.63291e-05
YDR061W	574164	575783	65	240	-1.88452	7.26253e-06	4.95401e-05	26	1034	-5.31358	8.90009e-05	0.00032552	174	221	-0.344959	0.702504	0.785051	115	88	0.386058	0.669877	0.789774	111	254	-1.19427	0.000690599	0.00311627	1462	73	4.3239	1.14086e-06	4.28924e-06
YDR062W	576474	578159	58	119	-1.03684	0.00325213	0.00933376	85	419	-2.30142	2.01589e-09	2.5411e-08	68	120	-0.819428	0.0590796	0.106617	343	177	0.954459	0.00202511	0.0106954	149	317	-1.08917	0.00259852	0.00937427	1095	34	5.00925	6.35946e-05	0.000174746
YDR063W	578663	579112	83	311	-1.90573	1.92414e-09	3.61694e-08	183	167	0.131996	0.037051	0.0646623	400	456	-0.189034	0.941893	0.964147	283	412	-0.541842	0.000178071	0.00149007	150	63	1.25154	5.96155e-08	9.33805e-07	525	255	1.04182	0.000980912	0.00222301
YDR064W	579458	580452	0	0	-	-	-	0	0	-	-	-	0	0	-	-	-	0	0	-	-	-	0	0	-	-	-	0	0	-	-	-
YDR065W	580687	581784	45	83	-0.883186	0.00794195	0.0199257	23	70	-1.60572	0.0133325	0.0264719	66	71	-0.105353	0.660292	0.749792	70	60	0.222392	0.993866	0.995761	27	31	-0.199309	0.680559	0.768218	58	23	1.33442	0.0181498	0.0323025
YDR066C	581908	582498	20	17	0.234465	0.900398	0.932981	20	52	-1.37851	0.0629364	0.10188	54	20	1.43296	0.000710763	0.00235297	38	19	1	0.126593	0.251797	59	54	0.127756	0.152978	0.251141	121	44	1.45943	0.000464545	0.00111051
YDR067C	582791	583465	49	184	-1.90885	2.54497e-09	4.64221e-08	11	1621	-7.20324	2.87093e-07	2.08162e-06	85	159	-0.903492	0.0251581	0.0516891	152	140	0.118644	0.55493	0.705579	24	56	-1.22239	0.0680511	0.132528	0	0	-	-	-
YDR068W	583713	584645	429	462	-0.106915	0.403475	0.512275	429	551	-0.361075	0.750348	0.805757	646	533	0.277399	0.0442709	0.0834225	224	191	0.229926	0.912946	0.951136	479	584	-0.285943	0.594859	0.695325	1678	576	1.5426	6.97992e-06	2.26869e-05
YDR069C	584939	587719	59	117	-0.987722	0.00539812	0.0142857	43	151	-1.81214	0.00107991	0.00289943	148	206	-0.477047	0.429436	0.541031	128	109	0.231816	0.960992	0.97747	123	178	-0.533219	0.515028	0.623178	438	119	1.87997	2.22838e-08	1.10695e-07
YDR070C	588098	588379	746	341	1.1294	0.00389898	0.0109167	284	191	0.572318	0.000526334	0.00156131	324	225	0.526069	0.000422223	0.00150255	0	0	-	-	-	153	176	-0.202044	0.4535	0.569592	2233	1012	1.14177	0.0630073	0.0976564
YDR071C	588827	589402	0	0	-	-	-	390	271	0.525181	0.000343349	0.00106588	168	383	-1.18888	3.15103e-05	0.000159126	200	380	-0.925999	1.84678e-07	4.01026e-06	0	0	-	-	-	2322	152	3.93322	2.79645e-05	8.131e-05
YDR072C	589761	591344	271	464	-0.775832	0.00117182	0.00391799	324	824	-1.34665	0.0103846	0.0213432	435	436	-0.00331273	0.182646	0.273844	586	357	0.714977	0.0970618	0.204659	152	296	-0.961526	0.00565504	0.0178907	786	334	1.23468	0.00508025	0.0100256
YDR073W	592439	592948	0	0	-	-	-	63	1117	-4.14813	2.49401e-09	3.06222e-08	0	0	-	-	-	270	122	1.14608	0.000489106	0.00332574	0	0	-	-	-	0	0	-	-	-
YDR074W	593893	596583	2311	3203	-0.470907	0.0471761	0.0905428	1509	4201	-1.47714	0.000969654	0.0026471	2860	4077	-0.511493	0.0968469	0.161038	1811	1225	0.564005	0.0904071	0.193361	1957	3849	-0.97584	0.000372504	0.00185945	8974	2988	1.58657	9.55667e-07	3.63633e-06
YDR075W	597156	598082	24	39	-0.70044	0.085654	0.147912	19	105	-2.46632	0.0356929	0.0625858	33	32	0.0443941	0.469816	0.579468	59	2	4.88264	0.0015162	0.00860437	29	53	-0.869939	0.25968	0.375468	113	46	1.29662	0.0015243	0.00332044
YDR076W	598468	599688	14	33	-1.23704	0.0222113	0.0476234	56	90	-0.684498	0.584254	0.663676	75	77	-0.0379679	0.494944	0.603371	54	45	0.263034	0.97274	0.985302	51	81	-0.667425	0.451187	0.567471	228	113	1.01271	0.0044846	0.00892583
YDR077W	600793	601809	0	0	-	-	-	0	0	-	-	-	0	0	-	-	-	0	0	-	-	-	0	0	-	-	-	0	0	-	-	-
YDR078C	602198	602869	9	8	0.169925	0.985557	0.989172	53	219	-2.04687	1.59491e-05	7.13936e-05	54	23	1.23133	0.0023066	0.006504	121	64	0.918863	0.0772127	0.171929	66	82	-0.313158	0.838786	0.889883	60	86	-0.519374	0.0192587	0.034106
YDR079W	603064	603399	0	0	-	-	-	11	303	-4.78374	0.000199318	0.00066261	0	0	-	-	-	53	10	2.40599	6.58133e-05	0.00065876	19	52	-1.45251	0.0261001	0.0617231	0	0	-	-	-
YDR079C-A	603593	603811	0	0	-	-	-	13	307	-4.56166	4.65667e-09	5.33978e-08	32	45	-0.491853	0.675375	0.762057	59	20	1.56071	0.0111755	0.0395203	35	121	-1.78958	9.29784e-05	0.000561268	108	31	1.80069	0.00521876	0.0102724
YDR080W	604008	606986	118	161	-0.448274	0.105326	0.174834	62	248	-2	3.51595e-06	1.86776e-05	247	276	-0.160157	0.663029	0.752021	160	86	0.895663	0.0253513	0.0740528	184	415	-1.17341	0.000463195	0.00223639	605	217	1.47924	0.000118625	0.000311406
YDR081C	607304	610081	50	33	0.599462	0.402689	0.51154	57	159	-1.47999	0.00139284	0.00364014	131	189	-0.528819	0.352225	0.46299	68	23	1.5639	0.00449142	0.0195384	117	201	-0.780687	0.075103	0.143292	424	122	1.79718	1.10985e-09	6.99375e-09
YDR082W	610441	611925	39	18	1.11548	0.0647045	0.117885	59	123	-1.05987	0.146116	0.208234	132	153	-0.212994	0.838381	0.893707	74	72	0.0395284	0.512173	0.666772	127	177	-0.478921	0.693639	0.778469	394	112	1.8147	1.22577e-09	7.68799e-09
YDR083W	612073	613251	35	46	-0.394279	0.344469	0.452283	66	162	-1.29546	0.0528808	0.087655	37	98	-1.40526	0.000799478	0.0025932	63	68	-0.110183	0.327174	0.491088	43	128	-1.57374	3.72199e-05	0.000252032	263	71	1.88917	4.48506e-06	1.50628e-05
YDR084C	613405	614004	67	24	1.48113	0.00627945	0.0162353	122	185	-0.600644	0.700431	0.764989	213	272	-0.352753	0.612684	0.709667	113	77	0.553392	0.309208	0.470642	128	313	-1.29002	2.43513e-05	0.000175581	615	159	1.95156	3.42378e-10	2.38506e-09
YDR085C	614288	616150	232	186	0.318822	0.525333	0.631075	77	268	-1.7993	4.59448e-05	0.000183006	283	408	-0.527767	0.187195	0.279571	201	93	1.11189	0.00230425	0.0117676	172	429	-1.31857	2.72107e-06	2.75698e-05	1163	288	2.01371	1.16398e-11	1.04136e-10
YDR086C	616928	617170	30	124	-2.04731	9.79954e-07	8.80707e-06	10	2607	-8.02625	8.33885e-53	2.55365e-50	42	126	-1.58496	0.000960537	0.00305036	0	0	-	-	-	52	115	-1.14505	0.0169768	0.0433649	0	0	-	-	-
YDR087C	617470	618306	3	212	-6.14296	0.000435857	0.00168877	92	363	-1.98026	0.000105984	0.000378431	107	112	-0.0658879	0.586825	0.688476	174	121	0.52408	0.30415	0.466388	153	236	-0.625255	0.328147	0.446178	325	201	0.693244	0.111846	0.162205
YDR088C	618497	619645	119	93	0.355659	0.60451	0.696882	78	88	-0.174029	0.367201	0.457107	100	97	0.0439433	0.43136	0.542704	73	41	0.832273	0.160832	0.297386	57	104	-0.86755	0.148842	0.246233	359	110	1.70648	9.49194e-09	5.05292e-08
YDR089W	622112	624721	152	259	-0.768881	0.0168836	0.0375913	232	814	-1.8109	1.40132e-05	6.38817e-05	267	237	0.171953	0.0863915	0.146372	291	201	0.533824	0.332682	0.497084	283	349	-0.302425	0.626746	0.721824	577	436	0.404243	0.497673	0.582456
YDR090C	625066	625998	39	77	-0.981384	0.0264407	0.0552953	12	272	-4.5025	0.000187949	0.00062948	35	58	-0.728698	0.343372	0.453976	32	32	0	0.607107	0.746454	32	44	-0.459432	0.86752	0.90919	53	16	1.72792	0.00451814	0.00898922
YDR091C	626708	628534	16	19	-0.247928	0.583591	0.678994	104	293	-1.49432	0.00272048	0.00657818	45	45	0	0.490769	0.599353	107	56	0.934112	0.0401414	0.104947	96	205	-1.09452	0.00199626	0.00745828	251	99	1.34219	0.0024033	0.00503629
YDR092W	629876	630605	114	78	0.547488	0.341813	0.449633	127	74	0.779231	0.000123514	0.000433007	237	344	-0.537522	0.241275	0.341577	0	0	-	-	-	155	438	-1.49866	1.05482e-07	1.55401e-06	916	252	1.86192	1.81231e-10	1.33368e-09
YDR093W	631282	636120	183	167	0.131996	0.982354	0.9873	0	0	-	-	-	129	167	-0.372477	0.667002	0.754332	0	0	-	-	-	0	0	-	-	-	672	172	1.96605	1.31353e-06	4.83799e-06
YDR094W	635840	636175	0	0	-	-	-	13	0	#DIV/0!	0.00129873	0.00341473	0	0	-	-	-	1	10	-3.32193	0.0178189	0.0571664	16	0	-	0.000929009	0.00396868	0	0	-	-	-
YDR095C	636117	636527	3	0	#DIV/0!	0.0921241	0.156722	0	0	-	-	-	8	0	#DIV/0!	0.000896507	0.00286872	0	0	-	-	-	0	0	-	-	-	13	4	1.70044	0.199073	0.268205
YDR096W	637139	639823	442	362	0.288057	0.680077	0.760186	287	589	-1.03722	0.121724	0.178005	242	280	-0.21042	0.932185	0.95746	388	165	1.23359	6.77281e-06	9.34613e-05	216	430	-0.993305	0.00190234	0.00720116	919	316	1.54014	0.000116816	0.00030726
YDR097C	640109	643837	121	131	-0.11456	0.530929	0.635437	88	200	-1.18442	0.0236688	0.0436176	111	121	-0.124447	0.616527	0.713206	145	104	0.479469	0.406202	0.570255	143	252	-0.817409	0.0400518	0.0869464	456	139	1.71395	1.49645e-09	9.20232e-09
YDR098C	644178	645035	118	288	-1.28728	0.000799466	0.00283468	57	367	-2.68675	7.19047e-12	1.55326e-10	133	280	-1.074	0.00732137	0.0178426	521	342	0.607287	0.097002	0.204659	186	385	-1.04956	0.00106805	0.0044599	371	130	1.51291	9.5909e-07	3.64427e-06
YDR099W	652781	654428	756	1262	-0.739254	0.00574515	0.0150745	395	1598	-2.01634	8.08078e-07	5.15546e-06	1143	1125	0.0229004	0.138564	0.217594	791	857	-0.115618	0.112661	0.229916	1252	1780	-0.507643	0.442311	0.560258	2919	1030	1.50283	4.20236e-06	1.41668e-05
YDR100W	655013	655444	0	0	-	-	-	21	555	-4.72403	5.58525e-05	0.000216024	0	0	-	-	-	96	86	0.158698	0.816034	0.892458	82	81	0.017702	0.15082	0.248651	0	0	-	-	-
YDR101C	655686	657467	0	0	-	-	-	0	0	-	-	-	46	87	-0.919382	0.0973139	0.161667	68	153	-1.16993	0.000140334	0.0012332	41	59	-0.525091	0.710902	0.792649	0	0	-	-	-
YDR102C	657648	657980	0	0	-	-	-	0	0	-	-	-	5	3	0.736966	0.424502	0.5363	0	0	-	-	-	8	3	1.41504	0.369401	0.488147	13	3	2.11548	0.376234	0.46131
YDR103W	658350	661103	46	1	5.52356	0.0219816	0.0472477	1	44	-5.45943	0.0271274	0.0490065	22	33	-0.584963	0.509511	0.616996	0	97	#NUM!	1.02316e-05	0.000136119	10	64	-2.67807	0.0111003	0.0309662	140	25	2.48543	0.00116732	0.00259782
YDR104C	661173	664910	34	77	-1.17932	0.000720646	0.0025831	13	276	-4.40808	0.00446406	0.0100912	52	59	-0.182203	0.863841	0.912875	30	61	-1.02385	0.0255415	0.0743604	35	55	-0.652077	0.509252	0.618385	139	43	1.69268	0.00186534	0.00398545
YDR105C	665349	666770	0	0	-	-	-	1	690	-9.43045	6.14362e-06	3.04606e-05	67	88	-0.393342	0.74645	0.820058	27	22	0.295456	0.870382	0.924759	74	159	-1.10343	0.0344969	0.0770035	252	56	2.16993	1.35723e-09	8.44323e-09
YDR106W	667004	667858	20	15	0.415037	0.682353	0.761866	30	36	-0.263034	0.66097	0.732176	22	14	0.652077	0.103852	0.171226	6	12	-1	0.135646	0.263421	23	14	0.716207	0.0820182	0.153531	53	30	0.82103	0.175128	0.240117
YDR107C	669016	671034	18	405	-4.49185	0.000767864	0.0027384	10	286	-4.83794	0.000660881	0.0019019	135	168	-0.315502	0.767941	0.8376	41	63	-0.619728	0.0487394	0.121564	89	172	-0.950531	0.0331299	0.0745628	299	100	1.58015	4.20404e-05	0.000118878
YDR108W	671269	673365	31	64	-1.0458	0.0255553	0.0536486	28	67	-1.25873	0.11574	0.170209	97	111	-0.194503	0.812081	0.871809	44	62	-0.494765	0.045429	0.11505	100	121	-0.275007	0.600925	0.700373	258	78	1.72583	1.39437e-06	5.10602e-06
YDR109C	673520	675667	52	88	-0.758992	0.0128395	0.0298698	47	158	-1.74919	0.000201395	0.000668236	55	87	-0.661584	0.239524	0.33945	100	82	0.286304	0.876631	0.928021	41	107	-1.38391	0.0027606	0.009887	217	55	1.98019	4.13762e-09	2.32768e-08
YDR110W	676102	677802	11	156	-3.82597	0.000697569	0.00251319	30	42	-0.485427	0.987994	0.990468	39	87	-1.15754	0.0387992	0.0746055	46	77	-0.743225	0.0064585	0.0257702	28	73	-1.38247	0.0116175	0.0319349	146	33	2.14543	5.65122e-07	2.22146e-06
YDR111C	678241	679764	94	76	0.306661	0.73274	0.804835	72	149	-1.04924	0.115865	0.170345	34	70	-1.04182	0.0403989	0.0770033	27	11	1.29546	0.103656	0.214962	26	92	-1.82312	0.000264913	0.00138984	235	48	2.29155	1.00493e-05	3.15884e-05
YDR112W	679544	679852	21	8	1.39232	0.0695254	0.124831	23	13	0.823122	0.0202915	0.038095	26	0	#DIV/0!	1.89126e-08	2.04039e-07	9	6	0.584963	0.730119	0.831731	11	6	0.874469	0.560275	0.665518	25	11	1.18442	0.121659	0.174753
YDR113C	680496	681617	31	14	1.14684	0.06912	0.124258	93	97	-0.060754	0.194141	0.26599	120	208	-0.793549	0.0420017	0.0795308	54	75	-0.473931	0.0807895	0.177933	109	246	-1.17433	0.000165487	0.000929971	709	187	1.92275	1.18414e-09	7.44438e-09
YDR114C	681924	682226	227	1	7.82655	1.10182e-26	8.47885e-25	64	115	-0.84549	0.305104	0.390455	72	82	-0.187627	0.735322	0.811247	88	83	0.0843922	0.647622	0.774438	72	101	-0.488286	0.772839	0.840029	239	71	1.75112	6.60149e-06	2.15222e-05
YDR115W	682175	682492	0	0	-	-	-	157	205	-0.384859	0.761904	0.815811	196	228	-0.21818	0.811321	0.871507	140	147	-0.0703893	0.241287	0.397232	92	188	-1.03103	0.00687262	0.0210583	535	152	1.81547	1.0865e-07	4.76066e-07
YDR116C	682724	683581	0	0	-	-	-	0	0	-	-	-	145	208	-0.520531	0.298256	0.406926	157	142	0.144874	0.676506	0.794067	121	224	-0.888492	0.0150822	0.0394498	0	0	-	-	-
YDR117C	683946	685643	121	90	0.42701	0.369888	0.478136	150	152	-0.0191088	0.123146	0.17978	104	144	-0.469485	0.456532	0.567732	135	113	0.256637	0.845753	0.913177	75	180	-1.26303	0.000751861	0.0033429	582	179	1.70106	1.08013e-08	5.65984e-08
YDR118W	685882	687840	28	32	-0.192645	0.525362	0.631075	63	103	-0.709221	0.526741	0.610063	61	74	-0.278716	0.974706	0.984488	67	37	0.856636	0.162452	0.299855	62	119	-0.940621	0.0643871	0.127211	278	78	1.83354	6.87889e-08	3.13476e-07
YDR118W-A	687768	687884	6	11	-0.874469	0.225322	0.323248	0	0	-	-	-	5	12	-1.26303	0.229054	0.32776	1	2	-1	0.489711	0.647078	3	6	-1	0.580481	0.682676	23	3	2.9386	0.00187274	0.00399967
YDR119W	688227	690533	109	152	-0.479743	0.0836862	0.145176	193	282	-0.547094	0.846003	0.881531	215	292	-0.441632	0.409518	0.522449	241	229	0.0736855	0.436197	0.597854	266	397	-0.577713	0.312755	0.430186	949	138	2.78174	3.31067e-15	4.81306e-14
YDR119W-A	691014	691214	597	321	0.895158	0.209629	0.304191	345	281	0.296026	0.177242	0.245601	0	0	-	-	-	0	0	-	-	-	0	0	-	-	-	1624	122	3.7346	1.35589e-08	6.9737e-08
YDR120C	691549	693261	10	22	-1.1375	0.0926441	0.157335	157	163	-0.0541074	0.189361	0.260452	209	283	-0.437299	0.490896	0.599374	139	160	-0.202987	0.148886	0.282351	195	324	-0.73252	0.0924315	0.168962	781	114	2.77629	3.10048e-14	4.09569e-13
YDR121W	693585	694175	197	139	0.503111	0.365982	0.474457	105	80	0.392317	0.0260246	0.0474218	34	84	-1.30485	0.00628583	0.0156258	189	136	0.47478	0.428621	0.591803	117	250	-1.09542	0.00142236	0.00567174	1510	82	4.20278	2.84822e-35	1.13716e-33
YDR122W	694700	697894	427	263	0.699173	0.0546579	0.102276	166	140	0.245756	0.0417946	0.0716675	226	318	-0.492704	0.358338	0.468992	287	200	0.521051	0.194313	0.341395	262	468	-0.836942	0.0378743	0.0831907	3276	173	4.24309	2.96373e-17	5.38687e-16
YDR123C	698554	699468	0	0	-	-	-	0	0	-	-	-	116	188	-0.696608	0.224117	0.322272	0	0	-	-	-	0	0	-	-	-	0	0	-	-	-
YDR124W	700315	701289	143	128	0.159871	0.968362	0.976691	63	61	0.0465426	0.233314	0.310965	51	78	-0.612977	0.422057	0.533829	76	39	0.962525	0.112401	0.229475	49	125	-1.35107	0.00186073	0.00706818	906	36	4.65344	2.52812e-25	7.95615e-24
YDR125C	701397	702758	79	52	0.603341	0.213658	0.308855	59	67	-0.183446	0.452783	0.540426	58	106	-0.869939	0.0973789	0.161725	63	43	0.551015	0.556776	0.707242	55	134	-1.28473	0.00365688	0.0124275	802	29	4.78948	1.83446e-09	1.10897e-08
YDR126W	703234	704244	26	51	-0.971986	0.0321565	0.0655237	42	123	-1.5502	0.00501115	0.0111822	68	79	-0.216318	0.892641	0.933536	128	71	0.850253	0.0714603	0.161864	54	97	-0.845025	0.21047	0.320643	148	27	2.45457	3.15494e-10	2.21218e-09
YDR127W	704484	709250	390	925	-1.24598	3.18841e-05	0.000178848	466	695	-0.576683	0.792495	0.840099	1664	1227	0.43952	0.000132287	0.000555075	969	1046	-0.110314	0.0720886	0.163076	1445	1425	0.0201076	0.0310764	0.0706118	2948	1324	1.15483	0.0025887	0.00537012
YDR128W	709549	712995	88	132	-0.584963	0.0332565	0.0674581	51	101	-0.985786	0.214848	0.289242	95	158	-0.733925	0.108363	0.177112	78	118	-0.597241	0.00804783	0.0308978	100	198	-0.9855	0.010217	0.0290067	1872	50	5.22651	3.1431e-46	2.15584e-44
YDR129C	713340	715379	2129	4168	-0.969179	0.000491752	0.00186883	1840	3798	-1.04553	0.125965	0.183229	2845	4221	-0.569156	0.111056	0.18081	3787	2965	0.353023	0.611761	0.749896	2124	4195	-0.981887	0.0115954	0.0319063	32341	980	5.04444	3.56315e-10	2.46928e-09
YDR130C	715747	716622	106	63	0.750641	0.163844	0.249941	148	184	-0.314109	0.588857	0.667739	193	233	-0.271729	0.974845	0.984488	75	35	1.09954	0.0339178	0.092784	171	340	-0.991538	0.00281606	0.0100526	1681	102	4.04268	1.51311e-14	2.04941e-13
YDR131C	716790	718460	0	0	-	-	-	0	0	-	-	-	131	180	-0.45843	0.479259	0.589119	62	47	0.399607	0.768906	0.857351	118	225	-0.931138	0.0123132	0.0334926	0	0	-	-	-
YDR132C	718816	720303	18	97	-2.42999	3.45975e-08	4.66829e-07	36	169	-2.23095	7.26384e-06	3.55409e-05	171	103	0.731352	0.000195285	0.000768056	137	123	0.155518	0.761289	0.853001	213	186	0.195551	0.0152469	0.039766	315	253	0.316214	0.839454	0.884593
YDR133C	720962	721297	135	565	-2.06529	7.02721e-12	2.13636e-10	830	1712	-1.0445	0.0406176	0.0699025	0	0	-	-	-	1006	988	0.0260474	0.265354	0.426621	0	0	-	-	-	0	0	-	-	-
YDR135C	723004	727551	118	171	-0.535209	0.0344198	0.0694175	200	347	-0.794936	0.239229	0.31771	241	118	1.03025	3.12518e-06	2.01421e-05	217	192	0.176589	0.749222	0.844425	252	249	0.017278	0.0872663	0.161196	469	325	0.529148	0.272041	0.350957
YDR136C	727711	728283	1	33	-5.04439	0.0236322	0.0502541	5	8	-0.678072	0.817537	0.860513	18	37	-1.03953	0.91953	0.948906	48	2	4.58496	0.0017288	0.009503	14	1	3.80735	0.00440788	0.0145093	1	40	-5.32193	0.0231614	0.0401014
YDR137W	728259	730250	93	123	-0.403356	0.12665	0.203654	180	289	-0.683073	0.500116	0.585589	223	60	1.89401	2.98194e-10	4.69118e-09	116	80	0.536053	0.345649	0.509219	202	186	0.119053	0.00861918	0.0252734	305	213	0.517956	0.286628	0.365632
YDR138W	730578	732836	31	81	-1.38565	0.000935403	0.0032397	88	186	-1.07973	0.0777624	0.122084	161	114	0.498027	0.0164154	0.0358304	190	144	0.399931	0.563096	0.712857	76	98	-0.366782	0.938048	0.957367	188	97	0.954676	0.0286055	0.0483384
YDR139C	733618	733924	35	582	-4.05559	8.40071e-15	3.83088e-13	0	0	-	-	-	71	139	-0.969194	0.0217778	0.0456373	0	0	-	-	-	0	0	-	-	-	190	197	-0.0521962	0.56041	0.643527
YDR140W	734138	734803	48	56	-0.222392	0.339562	0.447916	69	126	-0.868755	0.248978	0.328729	261	8	5.02791	9.90602e-05	0.000430206	96	47	1.03037	0.0603353	0.143467	80	101	-0.336283	0.848112	0.896887	194	75	1.37109	0.000133008	0.000346441
YDR141C	734901	739997	34	48	-0.4975	0.142634	0.22315	54	174	-1.68806	0.00131995	0.00346179	168	59	1.50967	1.04614e-08	1.18976e-07	132	78	0.758992	0.0765186	0.170601	143	117	0.289507	0.00918982	0.0267167	284	251	0.178204	0.805095	0.856825
YDR142C	740473	741600	15	50	-1.73697	0.000316872	0.00128738	29	30	-0.0489096	0.383323	0.472326	44	18	1.28951	0.00173431	0.00510935	18	13	0.469485	0.717604	0.821929	38	22	0.788496	0.0393933	0.0858371	60	75	-0.321928	0.189882	0.257573
YDR143C	742042	743874	33	24	0.459432	0.535256	0.638754	48	71	-0.564785	0.861284	0.893552	0	0	-	-	-	40	22	0.862496	0.190814	0.336824	0	0	-	-	-	0	0	-	-	-
YDR144C	744311	746101	4	69	-4.10852	0.0102295	0.0246599	63	92	-0.546282	0.832415	0.870779	47	32	0.554589	0.132515	0.210046	38	36	0.0780025	0.790142	0.871944	65	66	-0.0220263	0.308073	0.425788	126	106	0.249359	0.961472	0.974404
YDR145W	746738	748357	96	525	-2.45121	8.25375e-18	4.61929e-16	128	504	-1.97728	2.24801e-05	9.68003e-05	285	110	1.37346	1.20635e-09	1.68427e-08	320	184	0.798366	0.0436733	0.111702	254	217	0.227133	0.00333525	0.0115139	407	674	-0.72772	4.44514e-05	0.000125166
YDR146C	748613	750742	15	116	-2.95109	0.00317847	0.00915437	11	34	-1.62803	0.0705215	0.112446	53	35	0.598637	0.040371	0.0770033	19	21	-0.14439	0.51256	0.666873	54	38	0.50696	0.0236018	0.0569012	41	70	-0.771731	0.00559049	0.0109517
YDR147W	751631	753235	0	0	-	-	-	62	120	-0.952694	0.230096	0.307228	92	21	2.13124	2.14676e-07	1.84264e-06	112	65	0.784987	0.0870297	0.188051	79	79	0	0.258372	0.373975	90	79	0.188072	0.927472	0.948027
YDR148C	753675	755066	196	180	0.122857	0.969379	0.97715	289	499	-0.78797	0.328293	0.415232	350	364	-0.0565835	0.285883	0.392712	353	171	1.04567	0.000382154	0.00272523	415	724	-0.802878	0.023285	0.0562811	6092	239	4.67183	5.54108e-06	1.82429e-05
YDR149C	755555	756262	0	0	-	-	-	18	305	-4.08274	0.00120934	0.00320399	368	28	3.71621	3.55644e-05	0.000175857	70	39	0.843881	0.307882	0.469192	101	57	0.825321	0.0171545	0.0437368	97	133	-0.45537	0.147516	0.207088
YDR150W	755628	763874	0	0	-	-	-	0	0	-	-	-	0	0	-	-	-	0	0	-	-	-	0	0	-	-	-	0	0	-	-	-
YDR151C	764178	765155	938	820	0.193964	0.837641	0.889091	680	1003	-0.560715	0.830877	0.869981	141	251	-0.831992	0.172505	0.261222	639	273	1.22691	2.50908e-06	3.95952e-05	271	791	-1.54538	5.8637e-08	9.21125e-07	3492	104	5.0694	1.28042e-34	5.03695e-33
YDR152W	765706	766503	44	118	-1.42321	0.000234509	0.000995652	63	57	0.14439	0.0993837	0.150012	109	93	0.229026	0.0828108	0.14127	50	72	-0.526069	0.027383	0.078462	89	75	0.246915	0.0315133	0.0713663	316	145	1.12387	0.000850546	0.00194879
YDR153C	766736	767971	0	0	-	-	-	0	0	-	-	-	185	247	-0.416986	0.437625	0.549194	402	358	0.167236	0.589459	0.733335	219	322	-0.55613	0.461459	0.576665	0	0	-	-	-
YDR154C	768403	768753	0	0	-	-	-	0	0	-	-	-	0	0	-	-	-	0	0	-	-	-	0	0	-	-	-	0	0	-	-	-
YDR155C	768512	769000	0	0	-	-	-	0	0	-	-	-	0	0	-	-	-	0	0	-	-	-	0	0	-	-	-	0	0	-	-	-
YDR156W	769525	769938	0	0	-	-	-	0	0	-	-	-	7	6	0.222392	0.579128	0.681202	48	17	1.4975	0.0233654	0.0698523	16	16	0	0.532047	0.638105	0	0	-	-	-
YDR157W	769931	770332	1	1	0	0.948906	0.964973	22	13	0.758992	0.548375	0.630892	14	1	3.80735	0.00259418	0.00718135	0	21	#NUM!	3.43373e-06	5.24542e-05	5	5	0	0.805264	0.863734	22	10	1.1375	0.678389	0.750425
YDR158W	770357	771454	1130	2174	-0.944029	0.000829172	0.00292946	409	231	0.824208	0.0009462	0.00259532	1071	1710	-0.675038	0.0248261	0.0511998	1654	1621	0.0290751	0.310265	0.471666	771	1373	-0.832529	0.00581425	0.0182777	19799	431	5.5216	1.21644e-11	1.08466e-10
YDR159W	771877	775782	30	92	-1.61667	1.3402e-05	8.45134e-05	52	67	-0.365649	0.775368	0.827334	96	88	0.125531	0.238168	0.337967	67	57	0.233199	0.867411	0.923469	93	121	-0.379704	0.987073	0.991098	339	52	2.7047	1.13984e-15	1.72751e-14
YDR160W	776163	778721	47	61	-0.376148	0.165428	0.251849	121	118	0.0362202	0.100976	0.151975	139	180	-0.372912	0.688996	0.773597	82	103	-0.328949	0.14958	0.283361	81	167	-1.04385	0.00615857	0.019216	1230	46	4.74088	2.68065e-32	9.82294e-31
YDR161W	779043	780206	102	83	0.297386	0.783554	0.845902	313	219	0.515232	0.000612769	0.00177918	80	97	-0.277985	0.999222	0.999399	48	26	0.884523	0.170491	0.311087	100	201	-1.0072	0.00613362	0.0191491	2939	63	5.54383	1.44824e-39	6.98024e-38
YDR162C	780390	781100	63	289	-2.19765	3.13396e-08	4.27556e-07	104	226	-1.11974	0.0425461	0.0727644	103	160	-0.635428	0.160592	0.24591	0	0	-	-	-	110	147	-0.418313	0.886481	0.922705	1321	13	6.66698	9.35745e-09	4.99126e-08
YDR163W	781423	781950	67	34	0.978626	0.0797012	0.139789	80	101	-0.336283	0.67491	0.744876	117	156	-0.415037	0.590906	0.692519	70	30	1.22239	0.0222247	0.0676656	132	267	-1.0163	0.00210435	0.00781922	1220	62	4.29847	4.49596e-13	5.11774e-12
YDR164C	782041	784215	40	73	-0.867896	0.0328964	0.0667838	130	125	0.0565835	0.0750919	0.118571	87	119	-0.451874	0.481113	0.590601	119	94	0.340229	0.77538	0.862171	44	100	-1.18442	0.0146164	0.0383785	1079	68	3.98802	1.44808e-05	4.43206e-05
YDR165W	784871	786205	23	41	-0.83399	0.194501	0.286973	119	233	-0.969368	0.237127	0.315483	80	104	-0.378512	0.774411	0.843086	139	101	0.46073	0.484208	0.64223	123	224	-0.86484	0.0858687	0.159153	453	78	2.53797	2.73086e-17	5.00345e-16
YDR166C	786306	789221	19	759	-5.32003	4.09935e-05	0.000220889	185	296	-0.678072	0.500844	0.586063	130	189	-0.539875	0.46177	0.572129	236	192	0.297681	0.93564	0.963887	171	254	-0.570832	0.389227	0.506597	2342	65	5.17116	3.5104e-10	2.43905e-09
YDR167W	789449	790069	0	0	-	-	-	0	0	-	-	-	0	0	-	-	-	0	0	-	-	-	0	0	-	-	-	0	0	-	-	-
YDR168W	790328	791848	13	37	-1.50901	0.00914579	0.0225441	73	310	-2.0863	1.34136e-06	7.9807e-06	157	180	-0.197232	0.791676	0.855703	245	169	0.535759	0.255139	0.415868	233	348	-0.578757	0.324988	0.442813	277	61	2.183	1.5306e-10	1.14208e-09
YDR169C	792348	793889	150	131	0.195396	0.94347	0.963223	88	77	0.192645	0.0387812	0.0672534	142	191	-0.427682	0.546148	0.65182	0	0	-	-	-	108	190	-0.814968	0.0591636	0.118392	861	105	3.03562	6.3153e-20	1.45008e-18
YDR169C-A	794574	794723	2	46	-4.52356	4.96253e-05	0.000262237	1	73	-6.18982	1.23109e-12	3.00895e-11	21	7	1.58496	0.0446284	0.0839512	0	0	-	-	-	10	5	1	0.150396	0.248273	0	0	-	-	-
YDR170C	796193	802222	0	0	-	-	-	0	0	-	-	-	382	476	-0.317389	0.878497	0.923318	203	108	0.910448	0.0237832	0.0707706	379	657	-0.793696	0.0397566	0.0863399	0	0	-	-	-
YDR171W	806621	807748	6323	19383	-1.61611	1.20592e-08	1.82183e-07	4882	9360	-0.939036	0.247751	0.327441	5442	8636	-0.666226	0.100006	0.165535	6594	8217	-0.317458	0.0147405	0.0490263	3874	6902	-0.833191	0.0175038	0.044461	35490	1964	4.17555	1.18627e-06	4.42576e-06
YDR172W	808324	810381	146	481	-1.72007	4.28013e-07	4.30197e-06	197	585	-1.57024	0.000356431	0.0011032	335	474	-0.500726	0.272751	0.37906	311	252	0.303491	0.811224	0.888511	375	562	-0.58368	0.280576	0.398909	1171	261	2.16562	1.52424e-12	1.57719e-11
YDR173C	810565	811632	49	140	-1.51457	3.62989e-06	2.71278e-05	33	38	-0.203533	0.580647	0.660554	40	80	-1	0.0777934	0.134051	44	73	-0.730393	0.0222818	0.0677217	24	22	0.125531	0.427495	0.545477	523	24	4.4457	7.46747e-05	0.0002029
YDR174W	812110	812850	28	5906	-7.72061	4.88352e-55	1.60342e-52	266	1373	-2.36783	7.7813e-09	8.38705e-08	146	279	-0.934297	0.00870206	0.0206991	682	349	0.966545	7.62116e-05	0.000744409	554	948	-0.775001	0.0121605	0.0331765	0	0	-	-	-
YDR175C	813193	814152	198	261	-0.398549	0.0579428	0.107443	285	457	-0.681232	0.483144	0.569447	43	53	-0.301656	0.867327	0.915617	135	78	0.791413	0.107231	0.220894	103	143	-0.473371	0.732443	0.810175	2736	73	5.22803	6.61836e-10	4.366e-09
YDR176W	814452	816560	0	0	-	-	-	46	82	-0.83399	0.327034	0.41374	150	196	-0.385891	0.611137	0.708623	78	63	0.308122	0.915106	0.952442	144	227	-0.656623	0.200671	0.310746	498	77	2.69322	1.17007e-15	1.76833e-14
YDR177W	816878	817525	269	736	-1.4521	4.93955e-09	8.3599e-08	252	257	-0.0283446	0.116425	0.171024	287	325	-0.179389	0.624843	0.720582	207	313	-0.596532	0.000144582	0.00125791	121	45	1.42701	4.85651e-09	9.25623e-08	751	214	1.8112	1.07075e-09	6.79541e-09
YDR178W	817950	818495	0	0	-	-	-	0	0	-	-	-	400	141	1.5043	3.29508e-15	1.21804e-13	0	0	-	-	-	345	144	1.26053	3.8968e-16	2.72326e-14	491	593	-0.272309	0.0529046	0.0836406
YDR179C	818708	819196	0	0	-	-	-	5	198	-5.30743	9.80251e-06	4.65195e-05	14	6	1.22239	0.0566779	0.102826	24	13	0.884523	0.407831	0.571508	8	12	-0.584963	0.826027	0.878914	22	18	0.289507	0.916466	0.94001
YDR179W-A	819433	820824	4	241	-5.91289	1.0031e-25	7.26512e-24	30	82	-1.45066	0.0206072	0.0386042	35	82	-1.22827	0.0114746	0.0264474	76	108	-0.50696	0.0201271	0.0626216	83	63	0.39776	0.0180854	0.0455561	200	110	0.862496	0.100668	0.147514
YDR180W	821295	825776	5	185	-5.20945	2.13726e-05	0.000127588	8	181	-4.49985	0.000624515	0.00180724	13	10	0.378512	0.399106	0.512158	10	25	-1.32193	0.0111279	0.0394192	33	9	1.87447	0.000756658	0.00335875	45	44	0.0324215	0.626414	0.702876
YDR181C	825910	827355	13	66	-2.34395	1.22891e-07	1.40427e-06	65	222	-1.77205	0.000151724	0.00052034	44	106	-1.26849	0.0416556	0.0790125	159	114	0.479993	0.459142	0.619714	76	109	-0.520257	0.617037	0.713916	131	70	0.90414	0.0320769	0.0536286
YDR182W	827582	829057	78	312	-2	3.93548e-10	8.53843e-09	86	374	-2.12063	1.23681e-07	9.81356e-07	43	167	-1.95744	4.07912e-07	3.27966e-06	342	270	0.341037	0.837164	0.906734	114	212	-0.89503	0.0444827	0.0947539	243	56	2.11746	5.97373e-10	3.96519e-09
YDR182W-A	829151	829354	0	0	-	-	-	0	0	-	-	-	0	0	-	-	-	0	0	-	-	-	0	0	-	-	-	0	0	-	-	-
YDR183W	829585	830277	36	65	-0.852443	0.0176424	0.0388765	64	233	-1.86419	5.27838e-05	0.000206611	14	182	-3.70044	0.00175078	0.00514182	97	61	0.669176	0.263334	0.424616	51	137	-1.42561	0.000456957	0.00221608	432	20	4.43296	9.17044e-05	0.000245064
YDR183C-A	830397	830654	0	0	-	-	-	0	0	-	-	-	0	0	-	-	-	0	0	-	-	-	0	0	-	-	-	0	0	-	-	-
YDR184C	830629	831513	11	5	1.1375	0.229484	0.328126	20	37	-0.887525	0.553382	0.635401	16	16	0	0.716512	0.795985	12	13	-0.115477	0.694784	0.806336	33	28	0.237039	0.183033	0.288607	30	21	0.514573	0.58049	0.660771
YDR185C	831934	832473	19	60	-1.65896	0.0055435	0.0146036	26	52	-1	0.221201	0.296491	8	124	-3.9542	0.00162955	0.00485574	0	0	-	-	-	8	16	-1	0.428812	0.547029	279	6	5.53916	3.82988e-05	0.000109163
YDR186C	832859	835492	223	391	-0.810125	0.00193213	0.00595852	160	226	-0.498251	0.967748	0.976186	78	232	-1.57258	3.71664e-05	0.000182621	122	212	-0.797183	8.62081e-05	0.000823529	156	214	-0.456065	0.77007	0.837874	1361	104	3.71001	1.01101e-08	5.34474e-08
YDR187C	836228	836746	0	133	#NUM!	5.72617e-24	3.8632e-22	8	5	0.678072	0.197082	0.268799	18	64	-1.83007	0.000337026	0.00123727	4	45	-3.49185	0.00342027	0.0158497	37	44	-0.249978	0.819175	0.874182	88	20	2.1375	0.000104252	0.000276251
YDR188W	836421	838061	178	582	-1.70914	4.27972e-09	7.34411e-08	341	940	-1.46289	0.000855292	0.00237982	249	608	-1.28793	6.88826e-06	4.14586e-05	276	309	-0.162939	0.0864625	0.187489	505	652	-0.368589	0.864151	0.906734	852	118	2.85207	2.54685e-18	5.12243e-17
YDR189W	838392	840392	162	201	-0.311202	0.228253	0.326597	195	202	-0.0508812	0.171096	0.238354	100	267	-1.41684	0.000134496	0.000563046	99	88	0.169925	0.880391	0.930315	154	282	-0.872765	0.0266009	0.0626357	3011	124	4.60183	2.06484e-10	1.50094e-09
YDR190C	840604	841995	170	236	-0.473252	0.0471705	0.0905428	178	180	-0.0161197	0.199584	0.271359	34	61	-0.843274	0.22673	0.325544	121	91	0.411069	0.591233	0.734326	131	188	-0.521166	0.558617	0.664474	686	140	2.29278	9.1691e-14	1.12511e-12
YDR191W	842337	843449	4	68	-4.08746	0.000142736	0.000650903	14	136	-3.28011	0.00785489	0.0167045	16	41	-1.35755	0.0263824	0.0539205	33	46	-0.479168	0.0864956	0.187489	18	22	-0.289507	0.854336	0.900608	240	2	6.90689	1.65676e-30	5.90911e-29
YDR192C	843569	844861	0	0	-	-	-	0	0	-	-	-	20	19	0.0740006	0.56603	0.669257	35	45	-0.36257	0.244553	0.401727	27	47	-0.799701	0.465977	0.58058	0	0	-	-	-
YDR193W	844554	844952	0	0	-	-	-	0	20	#NUM!	4.42737e-05	0.000177299	0	2	#NUM!	0.131379	0.208549	0	6	#NUM!	0.00735684	0.0287223	0	0	-	-	-	0	14	#NUM!	0.000170392	0.000437427
YDR194C	845952	847946	58	173	-1.57665	3.15895e-06	2.40226e-05	190	303	-0.673318	0.483448	0.569644	202	419	-1.05259	0.00215279	0.00613046	133	200	-0.588574	0.0131069	0.0446142	248	338	-0.446683	0.788386	0.850272	742	107	2.79381	4.30337e-22	1.16278e-20
YDR194W-A	848071	848223	0	0	-	-	-	0	0	-	-	-	0	0	-	-	-	0	0	-	-	-	0	0	-	-	-	0	0	-	-	-
YDR195W	848599	850200	55	113	-1.03882	0.00236652	0.00708088	67	60	0.159199	0.0703466	0.112201	56	147	-1.39232	0.0151533	0.0334415	6	269	-5.4865	0.000354765	0.00257143	55	112	-1.026	0.0473464	0.0995698	878	41	4.42053	7.96776e-12	7.41348e-11
YDR196C	850274	850999	118	93	0.343484	0.623892	0.71275	0	0	-	-	-	219	577	-1.39764	5.22782e-07	4.0945e-06	121	77	0.652077	0.28988	0.45106	299	527	-0.817657	0.0123114	0.0334926	4012	188	4.41552	1.87319e-11	1.60859e-10
YDR197W	851228	852397	166	311	-0.905731	0.000195454	0.000848114	28	453	-4.01601	0.000306664	0.00096629	83	216	-1.37985	0.000111293	0.00047801	172	187	-0.12063	0.182698	0.326819	130	248	-0.931828	0.00524351	0.0168033	1877	43	5.44795	8.28603e-40	4.067e-38
YDR198C	852533	853972	12	194	-4.01495	0.000212801	0.000912929	19	288	-3.922	7.3532e-07	4.77912e-06	26	74	-1.50901	0.00323629	0.00872009	149	127	0.230484	0.947891	0.970799	69	133	-0.946758	0.0482925	0.10113	142	24	2.56478	1.63073e-09	9.95936e-09
YDR199W	854175	854540	10	22	-1.1375	0.181465	0.271438	6	12	-1	0.584535	0.66385	0	20	#NUM!	0.00143054	0.00435546	7	7	0	0.8572	0.917244	27	2	3.75489	0.000529463	0.00249879	67	3	4.48113	7.48929e-07	2.89926e-06
YDR200C	854279	856093	116	203	-0.807355	0.00579364	0.0151739	122	159	-0.382146	0.773052	0.825032	48	110	-1.1964	0.00550709	0.0139375	105	110	-0.0671142	0.296694	0.458702	48	85	-0.824428	0.230404	0.343432	312	58	2.42742	5.11686e-10	3.42198e-09
YDR201W	856317	856814	10	210	-4.39232	1.17053e-05	7.50634e-05	7	39	-2.47805	0.00288253	0.00690586	44	81	-0.880418	0.100344	0.165943	65	76	-0.22556	0.149365	0.283056	55	76	-0.466568	0.821273	0.875248	119	47	1.34023	0.00197737	0.00420339
YDR202C	856898	857953	100	231	-1.20789	2.15277e-05	0.000128203	54	103	-0.931613	0.243905	0.323014	50	169	-1.75702	4.73707e-06	2.95201e-05	93	161	-0.791758	0.000211452	0.00169529	42	61	-0.53842	0.701969	0.78491	228	42	2.44057	4.74903e-12	4.54514e-11
YDR203W	857682	857999	0	0	-	-	-	0	0	-	-	-	0	0	-	-	-	0	0	-	-	-	0	0	-	-	-	0	0	-	-	-
YDR204W	858137	859144	167	296	-0.825749	0.000843287	0.00296803	181	296	-0.709607	0.439326	0.528083	56	175	-1.64386	3.01323e-05	0.000153444	58	43	0.431716	0.639495	0.770414	113	206	-0.866322	0.0799748	0.150429	624	83	2.91036	6.67347e-24	2.04018e-22
YDR205W	859346	861520	63	179	-1.50654	0.00010958	0.000523457	56	83	-0.567685	0.82112	0.863581	38	110	-1.53343	0.000691825	0.00230426	40	63	-0.655352	0.019545	0.0612824	55	110	-1	0.0954117	0.173075	378	76	2.31431	1.47481e-12	1.52912e-11
YDR206W	862054	864708	41	111	-1.43686	0.000610812	0.00223828	83	206	-1.31146	0.0133069	0.0264511	76	218	-1.52026	3.13704e-05	0.000158566	126	161	-0.353637	0.0406573	0.105909	128	215	-0.748193	0.207928	0.317929	611	98	2.64032	5.36039e-14	6.84441e-13
YDR207C	865012	867522	0	0	-	-	-	0	0	-	-	-	100	176	-0.815575	0.0488069	0.0905016	59	86	-0.543622	0.0258926	0.075216	126	142	-0.172467	0.437298	0.555126	0	0	-	-	-
YDR208W	868224	870563	47	42	0.162271	0.96297	0.972572	169	193	-0.191578	0.481166	0.567502	172	177	-0.0413408	0.381394	0.493255	96	157	-0.709658	0.00102384	0.00618048	155	124	0.321928	0.0137908	0.0367154	495	251	0.979741	0.00201093	0.00426755
YDR209C	871036	871449	0	0	-	-	-	84	319	-1.9251	3.47726e-06	1.85098e-05	61	179	-1.55308	7.25216e-06	4.34096e-05	192	128	0.584963	0.317594	0.480713	175	313	-0.838808	0.109566	0.193597	3219	33	6.608	1.86039e-08	9.36321e-08
YDR210W	871074	871301	0	0	-	-	-	0	0	-	-	-	0	0	-	-	-	0	0	-	-	-	0	0	-	-	-	0	0	-	-	-
YDR211W	884727	886865	14	391	-4.80367	3.52987e-05	0.000194241	86	127	-0.56242	0.881531	0.909303	60	208	-1.79355	1.7516e-07	1.53483e-06	109	157	-0.526436	0.00806911	0.0309512	88	168	-0.932886	0.0198752	0.0494701	1363	51	4.74014	2.91377e-06	1.01555e-05
YDR212W	887232	888911	149	391	-1.39186	8.83545e-08	1.05875e-06	582	662	-0.185812	0.339812	0.428136	337	837	-1.31248	5.51401e-09	6.63018e-08	317	558	-0.815782	6.9473e-08	1.69019e-06	453	683	-0.592375	0.20139	0.311426	1967	288	2.77186	6.50274e-20	1.48674e-18
YDR213W	889751	892492	98	249	-1.34529	2.55784e-05	0.000149081	198	373	-0.913675	0.248893	0.3287	63	155	-1.29884	0.0036322	0.00963468	136	182	-0.420332	0.0189765	0.059965	168	210	-0.321928	0.798931	0.8588	365	102	1.83933	8.88306e-05	0.000238098
YDR214W	892875	893927	266	321	-0.271147	0.207273	0.301869	364	561	-0.624062	0.594539	0.673742	166	356	-1.10069	0.000990384	0.00313785	387	312	0.310788	0.782637	0.866939	615	863	-0.488774	0.531747	0.638026	3255	217	3.90689	4.35202e-06	1.46252e-05
YDR215C	894089	894502	0	0	-	-	-	0	0	-	-	-	0	0	-	-	-	0	0	-	-	-	0	0	-	-	-	0	0	-	-	-
YDR216W	895035	899006	745	1846	-1.30909	8.48298e-07	7.82372e-06	583	982	-0.752227	0.555577	0.637499	457	817	-0.838142	0.181261	0.27229	381	687	-0.850519	0.00015844	0.00135454	288	311	-0.110846	0.333828	0.452211	1652	322	2.35908	4.93345e-05	0.000137899
YDR217C	899551	903480	78	95	-0.284453	0.333629	0.442414	71	54	0.39486	0.0383018	0.0665376	26	118	-2.1822	5.09036e-07	3.99832e-06	27	48	-0.830075	0.0110753	0.0393246	44	90	-1.03242	0.0754294	0.143815	764	30	4.67054	2.42259e-11	2.02513e-10
YDR218C	903781	905052	11	32	-1.54057	0.475118	0.583821	5	8	-0.678072	0.825162	0.865538	3	14	-2.22239	0.0308704	0.0613922	1	21	-4.39232	0.0209819	0.0646686	6	6	0	0.700389	0.783625	57	4	3.83289	0.00139519	0.00306038
YDR219C	905455	906852	112	210	-0.906891	0.00884529	0.021869	30	15	1	0.0160081	0.0309463	38	151	-1.99048	7.6408e-08	7.22896e-07	50	75	-0.584963	0.069807	0.159286	52	90	-0.791413	0.21884	0.330534	227	136	0.739086	0.106556	0.155165
YDR220C	907000	907293	0	0	-	-	-	0	0	-	-	-	0	0	-	-	-	0	0	-	-	-	4	0	-	0.0279707	0.0651378	0	11	#NUM!	0.0321162	0.0536775
YDR221W	907330	909438	101	140	-0.471072	0.131143	0.209293	114	188	-0.721699	0.523133	0.607095	172	303	-0.816909	0.0273843	0.0555955	81	81	0	0.450661	0.612075	261	338	-0.372973	0.956	0.970059	655	443	0.564188	0.173076	0.237547
YDR222W	910054	911301	38	59	-0.634716	0.0846748	0.146684	11	6	0.874469	0.100914	0.151925	15	39	-1.37851	0.0706615	0.123795	16	34	-1.08746	0.0552164	0.134024	29	48	-0.726982	0.473564	0.587349	111	58	0.936435	0.032024	0.0535737
YDR223W	912099	913502	7	282	-5.3322	3.38125e-08	4.60018e-07	9	287	-4.99498	2.54612e-08	2.42768e-07	54	50	0.111031	0.320305	0.430252	46	43	0.0972972	0.692311	0.80471	33	73	-1.14543	0.0707304	0.136334	111	114	-0.0384741	0.296701	0.376685
YDR224C	914317	914712	132	3284	-4.63684	1.21782e-06	1.07679e-05	666	1958	-1.55579	0.000203888	0.000675646	219	910	-2.05494	6.2083e-16	2.52919e-14	829	745	0.154132	0.549979	0.70166	1030	1603	-0.63813	0.200314	0.310343	0	0	-	-	-
YDR225W	915530	915928	88	7687	-6.44877	2.88512e-57	1.01494e-54	0	0	-	-	-	235	1016	-2.11217	1.55849e-19	9.55931e-18	354	1036	-1.5492	2.45054e-20	5.15104e-18	0	0	-	-	-	0	0	-	-	-
YDR226W	916486	917154	327	362	-0.146699	0.285838	0.390895	954	603	0.661831	0.000248692	0.000803159	161	364	-1.17688	3.54796e-05	0.000175597	253	567	-1.16421	1.19773e-13	1.06596e-11	23	13	0.823122	0.0704403	0.135919	1493	907	0.71904	0.0760541	0.115121
YDR227W	917571	921647	56	100	-0.836501	0.00930256	0.0228961	46	71	-0.626185	0.678084	0.747587	19	241	-3.66496	4.92358e-05	0.00023372	74	70	0.0801703	0.58845	0.732895	45	116	-1.36613	0.00215223	0.00797538	164	72	1.18763	0.000866414	0.00198175
YDR228C	921926	923806	40	100	-1.32193	0.000327403	0.00132277	52	66	-0.343954	0.727593	0.787822	52	137	-1.39759	0.00215635	0.0061374	40	38	0.0740006	0.689519	0.803064	73	156	-1.09558	0.00395496	0.0132668	289	187	0.628031	0.145503	0.204691
YDR229W	924785	926146	152	417	-1.45598	6.71606e-08	8.28987e-07	69	147	-1.09115	0.0834796	0.129146	184	615	-1.74088	2.20063e-10	3.57537e-09	147	161	-0.131245	0.209577	0.359036	265	498	-0.910153	0.0218273	0.0534468	924	452	1.03157	0.00523651	0.0103036
YDR230W	926223	926570	42	0	#DIV/0!	0.0217039	0.0467592	22	69	-1.64909	0.014471	0.0284867	43	77	-0.840522	0.126154	0.201485	47	38	0.306661	0.903608	0.945531	60	73	-0.282934	0.801101	0.860284	185	112	0.724027	0.0814267	0.122334
YDR231C	926293	926910	140	751	-2.42339	9.19723e-16	4.52964e-14	196	349	-0.832373	0.26537	0.346592	191	396	-1.05193	0.00042393	0.00150471	130	333	-1.35701	1.08343e-10	5.52758e-09	237	166	0.513704	1.2742e-05	0.000101545	223	538	-1.27056	3.90385e-06	1.32691e-05
YDR232W	927452	929098	116	233	-1.00621	0.00489577	0.0131542	0	0	-	-	-	93	255	-1.45519	0.000328263	0.001211	0	0	-	-	-	0	0	-	-	-	376	138	1.44606	7.11355e-05	0.000193874
YDR233C	929470	930357	723	1440	-0.994001	4.74665e-05	0.000252454	1291	2089	-0.694323	0.435228	0.524369	1383	1175	0.23514	0.0038607	0.0101591	598	405	0.562224	0.113157	0.230569	2286	1686	0.439221	9.35086e-08	1.42125e-06	2314	4212	-0.864117	5.13125e-05	0.00014298
YDR234W	931129	933210	150	129	0.217591	0.859885	0.905138	244	456	-0.902153	0.240743	0.319477	117	372	-1.66879	1.02365e-07	9.37598e-07	450	472	-0.0688619	0.120757	0.242593	399	628	-0.654376	0.159839	0.260163	584	323	0.854434	0.0591488	0.0923392
YDR235W	933504	935138	163	100	0.704872	0.101861	0.169915	144	177	-0.297681	0.518394	0.603345	159	410	-1.3666	3.83833e-06	2.4308e-05	104	178	-0.775294	0.0019917	0.0105721	164	322	-0.973365	0.00475492	0.0154926	696	322	1.11203	0.000240231	0.000601702
YDR236C	935236	935892	74	30	1.30256	0.0124152	0.0290751	177	188	-0.0869833	0.257554	0.338165	83	207	-1.31845	0.000261224	0.000993051	75	199	-1.40781	1.61466e-09	5.73312e-08	38	73	-0.941897	0.16241	0.262896	391	224	0.80367	0.0602384	0.0937938
YDR237W	936615	937493	62	24	1.36923	0.00444192	0.0121334	108	217	-1.00666	0.0891905	0.136808	213	115	0.88922	0.000133656	0.000559959	87	91	-0.0648511	0.295035	0.457264	162	150	0.111031	0.0722017	0.138777	262	437	-0.738066	0.00011531	0.000303896
YDR238C	937895	940816	367	283	0.374978	0.372105	0.480449	363	575	-0.663592	0.55603	0.637878	292	499	-0.773071	0.0351001	0.0684816	443	605	-0.449628	0.000193831	0.00158448	590	513	0.201756	0.000423802	0.00207177	731	741	-0.0196021	0.290207	0.369141
YDR239C	941057	943420	0	0	-	-	-	0	0	-	-	-	80	244	-1.60881	5.48647e-07	4.26647e-06	137	197	-0.52402	0.00551347	0.0226354	116	164	-0.499571	0.633014	0.726433	0	0	-	-	-
YDR240C	943674	945152	26	64	-1.29956	0.00129863	0.00428096	47	112	-1.25277	0.056983	0.0933753	39	85	-1.12399	0.0270039	0.0549439	43	59	-0.456378	0.132299	0.259222	59	96	-0.702319	0.291926	0.411722	110	142	-0.368387	0.0232534	0.0402347
YDR241W	945151	945438	14	6	1.22239	0.156672	0.240939	22	15	0.552541	0.077023	0.121142	2	38	-4.24793	0.00133452	0.00408131	0	0	-	-	-	0	47	#NUM!	1.23291e-07	1.78739e-06	94	13	2.85415	5.48783e-05	0.000152519
YDR242W	946807	948456	172	93	0.887106	0.0502995	0.0952422	116	216	-0.896907	0.242071	0.320912	29	69	-1.25054	0.0422221	0.0799204	140	147	-0.0703893	0.36491	0.527999	135	194	-0.523097	0.587184	0.689072	332	214	0.633572	0.120575	0.173408
YDR243C	948518	950284	79	68	0.216318	0.858721	0.904255	64	96	-0.584963	0.727066	0.787415	41	89	-1.11818	0.0335051	0.0656984	71	71	0	0.546664	0.69963	36	86	-1.25634	0.0227223	0.0552449	202	172	0.231947	0.982315	0.988226
YDR244W	950563	952401	458	517	-0.174817	0.249845	0.352272	234	496	-1.08383	0.0662428	0.106834	172	423	-1.29825	3.14013e-07	2.58162e-06	328	392	-0.257158	0.0228796	0.0689231	149	265	-0.83068	0.0492438	0.10261	544	354	0.619857	0.18269	0.249144
YDR245W	952800	953981	129	174	-0.431716	0.0786668	0.138419	119	207	-0.798669	0.259488	0.340019	105	365	-1.79751	1.87212e-10	3.06903e-09	214	291	-0.443408	0.0228897	0.0689231	225	366	-0.701919	0.133081	0.226129	536	303	0.822915	0.0165216	0.0296813
YDR246W	954288	954947	350	518	-0.565597	0.00774403	0.0194986	181	479	-1.40404	0.00844006	0.0177819	109	431	-1.98336	2.58491e-12	5.80699e-11	27	82	-1.60266	2.54643e-05	0.000294099	161	233	-0.533269	0.653909	0.743679	259	156	0.731406	0.111605	0.161943
YDR246W-A	955133	955333	0	0	-	-	-	12	45	-1.90689	0.0169988	0.0325951	11	13	-0.241008	0.993137	0.995809	28	23	0.283793	0.934396	0.962839	8	8	0	0.634583	0.727928	18	39	-1.11548	0.0122513	0.0226249
YDR247W	956013	957398	615	505	0.284303	0.589999	0.684509	261	353	-0.435618	0.851608	0.885822	90	282	-1.6477	4.88076e-08	4.82682e-07	280	447	-0.674848	1.23967e-06	2.09468e-05	117	160	-0.451563	0.80824	0.866243	610	282	1.11311	0.0206461	0.0363583
YDR248C	957758	958339	64	25	1.35614	0.00290823	0.00846514	46	34	0.436099	0.0314502	0.0558614	8	11	-0.459432	0.787313	0.852903	0	0	-	-	-	6	12	-1	0.470697	0.585525	122	48	1.34577	0.00161707	0.00350188
YDR249C	958681	959802	27	26	0.0544478	0.84878	0.896569	13	28	-1.10692	0.295953	0.380615	15	39	-1.37851	0.0353681	0.0689305	32	55	-0.78136	0.0129347	0.0441662	18	39	-1.11548	0.274111	0.392058	62	31	1	0.078706	0.118769
YDR250C	960086	960361	3	4	-0.415037	0.665019	0.747596	4	5	-0.321928	0.902711	0.925781	0	0	-	-	-	0	2	#NUM!	0.0946138	0.200725	0	4	#NUM!	0.0654725	0.128563	6	5	0.263034	0.982111	0.988207
YDR251W	960614	963106	307	274	0.164063	0.917177	0.944012	280	809	-1.53071	0.00150468	0.00388946	646	532	0.280108	0.00478011	0.0123088	627	529	0.245198	0.949935	0.97221	641	635	0.0135678	0.00966755	0.0277942	761	1725	-1.18063	4.53651e-08	2.12898e-07
YDR252W	963412	963861	0	0	-	-	-	39	91	-1.22239	0.0515338	0.0856866	0	0	-	-	-	34	39	-0.197939	0.464394	0.624226	27	43	-0.671377	0.512886	0.621553	0	0	-	-	-
YDR253C	963990	964565	0	0	-	-	-	13	37	-1.50901	0.102348	0.153684	0	0	-	-	-	32	17	0.912537	0.255494	0.416317	13	25	-0.943416	0.435405	0.553368	0	0	-	-	-
YDR254W	965113	966489	8	20	-1.32193	0.0361236	0.0723207	33	113	-1.77578	0.00105982	0.00285729	61	95	-0.639118	0.307787	0.416816	51	54	-0.0824622	0.347504	0.511521	128	132	-0.0443941	0.124699	0.215379	117	179	-0.613451	0.0210353	0.0369828
YDR255C	966557	967822	0	0	-	-	-	105	389	-1.88938	1.68026e-05	7.47005e-05	228	225	0.0191088	0.190235	0.283509	218	214	0.0267173	0.393186	0.557264	268	175	0.614878	7.25569e-06	6.38946e-05	399	411	-0.0427496	0.320321	0.402754
YDR256C	968133	969680	211	310	-0.555025	0.233823	0.332826	137	328	-1.25952	0.0410887	0.0705966	42	118	-1.49033	0.000616129	0.0020891	49	30	0.707819	0.562182	0.712214	42	68	-0.695145	0.379945	0.498201	252	172	0.551015	0.695229	0.766902
YDR257C	969990	971474	138	41	1.75097	2.16296e-05	0.000128654	126	163	-0.371448	0.802802	0.849124	102	342	-1.74543	6.84718e-08	6.5692e-07	62	44	0.494765	0.539135	0.69199	153	349	-1.1897	0.000927132	0.00396376	614	270	1.18528	0.000390129	0.000945284
YDR258C	971808	974243	5946	3214	0.88755	0.0172	0.0381576	1831	2222	-0.279227	0.53933	0.622424	1391	2877	-1.04844	3.8439e-05	0.000188196	1639	1818	-0.149536	0.130175	0.257169	1603	3367	-1.07069	1.21893e-05	9.79274e-05	6631	3724	0.832373	0.0271351	0.0462012
YDR259C	974631	975782	264	206	0.357894	0.436415	0.545104	129	186	-0.527932	0.876965	0.906028	122	358	-1.55308	5.7864e-06	3.54125e-05	24	39	-0.70044	0.0538155	0.131719	192	285	-0.569856	0.373546	0.492399	351	284	0.30558	0.813253	0.863275
YDR260C	976717	977229	0	0	-	-	-	11	54	-2.29546	0.000328261	0.00102515	11	240	-4.44746	0.00175085	0.00514182	28	19	0.559427	0.677053	0.794532	30	50	-0.736966	0.419744	0.537474	30	14	1.09954	0.253652	0.330502
YDR261C	977521	979209	15	25	-0.736966	0.0989484	0.166264	10	377	-5.23649	0.000265426	0.000849819	51	148	-1.53703	7.28628e-05	0.000330364	53	87	-0.715023	0.0056897	0.023124	88	176	-1	0.0219084	0.0536007	233	110	1.08283	0.00402505	0.00807122
YDR262W	993134	993952	281	315	-0.164782	0.334211	0.442965	365	13	4.81131	0.000486492	0.00145222	50	312	-2.64155	2.11096e-13	5.79083e-12	155	209	-0.431235	0.016994	0.0549899	75	287	-1.93609	1.05199e-07	1.55401e-06	673	174	1.95152	1.19858e-09	7.52631e-09
YDR263C	994242	995534	8	77	-3.26679	0.0142839	0.0326594	0	0	-	-	-	9	17	-0.917538	0.335027	0.445533	5	39	-2.96347	0.0143458	0.0479867	5	11	-1.1375	0.412905	0.530961	22	10	1.1375	0.168586	0.232099
YDR264C	996029	998323	87	35	1.31366	0.0100111	0.0242163	215	182	0.240398	0.0112147	0.0227884	108	279	-1.36923	0.000144836	0.000600806	92	174	-0.919382	1.3484e-05	0.000170743	79	159	-1.0091	0.0172009	0.043814	596	253	1.23617	2.27532e-05	6.72539e-05
YDR265W	998864	999877	108	102	0.0824622	0.880651	0.918511	121	362	-1.58098	0.000174197	0.000586213	123	191	-0.634914	0.188187	0.280764	172	154	0.159478	0.783072	0.867106	166	265	-0.674809	0.146075	0.242983	368	253	0.540568	0.190443	0.258138
YDR266C	1000104	1002023	81	81	0	0.682816	0.762209	43	98	-1.18845	0.0428306	0.0732269	25	366	-3.87184	0.000384823	0.0013848	67	126	-0.911191	0.000115648	0.00105326	42	79	-0.911463	0.170498	0.272706	87	53	0.715023	0.194013	0.262111
YDR267C	1002510	1003502	62	49	0.339486	0.620304	0.709475	103	160	-0.635428	0.642246	0.7155	61	164	-1.42681	0.000274025	0.00103594	73	123	-0.75269	0.00122147	0.00716168	99	208	-1.07108	0.0263577	0.0621974	330	173	0.931694	0.0164305	0.0295473
YDR268W	1004004	1005143	63	48	0.392317	0.495565	0.603974	74	103	-0.477047	0.982226	0.986205	29	85	-1.55141	0.00113938	0.00354409	44	72	-0.710493	0.0109388	0.0389983	25	84	-1.74846	0.000621452	0.00284667	169	97	0.800967	0.0564837	0.0886994
YDR269C	1005665	1005988	0	0	-	-	-	0	0	-	-	-	0	0	-	-	-	0	0	-	-	-	0	1	#NUM!	0.293697	0.41272	0	0	-	-	-
YDR270W	1005675	1008689	223	245	-0.135738	0.339505	0.447916	64	178	-1.47573	0.0831944	0.128787	90	211	-1.22925	0.00181031	0.00528759	130	133	-0.0329146	0.286007	0.446382	71	117	-0.720618	0.242345	0.356723	237	139	0.769802	0.185015	0.2518
YDR271C	1008395	1008766	4	13	-1.70044	0.0475153	0.0910202	1	9	-3.16993	0.0501445	0.0837511	1	0	#DIV/0!	0.217564	0.315118	1	6	-2.58496	0.0752562	0.168286	0	0	-	-	-	2	10	-2.32193	0.0204573	0.0360734
YDR272W	1009010	1009834	205	67	1.61339	3.64204e-05	0.000199967	804	861	-0.0988177	0.182938	0.252486	252	748	-1.56961	3.4934e-08	3.56599e-07	431	902	-1.06544	2.27918e-12	1.76134e-10	174	308	-0.823843	0.0275187	0.0644627	1604	751	1.09479	0.000745583	0.00172678
YDR273W	1010176	1011273	114	27	2.078	1.69155e-06	1.43389e-05	30	52	-0.793549	0.468734	0.555861	58	62	-0.0962153	0.598856	0.698836	23	34	-0.563901	0.182192	0.326208	49	57	-0.21818	0.626357	0.721528	121	77	0.652077	0.221274	0.293117
YDR274C	1011589	1011960	0	0	-	-	-	13	62	-2.25376	0.00970533	0.0201379	88	49	0.844722	0.0012267	0.00378124	27	89	-1.72085	3.23979e-05	0.00035767	0	0	-	-	-	67	175	-1.38512	5.02633e-05	0.000140203
YDR275W	1012252	1012959	7	10	-0.514573	0.489493	0.597905	31	77	-1.31259	0.0669577	0.107687	8	90	-3.49185	0.0150907	0.0333389	81	102	-0.332575	0.0707712	0.160858	49	61	-0.316027	0.820825	0.875086	8	21	-1.39232	0.0196234	0.0347173
YDR276C	1013476	1013643	429	783	-0.868035	0.00110474	0.00371896	0	0	-	-	-	164	767	-2.22553	3.61204e-22	3.28636e-20	275	675	-1.29546	3.08305e-11	1.85006e-09	0	0	-	-	-	0	0	-	-	-
YDR277C	1014401	1015702	28	68	-1.28011	0.000454723	0.00175236	138	169	-0.292355	0.536764	0.619875	122	269	-1.14073	0.0017557	0.00514734	139	260	-0.903427	6.80413e-05	0.000675911	72	81	-0.169925	0.48914	0.601603	276	197	0.486473	0.386253	0.471794
YDR278C	1017001	1017318	0	0	-	-	-	0	0	-	-	-	0	0	-	-	-	0	0	-	-	-	0	0	-	-	-	0	0	-	-	-
YDR279W	1019368	1020420	54	34	0.667425	0.174977	0.26402	49	179	-1.86911	0.000227979	0.000743182	87	191	-1.13449	0.00131903	0.0040449	114	76	0.584963	0.40125	0.565202	131	199	-0.603202	0.475191	0.588831	304	206	0.561427	0.201443	0.270784
YDR280W	1020747	1021664	121	33	1.87447	4.05145e-05	0.000218787	75	140	-0.900464	0.196804	0.268491	48	41	0.22741	0.402289	0.515394	101	72	0.488286	0.495411	0.652315	29	51	-0.814444	0.297061	0.415249	73	37	0.980371	0.0470792	0.0752535
YDR281C	1022007	1022321	0	0	-	-	-	0	0	-	-	-	5	8	-0.678072	0.958546	0.973707	0	0	-	-	-	1	4	-2	0.323747	0.441628	2	17	-3.08746	0.0528747	0.083618
YDR282C	1023511	1024755	59	109	-0.885541	0.00773936	0.0194969	56	114	-1.02554	0.193857	0.265795	30	128	-2.09311	6.381e-06	3.87043e-05	32	41	-0.357552	0.167759	0.30749	29	93	-1.68118	0.00157104	0.00616541	131	73	0.843598	0.0760659	0.115121
YDR283C	1025070	1030049	45	31	0.537657	0.526706	0.632072	38	51	-0.424498	0.897909	0.921268	35	98	-1.48543	0.00547122	0.0138789	0	0	-	-	-	61	93	-0.608421	0.488871	0.601543	259	139	0.897867	0.0136882	0.0250366
YDR284C	1030550	1031419	283	393	-0.473727	0.0661028	0.119866	177	510	-1.52675	0.000709919	0.0020229	160	369	-1.20555	0.000182322	0.000728088	29	108	-1.89691	8.74089e-09	2.68616e-07	137	233	-0.766154	0.144759	0.241184	729	912	-0.323115	0.0772361	0.116727
YDR285W	1032436	1035063	51	57	-0.160465	0.487255	0.596142	47	175	-1.89662	2.78944e-05	0.000117111	54	146	-1.43494	0.000159547	0.000652598	94	99	-0.0747678	0.322069	0.485642	74	152	-1.03847	0.0175539	0.0445675	250	112	1.15843	0.00155533	0.00338252
YDR286C	1035231	1035575	31	36	-0.215729	0.448562	0.556466	20	30	-0.584963	0.894834	0.918822	17	24	-0.4975	0.712754	0.793491	4	110	-4.78136	0.00126838	0.00738133	8	18	-1.16993	0.296223	0.414745	71	42	0.75743	0.176303	0.241418
YDR287W	1035995	1036873	116	126	-0.119299	0.499029	0.607293	183	526	-1.52322	0.00145121	0.00376808	161	461	-1.51771	4.29983e-07	3.43672e-06	262	233	0.169237	0.783118	0.867106	193	514	-1.41317	0.00034991	0.00176607	791	415	0.930566	0.00740016	0.0142311
YDR288W	1037195	1038106	26	59	-1.1822	0.0378071	0.0751109	18	81	-2.16993	7.33951e-05	0.000274493	72	216	-1.58496	1.68189e-06	1.14055e-05	43	41	0.0687128	0.647521	0.774438	97	190	-0.969943	0.0294666	0.0678591	438	201	1.12374	0.000417471	0.00100562
YDR289C	1038280	1039509	64	161	-1.33092	0.000475158	0.00181689	33	185	-2.48699	1.22875e-06	7.36968e-06	114	319	-1.48452	0.000134846	0.000564079	134	165	-0.300233	0.0431164	0.110904	181	255	-0.494508	0.647255	0.738424	303	173	0.808546	0.0256072	0.043938
YDR290W	1039370	1039699	0	0	-	-	-	36	15	1.26303	0.413926	0.503482	0	0	-	-	-	0	58	#NUM!	2.16647e-15	2.53339e-13	50	0	-	7.9328e-14	3.8267e-12	0	0	-	-	-
YDR291W	1039728	1042961	78	43	0.859137	0.134918	0.213314	95	135	-0.50696	0.922621	0.940875	51	105	-1.04182	0.0316106	0.0625977	76	71	0.0981804	0.715275	0.820334	81	141	-0.799701	0.150897	0.248651	277	165	0.74742	0.0359682	0.0592273
YDR292C	1043146	1045011	253	204	0.310568	0.542571	0.644966	121	89	0.44313	0.00645217	0.0140485	154	389	-1.33684	0.000127412	0.000536682	121	187	-0.628031	0.00376393	0.0170807	209	332	-0.66768	0.153618	0.251993	817	537	0.605414	0.19125	0.258904
YDR293C	1045640	1049392	0	0	-	-	-	0	0	-	-	-	549	1408	-1.35877	1.16566e-09	1.63582e-08	629	788	-0.325136	0.00125771	0.00734363	727	1258	-0.791105	0.0082248	0.0243527	0	0	-	-	-
YDR294C	1050459	1052228	0	0	-	-	-	0	0	-	-	-	399	635	-0.670368	0.0482571	0.089604	399	457	-0.195805	0.0179543	0.0574954	416	613	-0.559304	0.375076	0.493254	0	0	-	-	-
YDR295C	1052623	1054647	260	177	0.554762	0.138579	0.217886	143	370	-1.37151	0.00766875	0.0163433	172	212	-0.301656	0.923403	0.951644	290	334	-0.203795	0.062085	0.146707	281	267	0.0737304	0.0314566	0.0712972	302	500	-0.72738	0.000407033	0.000982684
YDR296W	1055212	1055892	143	214	-0.581596	0.0226511	0.0484396	161	845	-2.39189	4.04779e-10	6.10805e-09	408	407	0.00354036	0.201068	0.296256	467	408	0.194853	0.737316	0.837207	162	205	-0.33963	0.806057	0.864251	427	1212	-1.50508	9.70204e-09	5.1494e-08
YDR297W	1056551	1057600	264	109	1.27621	0.000136312	0.000626973	356	876	-1.29905	0.0174708	0.0334386	507	276	0.877317	3.46966e-05	0.000172346	413	327	0.336851	0.632244	0.765364	727	505	0.525672	9.43856e-07	1.09235e-05	531	1209	-1.18703	1.28947e-06	4.761e-06
YDR298C	1058176	1058814	598	243	1.29919	0.000113833	0.000539584	487	712	-0.547955	0.846766	0.881829	1016	683	0.572943	0.000159832	0.000652598	270	195	0.469485	0.306493	0.467922	965	554	0.800643	9.83625e-12	3.22996e-10	786	1935	-1.29973	1.13635e-07	4.96285e-07
YDR299W	1059627	1061231	58	58	0	0.847965	0.896389	56	182	-1.70044	0.000677598	0.0019425	49	130	-1.40766	0.00367142	0.00971983	158	129	0.292553	0.831889	0.903406	120	167	-0.476814	0.784964	0.847966	135	115	0.231326	0.972806	0.982499
YDR300C	1061505	1062791	58	26	1.15754	0.0197694	0.0430541	106	116	-0.130061	0.393996	0.482736	32	76	-1.24793	0.00800172	0.0192684	30	22	0.447459	0.668004	0.788668	76	113	-0.572251	0.554521	0.659976	282	147	0.939879	0.00528769	0.0104004
YDR301W	1063352	1067425	144	182	-0.33787	0.208415	0.302899	82	150	-0.871267	0.250324	0.330339	77	217	-1.49476	6.65032e-05	0.000304565	164	215	-0.390641	0.0254916	0.0742974	113	109	0.0519946	0.100949	0.181189	225	151	0.575376	0.190326	0.258045
YDR302W	1067731	1068390	12	25	-1.05889	0.0382585	0.0758853	1	332	-8.37504	2.25017e-06	1.26122e-05	25	78	-1.64155	0.0121199	0.0276946	17	34	-1	0.0373164	0.0992396	26	42	-0.691878	0.611695	0.709436	71	28	1.34239	0.0142915	0.0260599
YDR303C	1068729	1071386	1499	2	9.54978	2.61089e-57	9.89125e-55	46	72	-0.646363	0.705038	0.76932	52	110	-1.08092	0.0322272	0.0636268	63	58	0.119299	0.724585	0.82812	66	94	-0.510195	0.665137	0.753462	214	133	0.686185	0.178488	0.244161
YDR304C	1071880	1072557	0	0	-	-	-	299	223	0.423102	0.00423805	0.00965571	440	533	-0.276632	0.956842	0.973481	184	326	-0.825166	5.49722e-07	1.02804e-05	403	206	0.968136	1.23781e-11	3.96899e-10	836	1139	-0.446193	0.00621031	0.0121171
YDR305C	1072746	1073488	30	45	-0.584963	0.10961	0.180727	9	581	-6.01247	5.23569e-06	2.65663e-05	98	124	-0.339486	0.795341	0.858192	69	51	0.436099	0.580501	0.728224	98	88	0.155278	0.029705	0.0683214	107	178	-0.734266	0.00397173	0.00798526
YDR306C	1073735	1075171	356	209	0.768374	0.0252854	0.0532834	218	439	-1.00989	0.0557644	0.091638	329	972	-1.56287	7.92581e-11	1.37793e-09	291	214	0.443408	0.379745	0.543601	439	905	-1.0437	0.000221796	0.00119941	1429	604	1.24239	0.00120076	0.00266338
YDR307W	1075865	1077853	94	68	0.467126	0.559846	0.658524	71	110	-0.631613	0.663787	0.734781	51	89	-0.803308	0.120777	0.194547	33	28	0.237039	0.982611	0.98901	98	135	-0.462106	0.752751	0.824939	169	126	0.4236	0.617447	0.69398
YDR308C	1078027	1078449	0	0	-	-	-	101	62	0.704015	0.00152536	0.00393119	24	81	-1.75489	0.000284413	0.00106929	39	86	-1.14086	0.000368617	0.00265775	0	0	-	-	-	108	65	0.73252	0.133073	0.189195
YDR309C	1079048	1080199	26	22	0.241008	0.8302	0.883669	30	91	-1.6009	0.0131042	0.0260583	16	40	-1.32193	0.0573054	0.103792	46	49	-0.0911479	0.451351	0.612723	61	65	-0.0916305	0.368502	0.487432	76	69	0.139403	0.723262	0.791298
YDR310C	1081128	1084316	112	106	0.0794345	0.854703	0.90118	126	230	-0.86821	0.251819	0.332144	95	320	-1.75207	2.14786e-06	1.42815e-05	164	171	-0.0603005	0.218859	0.370523	180	288	-0.678072	0.127675	0.219131	391	210	0.896779	0.00871323	0.0165715
YDR311W	1085065	1086993	126	131	-0.0561431	0.558316	0.657918	113	180	-0.671674	0.507678	0.59326	146	329	-1.17212	0.000120743	0.000512149	147	233	-0.664514	0.000114705	0.00104648	116	151	-0.380424	0.934466	0.954963	367	356	0.0439028	0.461182	0.545868
YDR312W	1087581	1088942	0	0	-	-	-	0	0	-	-	-	0	0	-	-	-	0	0	-	-	-	0	0	-	-	-	0	0	-	-	-
YDR313C	1089219	1090079	152	61	1.31719	0.000604717	0.00222885	112	109	0.0391706	0.122672	0.17914	88	190	-1.11042	0.00854368	0.0203757	109	128	-0.231816	0.101216	0.210816	75	117	-0.641546	0.372741	0.491726	278	152	0.871014	0.0161623	0.0291238
YDR314C	1090433	1092511	107	106	0.0135465	0.772233	0.837535	64	112	-0.807355	0.379333	0.468853	43	150	-1.80255	8.96815e-06	5.18613e-05	87	108	-0.311944	0.153222	0.287359	75	129	-0.782409	0.244163	0.358453	199	162	0.296775	0.876449	0.911725
YDR315C	1092741	1093586	29	65	-1.16439	0.00361829	0.0102004	26	72	-1.46949	0.0162604	0.0313525	8	83	-3.37504	5.40416e-05	0.000254103	22	21	0.0671142	0.679677	0.796011	15	29	-0.95109	0.385874	0.503737	42	55	-0.389042	0.244308	0.31965
YDR316W	1093763	1095178	120	59	1.02425	0.0366647	0.0732686	120	154	-0.359896	0.710481	0.773315	7	33	-2.23704	0.00603252	0.0150924	47	36	0.384664	0.832411	0.903784	50	67	-0.422233	0.946853	0.962831	151	138	0.12988	0.785941	0.842642
YDR317W	1102184	1103428	21	6	1.80735	0.0190967	0.0417009	28	66	-1.23704	0.11304	0.166851	8	7	0.192645	0.623125	0.719315	41	19	1.10962	0.072899	0.164414	29	38	-0.389947	0.986888	0.991098	31	52	-0.746243	0.0248443	0.0427248
YDR318W	1103758	1104947	120	58	1.04891	0.0144476	0.032957	114	158	-0.470891	0.96922	0.977103	96	114	-0.247928	0.98187	0.988935	69	91	-0.39927	0.0768439	0.17118	140	123	0.186769	0.00908213	0.0264459	254	157	0.694064	0.102045	0.149369
YDR319C	1105003	1105827	70	25	1.48543	0.00309646	0.00896007	65	190	-1.54749	0.00160011	0.00410961	62	63	-0.0230836	0.524283	0.630966	66	44	0.584963	0.471455	0.629926	105	147	-0.485427	0.691848	0.777259	171	139	0.298911	0.885431	0.918894
YDR320C	1106095	1108101	176	104	0.758992	0.0588374	0.108652	129	236	-0.871416	0.241866	0.320836	92	124	-0.430634	0.53665	0.643014	114	75	0.604071	0.23412	0.388913	129	165	-0.355095	0.891018	0.926013	457	232	0.978069	0.0015801	0.00343082
YDR320C-A	1108280	1108498	176	13	3.75899	3.43196e-05	0.000189914	0	0	-	-	-	0	0	-	-	-	61	24	1.34577	0.0128297	0.0438647	24	61	-1.34577	0.0598865	0.119663	259	24	3.43185	1.83678e-05	5.54244e-05
YDR320W-B	1108484	1108621	1	6	-2.58496	0.0800556	0.140261	3	0	#DIV/0!	0.0295543	0.0528909	3	2	0.584963	0.527089	0.633365	3	3	0	0.943823	0.96833	5	0	-	0.0106423	0.0298957	7	0	#DIV/0!	0.00697355	0.0134785
YDR321W	1108702	1109847	75	100	-0.415037	0.20423	0.298378	103	172	-0.739764	0.558063	0.639647	58	127	-1.1307	0.00736861	0.0179417	118	139	-0.236298	0.18482	0.329119	78	61	0.354665	0.0197943	0.0493364	157	166	-0.0804187	0.294943	0.374631
YDR322W	1110589	1111692	95	86	0.143591	0.96977	0.977311	71	67	0.0836579	0.0965701	0.146062	156	248	-0.668794	0.0758057	0.131206	28	48	-0.777608	0.0213795	0.0656246	105	195	-0.893085	0.0158747	0.0409722	525	201	1.38512	0.000229929	0.00057725
YDR322C-A	1112003	1112293	0	0	-	-	-	0	0	-	-	-	0	7	#NUM!	0.00679552	0.0167145	0	0	-	-	-	542	5	6.76022	0.00586746	0.0184237	11	695	-5.98144	0.0117579	0.0218192
YDR323C	1112480	1114027	206	8	4.6865	0.00750307	0.018989	64	99	-0.629357	0.655754	0.727591	35	32	0.129283	0.394555	0.507392	48	36	0.415037	0.713113	0.819285	52	57	-0.13245	0.445079	0.561863	115	67	0.779401	0.162627	0.225112
YDR324C	1114433	1116763	72	18	2	0.00418956	0.011553	213	212	0.00678917	0.24846	0.328212	45	90	-1	0.0268356	0.0547026	72	92	-0.353637	0.074735	0.167476	86	130	-0.596103	0.444887	0.561751	462	119	1.95693	1.66348e-06	6.01324e-06
YDR325W	1117126	1120233	47	52	-0.145851	0.518703	0.625978	38	93	-1.29123	0.0583284	0.0952801	42	117	-1.47805	0.00187702	0.00545905	37	39	-0.0759489	0.503266	0.659765	59	99	-0.746714	0.296428	0.414847	156	46	1.76184	1.78135e-06	6.40903e-06
YDR326C	1120609	1124925	208	144	0.530515	0.262482	0.366531	110	253	-1.20163	0.018834	0.0356544	79	224	-1.50357	8.66697e-06	5.0301e-05	136	133	0.0321804	0.373544	0.536918	141	226	-0.680628	0.19629	0.305359	485	154	1.65505	7.02526e-09	3.81575e-08
YDR327W	1125302	1125628	364	135	1.43098	0.000184305	0.000806846	0	0	-	-	-	0	0	-	-	-	322	178	0.855183	0.00514851	0.0214931	189	333	-0.817136	0.053417	0.109506	838	196	2.0961	3.181e-11	2.6182e-10
YDR328C	1125434	1126018	1139	344	1.72729	6.63127e-08	8.20578e-07	1952	1294	0.593115	0.000120549	0.000424039	334	1065	-1.67293	7.43297e-09	8.63332e-08	416	967	-1.21693	3.2443e-12	2.33545e-10	0	0	-	-	-	4190	938	2.15929	4.65619e-11	3.75726e-10
YDR329C	1126270	1127595	519	527	-0.0220684	0.568858	0.665944	161	201	-0.320135	0.66393	0.734783	250	992	-1.98841	4.56919e-13	1.19919e-11	220	421	-0.936317	1.69892e-08	4.85207e-07	313	678	-1.11512	0.00073088	0.00327365	1723	486	1.82589	2.9733e-07	1.22835e-06
YDR330W	1127872	1129374	205	496	-1.27472	6.12366e-07	5.89044e-06	132	216	-0.710493	0.442955	0.531219	89	315	-1.82347	2.51358e-07	2.11754e-06	113	207	-0.873308	0.00015275	0.00131806	112	188	-0.747234	0.124798	0.215481	549	191	1.52323	1.25072e-05	3.87905e-05
YDR331W	1129588	1130823	28	49	-0.807355	0.0587976	0.108619	62	43	0.527932	0.0265405	0.0481554	32	85	-1.40939	0.0075339	0.0182952	23	69	-1.58496	1.60198e-05	0.000197152	214	7	4.93411	0.00105402	0.00440941	112	43	1.38109	0.00382766	0.00772172
YDR332W	1131001	1133070	62	35	0.824913	0.0940691	0.159316	69	90	-0.383329	0.768241	0.821077	31	78	-1.33121	0.00808065	0.0194327	34	61	-0.843274	0.0167011	0.0542745	66	97	-0.555519	0.651528	0.7419	259	56	2.20945	7.11753e-09	3.86195e-08
YDR333C	1133260	1135431	154	145	0.0868775	0.847295	0.896354	154	161	-0.0641303	0.214212	0.288535	111	383	-1.78678	8.20797e-12	1.67818e-10	62	137	-1.14384	2.10577e-05	0.000249793	140	247	-0.819084	0.0360794	0.0798252	599	177	1.75881	1.08332e-07	4.75061e-07
YDR334W	1135932	1140476	184	128	0.523562	0.301132	0.408449	110	174	-0.661584	0.585086	0.664186	165	326	-0.982406	0.00819525	0.0196564	104	131	-0.332983	0.0687868	0.157708	146	243	-0.734988	0.13498	0.228752	575	185	1.63604	3.91131e-07	1.58527e-06
YDR335W	1141168	1144842	400	388	0.0439433	0.720125	0.79487	138	510	-1.88583	2.17419e-05	9.41648e-05	143	399	-1.48037	1.13108e-07	1.02738e-06	426	520	-0.287658	0.00389701	0.0175633	257	432	-0.749263	0.0714221	0.13757	371	186	0.996117	0.00346156	0.00703355
YDR336W	1145092	1146036	86	79	0.122484	0.913951	0.94207	24	76	-1.66297	0.00653506	0.0141934	20	59	-1.56071	0.0115892	0.0266604	31	34	-0.133267	0.479582	0.637865	20	27	-0.432959	0.945044	0.962165	72	32	1.16993	0.0127989	0.0235875
YDR337W	1146319	1147179	243	256	-0.0751875	0.466634	0.574974	154	310	-1.00934	0.0620373	0.100581	76	224	-1.55943	8.92974e-05	0.000393288	78	90	-0.206451	0.232807	0.387398	95	183	-0.945844	0.0123676	0.0335736	142	33	2.10535	5.01338e-07	1.99121e-06
YDR338C	1147379	1149466	101	188	-0.896377	0.0080049	0.0200428	39	196	-2.32931	9.02282e-08	7.37407e-07	65	198	-1.60699	1.58434e-06	1.08519e-05	40	18	1.152	0.0783848	0.174023	90	182	-1.01594	0.00941224	0.0272262	93	39	1.25376	0.00412014	0.00824027
YDR339C	1149951	1150520	0	0	-	-	-	0	0	-	-	-	204	547	-1.42297	3.37345e-06	2.16146e-05	0	0	-	-	-	301	609	-1.01668	0.00120707	0.00494717	1058	291	1.86225	1.07112e-08	5.62916e-08
YDR340W	1150881	1151183	0	0	-	-	-	0	0	-	-	-	0	0	-	-	-	0	0	-	-	-	0	0	-	-	-	0	0	-	-	-
YDR341C	1151803	1153626	1100	1110	-0.0130562	0.647161	0.734224	775	2013	-1.37708	0.0028641	0.00686602	379	1679	-2.14733	6.02406e-24	6.7113e-22	680	922	-0.439232	0.0001465	0.0012683	1004	1689	-0.75041	0.130256	0.222579	1898	638	1.57285	1.76527e-06	6.35545e-06
YDR342C	1154216	1155928	0	0	-	-	-	0	0	-	-	-	0	0	-	-	-	0	0	-	-	-	0	0	-	-	-	0	0	-	-	-
YDR343C	1159608	1161320	0	0	-	-	-	0	0	-	-	-	0	0	-	-	-	0	0	-	-	-	0	0	-	-	-	0	0	-	-	-
YDR344C	1162006	1162449	12	52	-2.11548	0.0145313	0.0331327	5	41	-3.03562	0.00038924	0.00118919	6	36	-2.58496	0.000577106	0.00197148	12	9	0.415037	0.820606	0.895594	5	22	-2.1375	0.0212539	0.0522928	0	0	-	-	-
YDR345C	1162957	1164660	0	0	-	-	-	0	0	-	-	-	0	0	-	-	-	0	0	-	-	-	0	0	-	-	-	0	0	-	-	-
YDR346C	1167214	1168659	527	315	0.742451	0.0334727	0.0678128	585	1132	-0.952365	0.100728	0.151734	472	1310	-1.47271	2.87451e-12	6.43112e-11	771	546	0.49783	0.205854	0.354676	422	1300	-1.6232	1.09222e-09	2.49109e-08	2962	902	1.71537	2.67937e-07	1.11294e-06
YDR347W	1169178	1170143	174	167	0.0592392	0.807163	0.86532	58	106	-0.869939	0.321515	0.407947	149	304	-1.02876	0.000910049	0.00290524	115	176	-0.613942	0.00150553	0.00855304	83	211	-1.34606	0.00464485	0.0151884	578	166	1.79989	6.15589e-08	2.83914e-07
YDR348C	1170326	1171825	1849	7	8.04517	2.50876e-07	2.66285e-06	190	490	-1.36678	0.00358389	0.00834425	261	643	-1.30077	1.19983e-07	1.08314e-06	330	265	0.316474	0.831764	0.903406	450	704	-0.64565	0.137406	0.231817	1205	422	1.51372	3.55685e-06	1.2167e-05
YDR349C	1172386	1174176	85	89	-0.0663425	0.523348	0.629806	201	602	-1.58257	0.000224026	0.000732589	265	332	-0.325191	0.759453	0.830499	260	263	-0.0165512	0.286832	0.447404	142	257	-0.855877	0.088683	0.163591	694	453	0.615425	0.121931	0.175028
YDR350C	1176120	1178174	5	11	-1.1375	0.387004	0.494934	178	182	-0.0320612	0.175025	0.242982	128	301	-1.23362	2.64178e-05	0.000136438	91	191	-1.06963	1.27623e-06	2.14268e-05	87	127	-0.545741	0.588771	0.69034	574	123	2.22239	4.4846e-12	4.32299e-11
YDR351W	1178666	1181260	680	4	7.40939	0.000141566	0.000646764	132	106	0.316474	0.0102099	0.0210507	63	158	-1.3265	0.000222538	0.000860974	76	146	-0.941897	8.90822e-05	0.000844995	32	44	-0.459432	0.854747	0.900608	294	100	1.55582	1.38894e-06	5.08961e-06
YDR352W	1181801	1182754	64	21	1.60768	0.000992988	0.00340758	138	215	-0.639668	0.626484	0.701996	67	196	-1.54862	1.25292e-05	6.98639e-05	88	137	-0.6386	0.00166885	0.00928958	61	119	-0.96408	0.0552482	0.112414	437	158	1.46771	5.22013e-06	1.72713e-05
YDR353W	1183299	1184258	487	141	1.78823	3.807e-08	5.05377e-07	370	318	0.218499	0.0245996	0.0450934	338	657	-0.95887	0.00106924	0.00335653	0	0	-	-	-	371	642	-0.791154	0.043576	0.0931866	1819	852	1.09422	0.00120816	0.00267425
YDR354W	1184747	1185889	190	45	2.078	2.59211e-06	2.03647e-05	108	131	-0.278535	0.509645	0.59496	375	663	-0.822118	0.0242305	0.0501609	68	59	0.20482	0.923441	0.956571	534	744	-0.478463	0.614697	0.71216	1075	795	0.43531	0.485473	0.57058
YDR354C-A	1185139	1185282	0	0	-	-	-	0	0	-	-	-	0	0	-	-	-	0	0	-	-	-	0	0	-	-	-	0	0	-	-	-
YDR355C	1186067	1186369	0	0	-	-	-	0	0	-	-	-	4	6	-0.584963	0.985266	0.991258	0	0	-	-	-	1	4	-2	0.407129	0.52502	7	0	#DIV/0!	0.0109611	0.0204827
YDR356W	1186107	1188941	86	63	0.448985	0.41328	0.521764	51	54	-0.0824622	0.376128	0.465886	95	188	-0.984733	0.0232252	0.0483733	35	61	-0.801454	0.0169814	0.0549828	108	111	-0.0395284	0.354644	0.473351	224	279	-0.316766	0.021025	0.036977
YDR357C	1189199	1189567	5	4	0.321928	0.868679	0.910846	12	7	0.777608	0.140832	0.201753	6	147	-4.61471	0.000623116	0.00210513	0	0	-	-	-	12	32	-1.41504	0.107995	0.191255	78	42	0.893085	0.137599	0.194647
YDR358W	1190059	1191732	161	48	1.74595	1.72397e-05	0.00010598	121	339	-1.48628	0.00224134	0.0055511	184	348	-0.919382	0.00342489	0.00916944	156	87	0.842459	0.0296882	0.0834731	245	446	-0.864262	0.0123801	0.0335907	764	423	0.852915	0.0147745	0.0268764
YDR359C	1191936	1194884	104	61	0.769702	0.0844834	0.146404	61	82	-0.426815	0.928873	0.946879	30	64	-1.09311	0.0430903	0.0813945	31	24	0.369234	0.886548	0.933816	48	77	-0.681824	0.486054	0.599023	184	114	0.690672	0.185907	0.252629
YDR360W	1194598	1195032	0	21	#NUM!	0.00118389	0.00395032	12	11	0.125531	0.461166	0.54851	1	10	-3.32193	0.017299	0.0374891	4	13	-1.70044	0.0271849	0.0781491	0	0	-	-	-	13	11	0.241008	0.969755	0.980265
YDR361C	1195412	1196263	134	58	1.20811	0.0147702	0.0335997	215	280	-0.38109	0.77969	0.830231	23	104	-2.17688	2.97261e-05	0.000151801	189	168	0.169925	0.840339	0.908825	44	126	-1.51785	9.75756e-05	0.000586837	353	140	1.33424	3.27839e-05	9.43485e-05
YDR362C	1196679	1198697	138	90	0.616671	0.273311	0.37652	111	158	-0.509365	0.897518	0.921049	31	142	-2.19555	4.03959e-08	4.09891e-07	75	104	-0.471621	0.0205156	0.0635668	30	98	-1.70782	0.000341078	0.00173273	288	158	0.866144	0.0149127	0.0271095
YDR363W	1199183	1200553	147	110	0.418313	0.439997	0.547982	111	178	-0.681318	0.507413	0.593084	53	464	-3.13006	8.25055e-05	0.000366773	44	87	-0.983512	0.00292381	0.0140702	105	164	-0.643306	0.270606	0.388279	383	208	0.880761	0.061246	0.0952517
YDR363W-A	1202128	1202397	0	0	-	-	-	87	1237	-3.82969	1.2795e-07	1.01078e-06	78	209	-1.42196	0.00225943	0.00638088	348	169	1.04206	0.00101135	0.00613699	318	620	-0.963241	0.00555436	0.017613	291	137	1.08684	0.00229856	0.00483001
YDR364C	1202843	1204210	38	14	1.44057	0.0530758	0.0998848	54	55	-0.0264722	0.240155	0.318778	21	50	-1.25154	0.0275884	0.055907	29	78	-1.42742	1.04577e-05	0.000138079	17	17	0	0.505088	0.614287	129	78	0.725825	0.201853	0.271104
YDR365C	1204497	1206383	95	58	0.711875	0.38217	0.490664	62	110	-0.827163	0.426624	0.515554	56	144	-1.36257	0.000366291	0.00133305	107	123	-0.201048	0.137058	0.265575	65	163	-1.32636	0.000115763	0.000680718	303	164	0.885622	0.0475117	0.0758983
YDR366C	1212438	1212836	0	0	-	-	-	0	0	-	-	-	0	0	-	-	-	0	0	-	-	-	0	0	-	-	-	0	0	-	-	-
YDR367W	1212848	1213614	57	49	0.21818	0.826935	0.881145	0	0	-	-	-	8	272	-5.08746	6.23394e-05	0.000288155	55	59	-0.101283	0.337298	0.501222	24	26	-0.115477	0.631728	0.725488	73	33	1.14543	0.0346602	0.057356
YDR368W	1213904	1214842	208	357	-0.779341	0.00766268	0.0193235	106	668	-2.65578	4.36475e-08	3.93129e-07	234	743	-1.66685	2.35345e-10	3.80103e-09	242	169	0.517984	0.354456	0.518271	323	659	-1.02874	0.000225659	0.00121308	780	458	0.768127	0.0742009	0.112713
YDR369C	1215016	1217580	127	145	-0.191224	0.359451	0.468085	100	215	-1.10434	0.046647	0.0789224	89	243	-1.44908	2.44637e-05	0.000127552	44	43	0.0331669	0.567603	0.715976	114	251	-1.13865	0.00135831	0.00545223	188	106	0.826668	0.0876762	0.13055
YDR370C	1217782	1219110	21	15	0.485427	0.582251	0.678077	16	43	-1.42626	0.0616897	0.10008	25	28	-0.163499	0.791265	0.855703	29	20	0.536053	0.612194	0.750251	34	35	-0.0418202	0.49339	0.605463	56	68	-0.280108	0.160139	0.222012
YDR371W	1219413	1220948	133	66	1.01089	0.0220458	0.0472891	61	75	-0.298081	0.684553	0.752929	26	63	-1.27684	0.0136783	0.0306402	98	81	0.27486	0.957078	0.974698	46	80	-0.798366	0.275016	0.392894	268	156	0.780687	0.0417395	0.0676072
YDR371C-A	1219509	1219613	0	0	-	-	-	0	0	-	-	-	0	0	-	-	-	0	0	-	-	-	0	0	-	-	-	0	0	-	-	-
YDR372C	1221112	1222149	267	163	0.711968	0.0654923	0.11889	199	358	-0.847191	0.278412	0.361009	67	249	-1.89391	5.9095e-09	7.04366e-08	251	229	0.13234	0.611061	0.749345	146	333	-1.18955	0.000156472	0.000884781	535	235	1.18688	0.00111773	0.00249784
YDR373W	1222759	1223331	0	0	-	-	-	0	0	-	-	-	12	251	-4.38658	0.0128556	0.0290837	0	0	-	-	-	7	35	-2.32193	0.00182089	0.0069605	44	22	1	0.105822	0.154222
YDR374C	1223474	1224394	4	12	-1.58496	0.456415	0.563793	5	0	#DIV/0!	0.0376649	0.0656236	0	16	#NUM!	0.00175109	0.00514182	0	0	-	-	-	0	0	-	-	-	4	4	0	0.825963	0.873819
YDR374W-A	1224757	1225026	142	117	0.279382	0.71031	0.7856	52	85	-0.708951	0.536506	0.619851	42	230	-2.45317	5.35736e-10	8.16922e-09	68	102	-0.584963	0.0191734	0.060425	88	195	-1.1479	0.00099064	0.00418603	309	99	1.64211	5.70962e-05	0.000158108
YDR375C	1225166	1226536	16	29	-0.857981	0.100635	0.16818	20	78	-1.96347	0.00186254	0.00470928	74	106	-0.518467	0.414357	0.526653	86	83	0.0512253	0.576216	0.724578	88	112	-0.347923	0.860481	0.904451	132	152	-0.203533	0.121674	0.174753
YDR376W	1226822	1228303	278	188	0.564352	0.159797	0.244563	103	219	-1.08829	0.0612785	0.0995058	83	260	-1.64733	1.66988e-07	1.4703e-06	41	56	-0.449803	0.0967372	0.204487	123	251	-1.02903	0.00384259	0.0129536	477	252	0.920566	0.0127761	0.0235535
YDR377W	1228611	1228916	247	305	-0.304298	0.179933	0.269844	197	788	-2	7.43093e-07	4.81761e-06	423	998	-1.23838	9.02006e-05	0.000396461	241	203	0.247553	0.959699	0.9768	550	963	-0.808104	0.0183319	0.0460494	1178	695	0.761255	0.151507	0.211802
YDR378C	1229349	1229609	0	0	-	-	-	0	0	-	-	-	72	231	-1.68182	1.94352e-07	1.68944e-06	75	84	-0.163499	0.228624	0.381523	57	190	-1.73697	1.03726e-05	8.5668e-05	0	0	-	-	-
YDR379W	1230167	1233196	181	128	0.499846	0.275095	0.378448	89	290	-1.70418	0.000724829	0.002062	95	258	-1.44137	9.31188e-06	5.36785e-05	188	148	0.345135	0.757453	0.851426	135	273	-1.01594	0.00161262	0.00630586	354	190	0.89775	0.0111012	0.0207019
YDR379C-A	1233278	1233517	153	195	-0.349942	0.116883	0.190485	40	485	-3.59991	3.22848e-05	0.000133287	93	281	-1.59527	5.2371e-07	4.09589e-06	219	282	-0.364764	0.00938354	0.0347502	102	121	-0.246438	0.642571	0.73431	170	116	0.55141	0.316424	0.398603
YDR380W	1234218	1236125	224	172	0.38109	0.450449	0.558022	52	44	0.241008	0.32005	0.406981	78	445	-2.51226	3.1454e-20	2.04413e-18	65	191	-1.55506	3.22882e-08	8.48372e-07	183	257	-0.489925	0.715183	0.796743	613	328	0.902191	0.191367	0.258997
YDR381W	1236558	1238004	1275	688	0.890017	0.0506725	0.0958747	1041	1363	-0.388815	0.7897	0.83799	95	524	-2.46357	7.85698e-22	6.59865e-20	1295	1126	0.201745	0.811241	0.888511	556	1018	-0.872581	0.00309325	0.0108237	1489	559	1.41342	0.000293767	0.000723598
YDR381C-A	1238312	1238850	0	0	-	-	-	0	0	-	-	-	64	22	1.54057	4.88244e-05	0.000231969	0	0	-	-	-	86	21	2.03395	1.79496e-09	3.96127e-08	27	1305	-5.59495	4.10565e-08	1.93793e-07
YDR382W	1239492	1239824	0	0	-	-	-	0	0	-	-	-	741	482	0.62044	0.00105981	0.00333951	0	0	-	-	-	896	502	0.835811	0.000200061	0.00109163	529	1754	-1.72931	0.000315786	0.000773205
YDR383C	1239960	1240676	131	34	1.94596	1.11956e-05	7.23603e-05	124	221	-0.833706	0.229655	0.306718	287	171	0.747054	8.04487e-06	4.73753e-05	117	60	0.963474	0.0236629	0.0704523	293	184	0.671195	3.32605e-07	4.36875e-06	210	550	-1.38904	7.97916e-11	6.22281e-10
YDR384C	1241204	1242031	67	85	-0.343302	0.362444	0.471177	81	236	-1.54279	0.0113923	0.0231222	21	54	-1.36257	0.039247	0.075228	99	96	0.0443941	0.60061	0.74118	61	65	-0.0916305	0.410544	0.528674	48	67	-0.481127	0.0510617	0.0808464
YDR385W	1243230	1245758	0	0	-	-	-	0	0	-	-	-	0	0	-	-	-	0	0	-	-	-	0	0	-	-	-	0	0	-	-	-
YDR386W	1246084	1247982	52	74	-0.509014	0.0921135	0.156722	22	300	-3.76939	9.004e-05	0.000328715	52	97	-0.899473	0.0532018	0.0974266	23	26	-0.176878	0.432016	0.594616	56	102	-0.86507	0.234218	0.347597	73	54	0.434937	0.560652	0.643667
YDR387C	1248154	1249821	299	170	0.814611	0.0852102	0.147456	141	253	-0.843442	0.217533	0.292253	87	214	-1.29852	0.000399954	0.00143387	147	153	-0.0577155	0.221736	0.372632	81	110	-0.44151	0.857917	0.902466	276	281	-0.0259019	0.23658	0.311137
YDR388W	1250186	1251634	630	383	0.718007	0.0437218	0.0849762	0	0	-	-	-	699	919	-0.394772	0.482733	0.591923	0	0	-	-	-	0	0	-	-	-	1710	1978	-0.210046	0.0890471	0.132334
YDR389W	1252537	1254501	189	124	0.608046	0.137652	0.216806	137	231	-0.753717	0.321622	0.407983	102	218	-1.09576	0.00375526	0.00991775	215	212	0.0202724	0.452406	0.613348	101	135	-0.418604	0.929646	0.952359	308	145	1.08688	0.00144304	0.00315498
YDR390C	1254937	1256847	430	214	1.00673	0.00835899	0.0208551	555	491	0.176765	0.0205678	0.0385582	252	745	-1.56382	2.00588e-09	2.63223e-08	434	667	-0.619992	8.5499e-06	0.000116398	26	45	-0.791413	0.385635	0.503737	1187	533	1.15511	0.000273368	0.000678348
YDR391C	1257358	1258056	143	151	-0.0785334	0.477365	0.586144	395	655	-0.729642	0.423285	0.512557	165	453	-1.45705	3.08413e-08	3.2069e-07	320	493	-0.623516	2.78262e-05	0.000315824	307	324	-0.0777552	0.120362	0.209044	812	424	0.937415	0.00398457	0.00800204
YDR392W	1258696	1259709	0	0	-	-	-	0	0	-	-	-	52	156	-1.58496	9.5697e-05	0.000417594	50	91	-0.863938	0.00490589	0.0208743	49	94	-0.939879	0.110576	0.195002	0	0	-	-	-
YDR393W	1259901	1261271	202	94	1.10362	0.00291351	0.00847551	179	191	-0.0936131	0.183256	0.252857	54	202	-1.90332	1.33954e-06	9.39918e-06	81	146	-0.849975	0.00050445	0.00341609	76	148	-0.961526	0.0341291	0.0764014	445	200	1.15381	9.88983e-05	0.000263293
YDR394W	1261681	1262967	748	214	1.80543	1.65435e-06	1.40963e-05	979	724	0.435319	0.00729348	0.015619	206	679	-1.72077	8.93045e-11	1.5379e-09	261	506	-0.955088	1.90164e-07	4.11239e-06	107	133	-0.313815	0.744904	0.818963	1905	847	1.16936	0.000436583	0.00104835
YDR395W	1263324	1266158	332	101	1.71683	0.000219208	0.000937967	339	449	-0.40543	0.840153	0.877048	129	295	-1.19334	0.00036133	0.00131852	375	279	0.426625	0.399681	0.563997	306	550	-0.8459	0.0113523	0.0314598	1088	653	0.736524	0.0700076	0.107103
YDR396W	1266295	1266795	53	5	3.40599	0.0140706	0.0322614	5	13	-1.37851	0.270345	0.352114	0	0	-	-	-	0	0	-	-	-	0	0	-	-	-	25	12	1.05889	0.454698	0.539986
YDR397C	1266366	1266898	83	48	0.790077	0.548971	0.650807	71	63	0.172467	0.104046	0.15592	0	0	-	-	-	0	0	-	-	-	0	0	-	-	-	91	46	0.984233	0.0247047	0.0424984
YDR398W	1267471	1269402	177	108	0.712718	0.32101	0.429496	247	405	-0.713411	0.494829	0.580297	58	135	-1.21883	0.00327331	0.00880246	278	188	0.564352	0.151668	0.285464	109	181	-0.731662	0.211169	0.320994	323	267	0.274694	0.936842	0.955051
YDR399W	1270068	1270733	142	32	2.14975	3.89103e-06	2.86448e-05	654	783	-0.259722	0.612538	0.689934	51	118	-1.21022	0.00237147	0.00664257	249	234	0.0896372	0.652485	0.777508	62	139	-1.16474	0.0031091	0.0108639	539	304	0.826214	0.0254959	0.0437751
YDR400W	1271063	1272085	77	48	0.681824	0.199475	0.292909	80	143	-0.837943	0.236565	0.314896	114	116	-0.025091	0.449895	0.561415	138	130	0.0861566	0.560285	0.711012	145	68	1.09245	1.10624e-08	1.99672e-07	146	372	-1.34933	1.53886e-10	1.14665e-09
YDR401W	1272223	1272786	0	0	-	-	-	0	0	-	-	-	0	0	-	-	-	2	2	0	0.883723	0.932492	0	1	#NUM!	0.293697	0.41272	2	0	#DIV/0!	0.140386	0.197909
YDR402C	1272234	1273703	9	0	#DIV/0!	0.0174254	0.0384632	1	13	-3.70044	0.0220471	0.0409481	6	1	2.58496	0.0600035	0.107963	1	8	-3	0.0382418	0.101138	12	0	-	4.4473e-05	0.000295277	17	22	-0.371969	0.869553	0.906734
YDR403W	1274602	1276212	10	21	-1.07039	0.0587563	0.108583	17	21	-0.304855	0.787449	0.836795	17	18	-0.0824622	0.81384	0.87284	8	20	-1.32193	0.0638239	0.149863	14	11	0.347923	0.27705	0.394927	21	34	-0.695145	0.0562329	0.088432
YDR404C	1276654	1277169	119	91	0.387023	0.533925	0.637606	88	166	-0.915608	0.284731	0.368184	51	174	-1.77052	4.54767e-07	3.6242e-06	176	142	0.309684	0.915303	0.952459	39	67	-0.780687	0.335139	0.453637	115	61	0.914753	0.122326	0.175501
YDR405W	1277646	1278437	193	135	0.515641	0.259468	0.363339	112	255	-1.187	0.134558	0.194101	31	109	-1.81399	0.000698186	0.00231696	248	218	0.186012	0.716218	0.820878	67	98	-0.548621	0.756166	0.827683	47	19	1.30666	0.0256055	0.043938
YDR406W	1279210	1283799	880	300	1.55254	4.09779e-07	4.16116e-06	287	617	-1.10422	0.107982	0.160616	304	521	-0.777212	0.0325956	0.0641911	274	182	0.590237	0.440231	0.601825	98	292	-1.57511	0.000508813	0.00241597	1182	783	0.594146	0.38029	0.465359
YDR406W-A	1283799	1284044	0	0	-	-	-	0	0	-	-	-	0	0	-	-	-	0	0	-	-	-	0	0	-	-	-	18	8	1.16993	0.259455	0.336913
YDR407C	1284069	1287938	179	35	2.35453	1.57474e-06	1.35825e-05	99	147	-0.570316	0.788301	0.837359	30	86	-1.51937	0.00357281	0.00950024	34	25	0.443607	0.654266	0.778747	51	83	-0.702614	0.386839	0.504189	323	201	0.684339	0.0986457	0.144709
YDR408C	1288215	1288859	413	198	1.06064	0.000662334	0.00240383	608	770	-0.340787	0.635705	0.709428	166	579	-1.80238	1.60817e-10	2.6603e-09	622	772	-0.311686	0.00190259	0.0102545	109	219	-1.0066	0.0086002	0.0252313	880	495	0.830075	0.021478	0.0376622
YDR409W	1289406	1292120	75	29	1.37084	0.00176012	0.00551789	46	93	-1.0156	0.151746	0.215256	30	71	-1.24286	0.0275563	0.0558803	50	38	0.395929	0.767139	0.856815	34	85	-1.32193	0.0182073	0.0458209	157	103	0.60812	0.261224	0.33881
YDR410C	1292372	1293091	0	0	-	-	-	7	222	-4.98706	3.543e-05	0.000145235	15	21	-0.485427	0.850581	0.902955	26	11	1.24101	0.138274	0.267144	15	34	-1.18057	0.240767	0.355092	39	11	1.82597	0.00410772	0.00821852
YDR411C	1293369	1294394	307	64	2.26209	3.60901e-09	6.37075e-08	143	234	-0.710493	0.414765	0.504266	295	274	0.106539	0.0803281	0.137464	64	26	1.29956	0.0305646	0.0854163	155	383	-1.30508	4.52366e-06	4.34128e-05	733	726	0.0138437	0.359915	0.444596
YDR412W	1294693	1295400	44	0	#DIV/0!	0.0212534	0.045869	23	10	1.20163	0.562759	0.643753	23	21	0.131245	0.86698	0.915617	0	0	-	-	-	19	34	-0.839535	0.835402	0.886811	0	0	-	-	-
YDR413C	1294836	1295411	5	0	#DIV/0!	0.0292186	0.0603263	0	0	-	-	-	0	0	-	-	-	0	0	-	-	-	0	0	-	-	-	0	0	-	-	-
YDR414C	1295598	1296686	0	0	-	-	-	3	188	-5.96963	7.65096e-06	3.72251e-05	19	30	-0.658963	0.520894	0.628273	70	7	3.32193	0.00846898	0.0321564	15	49	-1.70782	0.0343042	0.0766991	58	33	0.813587	0.35529	0.439695
YDR415C	1297037	1298161	162	95	0.769994	0.0680474	0.122625	52	163	-1.64829	0.00260181	0.00631763	150	256	-0.771181	0.0528609	0.0969	181	139	0.380905	0.55277	0.703513	127	304	-1.25924	0.000826184	0.0036086	536	342	0.648237	0.101412	0.148523
YDR416W	1298432	1301011	63	22	1.51785	0.00193949	0.00597373	45	37	0.2824	0.0989001	0.149369	188	228	-0.278301	0.901824	0.939739	20	35	-0.807355	0.027095	0.0779333	122	242	-0.988126	0.030812	0.0701726	479	314	0.609261	0.148584	0.208314
YDR417C	1301555	1301926	0	0	-	-	-	0	0	-	-	-	0	0	-	-	-	0	0	-	-	-	0	0	-	-	-	0	0	-	-	-
YDR418W	1301616	1302113	0	0	-	-	-	0	0	-	-	-	0	0	-	-	-	0	0	-	-	-	0	0	-	-	-	0	0	-	-	-
YDR419W	1303174	1305072	22	8	1.45943	0.0673875	0.121792	18	402	-4.48113	2.75338e-06	1.51204e-05	37	53	-0.518467	0.493499	0.602148	92	27	1.76867	8.36255e-05	0.000804857	46	101	-1.13465	0.0252663	0.0600902	116	73	0.668156	0.201212	0.270609
YDR420W	1306267	1311675	0	0	-	-	-	0	0	-	-	-	0	0	-	-	-	0	0	-	-	-	0	0	-	-	-	0	0	-	-	-
YDR421W	1312040	1314892	93	19	2.29123	2.88312e-07	3.02758e-06	217	246	-0.180963	0.358392	0.447753	116	126	-0.119299	0.691986	0.776157	146	135	0.113009	0.624914	0.760478	41	65	-0.664816	0.478715	0.592255	397	203	0.967659	0.00283944	0.0058472
YDR422C	1315326	1317773	867	6	7.17493	8.34676e-06	5.61582e-05	168	171	-0.0255351	0.153005	0.216687	85	111	-0.385025	0.689763	0.774139	119	156	-0.390584	0.0452956	0.114879	29	46	-0.665581	0.51629	0.624232	283	137	1.04663	0.0202901	0.0358258
YDR423C	1318046	1319275	199	174	0.193681	0.882823	0.919997	577	564	0.0328762	0.153292	0.217035	275	517	-0.910733	0.00214533	0.00611878	277	649	-1.22833	4.18126e-10	1.78638e-08	131	157	-0.261198	0.598525	0.698472	1052	695	0.59805	0.199595	0.26884
YDR424C	1319387	1319841	759	26	4.86752	7.63604e-11	1.90901e-09	180	113	0.671674	0.000300029	0.000947786	0	0	-	-	-	0	0	-	-	-	0	0	-	-	-	321	134	1.26034	0.0117977	0.0218779
YDR425W	1320064	1321941	655	9	6.18543	0.000153304	0.000690148	60	179	-1.57693	0.000438194	0.00132553	136	107	0.345996	0.0285021	0.0574569	117	44	1.41093	0.00124888	0.0073002	118	207	-0.810844	0.0754164	0.143815	290	243	0.255097	0.941929	0.958848
YDR426C	1321629	1322006	4	43	-3.42626	5.88673e-08	7.41487e-07	2	31	-3.9542	0.000127315	0.000444536	11	14	-0.347923	0.910807	0.94383	35	4	3.12928	5.22472e-05	0.000539408	19	12	0.662965	0.431586	0.549696	8	60	-2.90689	2.29234e-09	1.35664e-08
YDR427W	1322205	1323386	717	333	1.10645	0.000288408	0.00118763	352	277	0.345689	0.0116529	0.0235866	354	552	-0.640919	0.0850829	0.144604	179	299	-0.740186	1.17215e-05	0.000152581	183	361	-0.980155	0.00284515	0.0101432	1055	530	0.993179	0.0025836	0.0053637
YDR428C	1323454	1324239	0	0	-	-	-	0	0	-	-	-	74	104	-0.490986	0.546979	0.652668	110	56	0.974005	0.0250213	0.0733745	105	169	-0.686634	0.200791	0.310764	0	0	-	-	-
YDR429C	1324477	1325301	0	0	-	-	-	136	567	-2.05974	5.13121e-07	3.45787e-06	166	181	-0.124806	0.568158	0.670936	401	165	1.28114	1.40201e-06	2.32206e-05	350	584	-0.738613	0.090983	0.166683	386	224	0.785102	0.028465	0.0481162
YDR430C	1325501	1328470	190	49	1.95515	6.61991e-05	0.000338569	112	193	-0.785102	0.307978	0.393418	134	200	-0.577767	0.275843	0.382383	140	57	1.29639	0.00480285	0.0205529	132	296	-1.16506	0.00302179	0.0106338	473	272	0.798234	0.167414	0.230604
YDR431W	1328390	1328701	0	63	#NUM!	1.0879e-15	5.23173e-14	0	0	-	-	-	2	23	-3.52356	0.00923733	0.0218297	20	4	2.32193	0.0689679	0.157989	0	0	-	-	-	0	0	-	-	-
YDR432W	1328783	1330027	907	519	0.805368	0.0503536	0.0953081	365	268	0.445663	0.00103627	0.00281273	962	539	0.835752	5.40497e-10	8.21886e-09	203	473	-1.22036	4.17581e-10	1.78638e-08	678	213	1.67043	1.88181e-27	5.39881e-25	612	1016	-0.731297	7.87307e-05	0.000212625
YDR433W	1329600	1330040	0	78	#NUM!	0.013259	0.0306865	0	248	#NUM!	5.43183e-31	4.03973e-29	0	187	#NUM!	4.75979e-31	1.18108e-28	0	0	-	-	-	0	194	#NUM!	4.52882e-37	1.89897e-34	0	0	-	-	-
YDR434W	1331237	1332841	336	58	2.53434	2.11511e-12	7.03847e-11	128	187	-0.546894	0.788492	0.83739	80	57	0.489038	0.0504233	0.0930879	222	143	0.634545	0.179808	0.323342	128	259	-1.01681	0.00329197	0.0113934	396	253	0.646363	0.102475	0.149875
YDR435C	1332983	1333969	583	400	0.543496	0.179422	0.269242	387	274	0.498158	0.000478284	0.001431	512	673	-0.394463	0.48965	0.598656	195	487	-1.32045	2.58966e-12	1.94409e-10	167	293	-0.811053	0.0569514	0.115064	1074	569	0.916493	0.0088291	0.0167562
YDR436W	1334821	1336953	194	134	0.533824	0.192406	0.284736	110	208	-0.91908	0.20183	0.274056	93	116	-0.318822	0.909938	0.943402	161	205	-0.348563	0.0094761	0.0349646	75	124	-0.725378	0.197155	0.306355	244	186	0.391579	0.618728	0.695127
YDR437W	1337352	1337774	0	0	-	-	-	0	0	-	-	-	0	0	-	-	-	0	0	-	-	-	0	0	-	-	-	0	0	-	-	-
YDR438W	1338274	1339386	69	13	2.40808	7.40167e-06	5.02803e-05	57	76	-0.415037	0.847856	0.882787	37	64	-0.790547	0.164738	0.251073	38	28	0.440573	0.678831	0.795477	45	87	-0.95109	0.0853506	0.158409	196	88	1.15528	0.000788459	0.00181743
YDR439W	1339676	1340719	17	38	-1.16046	0.0178062	0.0391674	4	380	-6.56986	1.64241e-05	7.32055e-05	45	49	-0.122857	0.770285	0.839389	29	27	0.103093	0.7488	0.844425	32	43	-0.426265	0.937374	0.956859	74	38	0.961526	0.0693124	0.106222
YDR440W	1342493	1344241	102	18	2.5025	1.08512e-07	1.27547e-06	35	65	-0.893085	0.37754	0.467191	16	22	-0.459432	0.721486	0.799552	52	37	0.490986	0.603474	0.74338	39	87	-1.15754	0.023293	0.0562811	165	77	1.09954	0.018118	0.0322567
YDR441C	1344517	1345062	0	0	-	-	-	24	362	-3.91488	3.3667e-06	1.79949e-05	0	0	-	-	-	92	36	1.35364	0.00403511	0.0179852	26	115	-2.14505	8.60114e-07	1.00396e-05	0	0	-	-	-
YDR442W	1345647	1346039	0	0	-	-	-	0	0	-	-	-	6	0	#DIV/0!	0.00617896	0.0154093	0	0	-	-	-	4	4	0	0.772128	0.839591	3	19	-2.66297	0.000518503	0.00122797
YDR443C	1345676	1349938	94	37	1.34514	0.0017547	0.0055044	61	92	-0.592825	0.758805	0.813497	42	76	-0.85561	0.124467	0.199374	70	86	-0.296982	0.101787	0.211754	45	43	0.0655883	0.254346	0.369323	166	98	0.76033	0.0699473	0.107042
YDR444W	1350290	1352353	70	26	1.42884	0.00181829	0.00568651	37	127	-1.77923	0.000205296	0.000679447	84	110	-0.389042	0.767887	0.8376	83	98	-0.23967	0.131783	0.258789	105	170	-0.695145	0.179935	0.284721	281	160	0.812498	0.0191347	0.0338975
YDR445C	1352182	1352589	0	0	-	-	-	0	0	-	-	-	7	5	0.485427	0.741847	0.816645	0	0	-	-	-	5	8	-0.678072	0.922968	0.948651	0	0	-	-	-
YDR446W	1353725	1354633	5	0	#DIV/0!	0.0205777	0.0445865	6	3	1	0.345214	0.433998	0	0	-	-	-	0	0	-	-	-	5	0	-	0.0106423	0.0298957	0	9	#NUM!	0.00273741	0.00565887
YDR447C	1354829	1355553	405	94	2.10719	4.8399e-09	8.21948e-08	701	714	-0.0265096	0.296906	0.381464	0	0	-	-	-	0	0	-	-	-	0	0	-	-	-	0	0	-	-	-
YDR448W	1356065	1357369	232	13	4.15754	0.000465338	0.00178488	24	32	-0.415037	0.890868	0.915849	12	7	0.777608	0.228469	0.327267	15	9	0.736966	0.459965	0.619932	15	27	-0.847997	0.562569	0.666993	100	64	0.643856	0.336212	0.419688
YDR449C	1357580	1358902	18	4	2.16993	0.00964082	0.0235157	55	141	-1.35819	0.034572	0.0608252	34	37	-0.121991	0.746114	0.819854	80	61	0.391191	0.69068	0.803665	74	118	-0.67319	0.366131	0.485049	130	71	0.872621	0.114003	0.164753
YDR450W	1359923	1360798	0	0	-	-	-	0	0	-	-	-	0	0	-	-	-	0	0	-	-	-	0	0	-	-	-	0	0	-	-	-
YDR451C	1361120	1362181	39	2	4.2854	0.000842134	0.00296675	15	19	-0.341037	0.851466	0.885822	0	0	-	-	-	5	4	0.321928	0.932148	0.961821	22	4	2.45943	0.0362993	0.0801732	29	12	1.27302	0.149875	0.209849
YDR452W	1362878	1364902	1381	300	2.20268	3.71015e-11	9.66798e-10	595	1450	-1.28509	0.00738623	0.0157917	719	359	1.00201	2.92938e-08	3.05765e-07	1193	879	0.440659	0.320427	0.483725	994	1033	-0.0555225	0.022705	0.0552277	1336	1606	-0.265552	0.0465409	0.0745044
YDR453C	1365072	1365662	2212	102	4.43871	4.3085e-07	4.31288e-06	266	116	1.1973	2.49948e-07	1.82501e-06	0	0	-	-	-	190	180	0.0780025	0.46929	0.62815	126	162	-0.36257	0.929001	0.952285	922	371	1.31335	0.00019587	0.000496873
YDR454C	1366264	1366827	0	0	-	-	-	0	0	-	-	-	337	285	0.241787	0.0275952	0.055907	0	0	-	-	-	454	438	0.0517614	0.042347	0.0909869	649	520	0.319707	0.782701	0.840347
YDR455C	1367373	1367681	0	0	-	-	-	0	0	-	-	-	19	0	#DIV/0!	0.000526617	0.00182643	0	0	-	-	-	27	0	-	3.89773e-09	7.64263e-08	0	70	#NUM!	5.24656e-18	1.02442e-16
YDR456W	1367485	1369386	146	61	1.25909	0.00356145	0.010069	128	261	-1.02791	0.0667249	0.107445	117	116	0.0123837	0.30557	0.414437	98	114	-0.21818	0.121353	0.243401	129	231	-0.840522	0.0408745	0.0884857	382	320	0.255501	0.997494	0.998614
YDR457W	1369790	1379596	0	0	-	-	-	0	0	-	-	-	234	257	-0.13526	0.605686	0.704675	125	105	0.251539	0.996606	0.997365	224	297	-0.406964	0.933432	0.954469	0	0	-	-	-
YDR458C	1380055	1382046	300	186	0.68966	0.0688404	0.123963	113	167	-0.563525	0.803099	0.849265	148	223	-0.591447	0.256187	0.359702	147	206	-0.486828	0.00440792	0.0193676	87	121	-0.47592	0.821345	0.875248	335	161	1.0571	0.00149813	0.00326743
YDR459C	1382319	1383443	311	7	5.47342	1.82411e-07	2.00083e-06	45	37	0.2824	0.0597067	0.0972265	18	25	-0.473931	0.724018	0.80187	120	11	3.44746	0.0153265	0.0506864	25	36	-0.526069	0.780242	0.844967	103	56	0.879146	0.0694452	0.106392
YDR460W	1383811	1384776	141	65	1.11718	0.00622803	0.0161437	50	80	-0.678072	0.659322	0.730926	40	85	-1.08746	0.0288813	0.058071	113	140	-0.309104	0.0468341	0.11787	42	93	-1.14684	0.0342902	0.0766991	144	91	0.66213	0.156482	0.217618
YDR461W	1385176	1385286	0	0	-	-	-	0	0	-	-	-	19	0	#DIV/0!	2.6248e-06	1.72636e-05	0	0	-	-	-	2	1	1	0.454204	0.570345	3	8	-1.41504	0.102645	0.150083
YDR461C-A	1385524	1385766	0	0	-	-	-	0	0	-	-	-	79	74	0.0943274	0.361731	0.472414	7	8	-0.192645	0.643279	0.772983	78	112	-0.521953	0.668304	0.756421	0	0	-	-	-
YDR462W	1386073	1386516	231	122	0.921012	0.0187653	0.0410205	145	111	0.385493	0.0038183	0.00881903	40	81	-1.01792	0.0338319	0.0662204	31	103	-1.7323	4.69084e-07	8.99648e-06	0	0	-	-	-	156	86	0.859137	0.0375227	0.061522
YDR463W	1386816	1388375	706	158	2.15974	2.67276e-10	5.92942e-09	225	365	-0.697971	0.483832	0.569871	423	358	0.240698	0.0118662	0.0271945	239	219	0.12608	0.585127	0.730713	364	443	-0.283368	0.532025	0.638105	1103	760	0.537361	0.226775	0.299864
YDR464W	1388872	1393179	0	0	-	-	-	0	0	-	-	-	115	168	-0.546827	0.399564	0.512505	151	151	0	0.43912	0.600618	162	217	-0.421701	0.854842	0.900608	0	0	-	-	-
YDR464C-A	1392492	1392680	0	0	-	-	-	0	0	-	-	-	0	0	-	-	-	0	0	-	-	-	0	0	-	-	-	0	0	-	-	-
YDR465C	1393336	1394574	0	0	-	-	-	218	411	-0.91481	0.218917	0.293732	105	129	-0.296982	0.902326	0.939909	206	232	-0.17148	0.0883237	0.190222	213	233	-0.129477	0.274758	0.392687	534	326	0.711968	0.174999	0.240001
YDR466W	1395121	1397817	138	65	1.08616	0.0148848	0.0338135	68	94	-0.467126	0.993915	0.995062	92	136	-0.563901	0.305531	0.414437	53	72	-0.442005	0.0955331	0.202267	85	143	-0.75048	0.133023	0.226102	312	138	1.17688	0.00219777	0.00463282
YDR467C	1397583	1397909	0	0	-	-	-	4	12	-1.58496	0.335497	0.423212	6	9	-0.584963	0.721122	0.799552	13	4	1.70044	0.131421	0.258789	15	21	-0.485427	0.868014	0.909212	35	17	1.04182	0.137107	0.194069
YDR468C	1398026	1398700	458	15	4.93231	0.000110129	0.000525057	63	59	0.0946369	0.0998216	0.150542	44	53	-0.268489	0.976376	0.985402	0	0	-	-	-	40	74	-0.887525	0.200348	0.310343	248	136	0.866733	0.0276381	0.0468814
YDR469W	1399015	1399542	101	73	0.468387	0.451998	0.55932	26	103	-1.98606	0.000294998	0.000934728	110	132	-0.263034	0.963429	0.977067	132	141	-0.0951572	0.190441	0.336393	117	161	-0.460552	0.769284	0.83761	127	166	-0.386355	0.0450038	0.0723686
YDR470C	1399706	1401214	261	126	1.05063	0.00203924	0.006225	86	188	-1.12832	0.055047	0.0907732	199	155	0.3605	0.0154858	0.0340464	181	174	0.0569024	0.411995	0.575732	184	171	0.105709	0.029094	0.0672766	267	318	-0.252187	0.0482685	0.0768332
YDR471W	1401770	1402564	0	0	-	-	-	0	0	-	-	-	0	0	-	-	-	0	0	-	-	-	0	0	-	-	-	0	0	-	-	-
YDR472W	1403322	1404173	107	36	1.57154	0.000328183	0.00132484	50	43	0.217591	0.0921952	0.140301	111	50	1.15056	7.60349e-06	4.51168e-05	44	66	-0.584963	0.0308453	0.08597	122	72	0.760812	1.6343e-05	0.000126758	152	256	-0.752072	0.00011206	0.00029606
YDR473C	1404445	1405854	814	24	5.08392	5.03568e-05	0.000265817	112	188	-0.747234	0.400341	0.489818	53	66	-0.316474	0.940242	0.962911	52	49	0.0857299	0.647039	0.774438	107	118	-0.141176	0.403314	0.521334	264	144	0.874469	0.0458732	0.0736118
YDR475C	1407464	1410094	454	291	0.641673	0.0710698	0.126956	177	539	-1.60654	0.000815813	0.00229168	384	285	0.430144	0.000796566	0.00258683	339	328	0.0475895	0.386968	0.550395	309	325	-0.0728329	0.0769887	0.14588	530	657	-0.309901	0.0383124	0.062644
YDR476C	1410453	1411127	528	26	4.34395	2.23955e-05	0.000132889	107	139	-0.377474	0.745371	0.801464	78	27	1.53051	6.64165e-05	0.000304565	156	50	1.64155	1.55807e-05	0.000193562	122	160	-0.391191	0.990213	0.992929	233	226	0.0440072	0.376017	0.46131
YDR477W	1412373	1414274	612	276	1.14886	0.00173831	0.00546343	193	409	-1.0835	0.0525454	0.0871738	343	176	0.962633	2.84131e-08	2.97711e-07	120	92	0.383329	0.614779	0.752192	278	178	0.643208	5.74127e-06	5.24216e-05	320	705	-1.13955	2.26105e-07	9.53242e-07
YDR478W	1414575	1415171	36	55	-0.611435	0.111715	0.183522	85	143	-0.75048	0.41527	0.504674	124	118	0.0715533	0.342985	0.453574	80	63	0.344648	0.793476	0.874888	45	84	-0.900464	0.19105	0.298741	266	250	0.0894982	0.556444	0.639843
YDR479C	1415210	1416874	357	124	1.52558	0.000263079	0.00109802	250	351	-0.489543	0.980812	0.984975	195	164	0.249778	0.0761407	0.131619	260	146	0.832543	0.0196659	0.0616244	96	132	-0.459432	0.783806	0.847175	353	325	0.119228	0.583604	0.663028
YDR480W	1417399	1418370	44	52	-0.241008	0.406897	0.515688	44	201	-2.19162	2.98349e-07	2.15125e-06	166	9	4.20511	0.00119042	0.00368187	150	40	1.90689	1.10616e-06	1.8873e-05	56	135	-1.26946	0.0019393	0.00727536	33	124	-1.9098	2.86032e-09	1.65973e-08
YDR481C	1418550	1420250	382	215	0.829236	0.0735366	0.130558	320	316	0.0181473	0.107581	0.160247	314	526	-0.744298	0.0334541	0.0656455	199	230	-0.208865	0.155796	0.290425	240	363	-0.596935	0.280419	0.398909	1061	604	0.812804	0.045691	0.0733634
YDR482C	1420431	1420838	0	0	-	-	-	93	295	-1.66541	0.000873845	0.00242238	48	59	-0.297681	0.922111	0.950898	211	94	1.16651	0.00277508	0.013553	149	237	-0.669575	0.280649	0.398909	127	63	1.0114	0.0236433	0.0407958
YDR483W	1421157	1422485	1747	688	1.3444	3.77661e-05	0.000205978	1547	2025	-0.388449	0.732647	0.791544	1559	1857	-0.252353	0.99562	0.997447	1408	1031	0.449603	0.285529	0.446241	1343	2138	-0.670803	0.065599	0.128765	4219	2383	0.824122	0.028888	0.048785
YDR484W	1422763	1424688	144	122	0.239188	0.767589	0.834336	0	0	-	-	-	119	224	-0.912537	0.00856009	0.020397	0	0	-	-	-	0	0	-	-	-	211	121	0.802236	0.0461153	0.0739337
YDR485C	1424820	1427207	651	486	0.421701	0.351138	0.45969	414	602	-0.540133	0.851621	0.885822	305	607	-0.992887	0.000666629	0.00222577	402	345	0.220599	0.877555	0.92826	222	429	-0.950418	0.0103628	0.0292475	903	440	1.03722	0.00324831	0.00662793
YDR486C	1427431	1428120	0	0	-	-	-	97	360	-1.89194	2.79614e-06	1.53228e-05	97	94	0.045324	0.342898	0.453569	335	116	1.53004	4.3483e-07	8.39612e-06	206	345	-0.743952	0.11967	0.208076	213	126	0.75743	0.0490967	0.0779891
YDR487C	1428354	1428980	470	569	-0.275768	0.133014	0.211388	323	2002	-2.63184	6.04345e-10	8.88763e-09	268	676	-1.33479	1.1213e-07	1.02265e-06	1841	547	1.75088	2.59533e-14	2.6742e-12	737	1603	-1.12104	4.40051e-06	4.23054e-05	261	227	0.201358	0.83696	0.882834
YDR488C	1429188	1430789	185	18	3.36146	0.00399687	0.0111212	59	103	-0.803857	0.424648	0.513762	57	51	0.160465	0.276311	0.382546	88	41	1.10188	0.0155478	0.0512893	42	65	-0.63005	0.56227	0.666993	110	128	-0.21864	0.122321	0.175501
YDR489W	1431012	1431896	32	13	1.29956	0.0435447	0.0846963	30	124	-2.04731	0.000157256	0.000535432	35	29	0.271302	0.412019	0.525018	127	24	2.40372	0.000974662	0.00595564	37	96	-1.37551	0.00245993	0.00898733	71	93	-0.389412	0.055479	0.0872979
YDR490C	1431968	1434268	0	0	-	-	-	0	0	-	-	-	154	223	-0.534113	0.289	0.396594	455	241	0.916833	0.00904007	0.0337191	268	330	-0.300233	0.640272	0.732449	0	0	-	-	-
YDR491C	1434500	1434991	0	0	-	-	-	16	42	-1.39232	0.0691254	0.110694	5	3	0.736966	0.403823	0.516632	39	26	0.584963	0.429609	0.592639	30	36	-0.263034	0.791332	0.852817	15	9	0.736966	0.527268	0.612437
YDR492W	1434924	1435874	269	124	1.11727	0.00400725	0.0111438	275	329	-0.258656	0.580744	0.660554	147	240	-0.707218	0.0938802	0.15711	417	396	0.074547	0.646342	0.774438	107	180	-0.750386	0.17607	0.27973	771	383	1.00939	0.012819	0.0236081
YDR493W	1436217	1436588	0	0	-	-	-	28	92	-1.71621	0.0174998	0.0334818	23	16	0.523562	0.186871	0.279258	81	18	2.16993	2.6871e-05	0.000305643	23	55	-1.2578	0.0432777	0.0926941	59	26	1.1822	0.0224381	0.039064
YDR494W	1436930	1438015	757	479	0.660268	0.0453608	0.0877118	620	1358	-1.13114	0.0216468	0.040334	413	630	-0.60921	0.116787	0.188678	654	318	1.04026	6.39102e-05	0.000643387	500	799	-0.676267	0.0689688	0.13398	1052	586	0.844162	0.0841881	0.125882
YDR495C	1438115	1441150	0	0	-	-	-	0	0	-	-	-	62	50	0.31034	0.123505	0.198008	381	142	1.4239	6.92546e-08	1.69019e-06	312	366	-0.230298	0.369031	0.487831	0	0	-	-	-
YDR496C	1441433	1443403	38	51	-0.424498	0.348903	0.457008	173	623	-1.84846	0.000783382	0.00220926	153	61	1.32665	8.97768e-07	6.61392e-06	361	129	1.48463	1.02505e-07	2.36256e-06	296	311	-0.0713174	0.0867612	0.160535	139	482	-1.79395	1.84417e-09	1.11233e-08
YDR497C	1443713	1445467	213	157	0.440089	0.421129	0.52942	268	781	-1.54309	0.000370846	0.00114103	643	306	1.07129	1.92471e-09	2.53792e-08	834	259	1.6871	3.17377e-05	0.00035186	422	320	0.399171	0.000146177	0.000833483	531	1410	-1.40891	0.000223064	0.000561861
YDR498C	1445843	1446994	117	50	1.22651	0.00396753	0.0110772	219	836	-1.93257	4.99416e-06	2.54898e-05	316	105	1.58954	8.05086e-14	2.35025e-12	626	215	1.54183	5.01295e-10	2.02639e-08	425	462	-0.12043	0.112225	0.197193	166	601	-1.85618	7.22222e-13	7.85343e-12
YDR499W	1447830	1450073	44	37	0.249978	0.78149	0.845155	36	231	-2.68182	2.18002e-08	2.10951e-07	87	43	1.01668	0.000606565	0.00206308	128	52	1.29956	0.00140954	0.00808638	85	81	0.0695409	0.0849831	0.157995	35	202	-2.52893	8.21727e-13	8.89927e-12
YDR500C	1450198	1450853	0	0	-	-	-	0	0	-	-	-	0	0	-	-	-	0	0	-	-	-	0	0	-	-	-	0	0	-	-	-
YDR501W	1451353	1452918	27	9	1.58496	0.0611754	0.112337	19	31	-0.706269	0.770717	0.822878	59	26	1.1822	0.00355044	0.00944995	52	6	3.11548	0.00909313	0.0338656	65	26	1.32193	4.07096e-05	0.000272949	51	86	-0.753839	0.00408651	0.00817913
YDR502C	1453310	1454464	311	305	0.0281053	0.66653	0.748611	807	1604	-0.991034	0.0698138	0.111659	302	615	-1.02604	0.00312769	0.00846088	1055	731	0.5293	0.106303	0.219671	835	939	-0.169349	0.303143	0.420574	471	216	1.1247	0.0269205	0.045897
YDR503C	1455042	1455866	129	13	3.31079	5.58528e-06	3.95223e-05	79	113	-0.516398	0.958511	0.969122	28	32	-0.192645	0.953609	0.972304	151	9	4.06848	0.000377163	0.00270026	39	49	-0.329308	0.861562	0.905238	46	49	-0.0911479	0.577406	0.658521
YDR504C	1456311	1456694	0	0	-	-	-	12	36	-1.58496	0.0936449	0.142174	91	18	2.33787	0.0938051	0.157032	62	7	3.14684	0.00137107	0.00788289	92	24	1.9386	3.4211e-10	8.4382e-09	42	180	-2.09954	0.0933138	0.137718
YDR505C	1456695	1459220	220	182	0.273565	0.720274	0.79487	78	155	-0.990722	0.0872406	0.134173	663	222	1.57845	3.21755e-18	1.73907e-16	137	122	0.167295	0.846627	0.91337	665	306	1.11982	8.34671e-18	8.42554e-16	431	1418	-1.7181	6.82179e-10	4.48361e-09
YDR506C	1459728	1461554	67	46	0.542527	0.354125	0.462495	21	81	-1.94753	0.00176372	0.00448118	122	52	1.2303	1.66206e-06	1.13273e-05	61	32	0.930737	0.0918044	0.195713	102	91	0.164631	0.031109	0.0706564	87	254	-1.54574	5.11698e-10	3.42198e-09
YDR507C	1462358	1465786	85	43	0.983126	0.0933776	0.158403	47	137	-1.54344	0.00228062	0.00563231	238	76	1.64689	4.29465e-10	6.60408e-09	124	40	1.63227	6.53463e-05	0.000655334	231	156	0.566347	2.36306e-06	2.43959e-05	220	620	-1.49476	2.8358e-09	1.64729e-08
YDR508C	1466453	1468444	382	680	-0.831962	0.042798	0.0835434	134	726	-2.43774	3.91061e-07	2.72174e-06	1189	412	1.52903	7.07542e-19	4.02341e-17	413	165	1.32368	0.00102557	0.00618048	997	553	0.850314	6.97071e-13	2.92287e-11	734	3192	-2.12061	2.97231e-12	2.92314e-11
YDR509W	1468226	1468573	5	66	-3.72247	0.0140179	0.0321749	1	148	-7.20945	1.38828e-14	4.25141e-13	43	1	5.42626	0.000112247	0.00048135	115	2	5.84549	5.33763e-17	7.79145e-15	74	3	4.62449	3.75642e-05	0.000254048	6	60	-3.32193	0.00326237	0.0066541
YDR510W	1469400	1469705	272	275	-0.015825	0.568524	0.665869	163	491	-1.59085	9.03073e-05	0.00032946	309	149	1.05229	1.03623e-07	9.47536e-07	451	149	1.59782	2.92765e-08	7.77011e-07	0	0	-	-	-	190	599	-1.65656	9.34245e-15	1.29153e-13
YDR510C-A	1469695	1469811	257	42	2.61331	4.9426e-11	1.26783e-09	212	150	0.499102	0.000677222	0.00194249	0	0	-	-	-	312	110	1.50404	1.67526e-06	2.75108e-05	203	198	0.0359793	0.0843914	0.157271	309	195	0.664133	0.0788124	0.118874
YDR511W	1470017	1470418	0	0	-	-	-	49	583	-3.57264	9.52538e-07	5.94594e-06	91	32	1.50779	9.96069e-07	7.23077e-06	207	57	1.8606	3.53406e-08	9.23954e-07	48	80	-0.736966	0.355212	0.473645	31	160	-2.36773	1.51361e-10	1.13256e-09
YDR512C	1470500	1471063	293	60	2.28787	2.172e-09	4.00641e-08	97	398	-2.03671	3.98053e-07	2.76671e-06	963	1	9.91139	6.12732e-08	5.97305e-07	341	98	1.79892	6.68437e-08	1.64913e-06	139	298	-1.10023	0.000374873	0.00186956	270	242	0.157952	0.735655	0.80205
YDR513W	1471017	1471448	0	0	-	-	-	238	626	-1.3952	0.00409436	0.00938585	1071	457	1.22869	2.2081e-14	7.00814e-13	689	235	1.55184	5.06405e-11	2.83102e-09	1359	1137	0.257313	1.68456e-05	0.000129332	762	2032	-1.41504	7.03949e-07	2.73502e-06
YDR514C	1471548	1472999	4	32	-3	0.0158998	0.0356913	28	29	-0.0506261	0.453616	0.541138	22	15	0.552541	0.143219	0.22338	26	29	-0.157541	0.390387	0.554155	87	39	1.15754	4.67186e-05	0.000306823	30	55	-0.874469	0.0135795	0.0248718
YDR515W	1473429	1474772	35	41	-0.228269	0.437547	0.546035	39	84	-1.10692	0.155263	0.219348	75	21	1.8365	1.06972e-06	7.69381e-06	85	49	0.794681	0.200679	0.348618	82	80	0.0356239	0.181124	0.286093	28	98	-1.80735	2.85048e-07	1.18217e-06
YDR516C	1474974	1476476	2857	3201	-0.164022	0.290954	0.396829	2584	11345	-2.13438	1.21685e-07	9.68644e-07	5674	2320	1.29024	2.16625e-21	1.71385e-19	6976	2680	1.38017	3.29797e-07	6.66571e-06	5289	4557	0.214911	0.00258076	0.00932872	2864	12073	-2.07568	1.32533e-14	1.8088e-13
YDR517W	1477239	1478357	451	79	2.5132	6.33208e-14	2.62063e-12	702	1867	-1.41118	0.000892346	0.00246579	147	153	-0.0577155	0.412415	0.525163	1258	351	1.84159	4.10053e-17	6.15665e-15	577	1088	-0.915035	0.00191369	0.00721871	741	371	0.998054	0.00184081	0.00394091
YDR518W	1478608	1480161	81	54	0.584963	0.373606	0.481931	44	172	-1.96683	1.62035e-05	7.22839e-05	87	95	-0.126912	0.749917	0.823039	149	70	1.08989	0.00375718	0.0170796	114	150	-0.395929	0.966918	0.976967	194	192	0.0149503	0.383502	0.469183
YDR519W	1480425	1480832	311	10	4.95884	7.72249e-05	0.000388095	82	123	-0.584963	0.73736	0.79542	3	659	-7.77917	9.83346e-05	0.000427736	91	35	1.37851	0.00376063	0.0170805	68	58	0.229482	0.0648116	0.127771	97	52	0.899473	0.0543661	0.0856474
YDR520C	1481085	1483403	0	0	-	-	-	0	0	-	-	-	30	47	-0.647698	0.359392	0.470033	54	30	0.847997	0.153201	0.287359	31	42	-0.438121	0.914863	0.94342	0	0	-	-	-
YDR521W	1483141	1483476	0	0	-	-	-	0	0	-	-	-	12	4	1.58496	0.0708605	0.124063	0	0	-	-	-	1	11	-3.45943	0.016028	0.04127	9	10	-0.152003	0.607076	0.683904
YDR522C	1483795	1485303	16	6	1.41504	0.0803645	0.140636	14	24	-0.777608	0.684797	0.752929	61	2	4.93074	1.63213e-06	1.11373e-05	53	4	3.72792	0.00446627	0.0194695	30	6	2.32193	0.00730362	0.0221794	15	38	-1.34104	0.00140926	0.00308874
YDR523C	1485566	1487038	10	0	#DIV/0!	0.00579534	0.0151739	0	7	#NUM!	0.0668882	0.107608	3	1	1.58496	0.281841	0.388332	2	2	0	0.872672	0.925507	2	4	-1	0.739472	0.815468	5	22	-2.1375	0.215194	0.286603
YDR524C	1487542	1488990	83	39	1.08964	0.0351017	0.0707059	56	126	-1.16993	0.0827512	0.128253	50	19	1.39593	0.00165991	0.00492311	25	17	0.556393	0.661199	0.78398	60	42	0.514573	0.0947357	0.172135	80	218	-1.44626	1.65861e-07	7.09885e-07
YDR524W-C	1489403	1489492	0	0	-	-	-	1335	3400	-1.3487	0.00912645	0.0190583	0	0	-	-	-	2948	1520	0.955665	9.82107e-05	0.000918322	2374	2269	0.0652633	0.0158375	0.0409147	0	0	-	-	-
YDR524C-B	1489598	1489798	3171	1014	1.64488	1.05561e-05	6.86775e-05	0	0	-	-	-	0	0	-	-	-	0	0	-	-	-	0	0	-	-	-	0	0	-	-	-
YDR524C-A	1489871	1489990	8	0	#DIV/0!	0.00982177	0.023864	4	1	2	0.102209	0.15352	0	0	-	-	-	0	0	-	-	-	0	0	-	-	-	7	2	1.80735	0.259775	0.337247
YDR525W	1489905	1490234	0	0	-	-	-	0	0	-	-	-	2	0	#DIV/0!	0.0950751	0.158575	0	3	#NUM!	0.03937	0.103496	0	1	#NUM!	0.297553	0.415249	0	0	-	-	-
YDR525W-A	1490596	1490835	0	0	-	-	-	27	123	-2.18763	0.00017168	0.000579615	0	0	-	-	-	173	23	2.91107	2.52048e-05	0.000292387	25	75	-1.58496	0.00264465	0.00952807	0	0	-	-	-
YDR526C	1491075	1491545	2	0	#DIV/0!	0.1317	0.209775	14	0	#DIV/0!	6.60163e-05	0.000249587	6	1	2.58496	0.0434464	0.0819537	0	5	#NUM!	0.0140147	0.0471191	12	4	1.58496	0.0250387	0.059653	9	12	-0.415037	0.576462	0.657941
YDR527W	1491094	1492413	171	162	0.0780025	0.89736	0.931205	114	420	-1.88136	5.77608e-06	2.87802e-05	319	136	1.22995	1.12767e-08	1.27619e-07	198	73	1.43953	0.000681071	0.00442949	268	222	0.271673	0.0157562	0.0407434	311	770	-1.30794	7.19999e-06	2.3289e-05
YDR528W	1494586	1495857	26	6	2.11548	0.0457231	0.0882737	6	30	-2.32193	0.126552	0.183928	13	6	1.11548	0.0735993	0.128118	52	2	4.70044	1.88467e-05	0.000227677	23	3	2.9386	0.00246663	0.00900578	9	63	-2.80735	0.00210721	0.00445596
YDR529C	1496165	1496548	0	0	-	-	-	329	1239	-1.91302	1.27923e-06	7.646e-06	0	0	-	-	-	1187	415	1.51614	8.66232e-11	4.59803e-09	610	979	-0.6825	0.0609669	0.121599	0	0	-	-	-
YDR530C	1496791	1497768	1062	291	1.86769	6.89266e-10	1.42837e-08	574	702	-0.29042	0.640396	0.713898	560	581	-0.0531113	0.280508	0.387082	168	55	1.61096	5.85802e-05	0.000596587	454	639	-0.493124	0.657023	0.746224	1865	1244	0.584189	0.235053	0.309357
YDR531W	1498232	1499335	17	19	-0.160465	0.670183	0.751685	35	107	-1.61218	0.0109579	0.0223537	164	46	1.83399	7.6592e-10	1.11498e-08	128	99	0.370643	0.653862	0.778442	194	120	0.693022	1.89276e-07	2.62692e-06	104	303	-1.54273	2.97565e-05	8.62392e-05
YDR532C	1499396	1500553	327	21	3.96083	0.000132939	0.000615921	62	49	0.339486	0.0273334	0.0493232	50	35	0.514573	0.109833	0.179192	7	260	-5.21501	0.000173466	0.0014679	31	15	1.04731	0.015698	0.04067	110	123	-0.161155	0.135791	0.192547
YDR533C	1501447	1502160	3943	0	#DIV/0!	2.06443e-67	2.54183e-64	0	0	-	-	-	1355	413	1.71408	8.3386e-24	8.92557e-22	2607	0	#DIV/0!	7.59709e-126	1.99614e-122	915	675	0.438884	6.82538e-08	1.05696e-06	1212	3563	-1.5557	7.16339e-09	3.88289e-08
YDR534C	1503314	1504900	0	0	-	-	-	0	0	-	-	-	0	0	-	-	-	0	0	-	-	-	0	0	-	-	-	0	0	-	-	-
YDR535C	1506606	1507362	18	26	-0.530515	0.291103	0.396922	3	50	-4.05889	0.00640094	0.0139428	25	9	1.47393	0.00638622	0.015861	9	13	-0.530515	0.307941	0.469192	10	12	-0.263034	0.921155	0.947578	9	38	-2.078	0.00053119	0.0012558
YDR536W	1508005	1509714	4	88	-4.45943	0.0169295	0.0376574	1	231	-7.85175	1.54377e-05	6.96437e-05	75	3	4.64386	0.00106015	0.00333951	55	68	-0.306103	0.603992	0.743668	16	9	0.830075	0.101545	0.182079	3	192	-6	8.31992e-05	0.000224353
YDR537C	1510856	1511461	34	2	4.08746	8.94672e-06	5.9544e-05	36	16	1.16993	0.00300774	0.0071655	21	5	2.07039	0.00214647	0.00611883	11	0	#DIV/0!	0.0268882	0.0775082	5	8	-0.678072	0.782038	0.845941	24	21	0.192645	0.878404	0.913251
YDR538W	1510902	1511630	0	0	-	-	-	0	384	#NUM!	1.27645e-14	3.93206e-13	40	26	0.621488	0.206411	0.302415	0	0	-	-	-	63	27	1.22239	0.0197196	0.0491726	33	93	-1.49476	3.59651e-05	0.00010284
YDR539W	1512094	1513605	891	9	6.62936	3.11349e-06	2.38104e-05	40	140	-1.80735	0.000221999	0.000727477	5	8	-0.678072	0.645725	0.738996	1143	10	6.83668	2.3812e-82	1.7876e-79	8	1180	-7.20457	1.97983e-09	4.29627e-08	155	26	2.57568	5.77528e-11	4.59105e-10
YDR540C	1517136	1517675	129	43	1.58496	8.85036e-05	0.000438071	114	111	0.0384741	0.185114	0.255083	26	35	-0.428843	0.805221	0.867002	35	52	-0.571157	0.0652042	0.151883	17	15	0.180572	0.350328	0.469519	153	95	0.687532	0.165336	0.228094
YDR541C	1519664	1520698	21	20	0.0703893	0.91608	0.94308	61	65	-0.0916305	0.350613	0.439511	43	38	0.178337	0.362441	0.473115	38	63	-0.729352	0.0251797	0.0735925	68	35	0.95818	0.000298539	0.00154396	55	109	-0.986825	0.00199136	0.00422937
YDR542W	1523249	1523611	0	0	-	-	-	0	0	-	-	-	0	0	-	-	-	0	0	-	-	-	0	0	-	-	-	0	0	-	-	-
YDR543C	1524634	1524933	0	0	-	-	-	0	0	-	-	-	0	0	-	-	-	0	0	-	-	-	0	0	-	-	-	0	0	-	-	-
YDR544C	1525095	1525523	0	0	-	-	-	0	0	-	-	-	0	0	-	-	-	0	0	-	-	-	0	0	-	-	-	0	0	-	-	-
YDR545W	1526321	1531711	0	0	-	-	-	0	0	-	-	-	0	0	-	-	-	0	0	-	-	-	0	0	-	-	-	0	0	-	-	-
YDR545C-A	1530863	1531342	0	0	-	-	-	0	0	-	-	-	0	0	-	-	-	0	0	-	-	-	0	0	-	-	-	0	0	-	-	-
YEL077C	264	4097	0	0	-	-	-	0	0	-	-	-	0	0	-	-	-	0	0	-	-	-	0	0	-	-	-	0	0	-	-	-
YEL077W-A	630	1112	0	0	-	-	-	0	0	-	-	-	0	0	-	-	-	0	0	-	-	-	0	0	-	-	-	0	0	-	-	-
YEL076C-A	4185	5114	0	0	-	-	-	0	0	-	-	-	0	0	-	-	-	0	0	-	-	-	0	0	-	-	-	0	0	-	-	-
YEL076C	4464	5114	0	0	-	-	-	0	0	-	-	-	0	0	-	-	-	0	0	-	-	-	0	0	-	-	-	0	0	-	-	-
YEL075W-A	4870	5481	0	0	-	-	-	0	0	-	-	-	0	0	-	-	-	0	0	-	-	-	0	0	-	-	-	0	0	-	-	-
YEL075C	5345	5713	0	0	-	-	-	0	0	-	-	-	0	0	-	-	-	0	0	-	-	-	0	0	-	-	-	0	0	-	-	-
YEL074W	6126	6464	0	0	-	-	-	0	0	-	-	-	0	0	-	-	-	0	0	-	-	-	0	0	-	-	-	0	0	-	-	-
YEL073C	7230	7553	224	2	6.80735	5.23486e-25	3.68309e-23	0	0	-	-	-	63	3	4.39232	0.00237285	0.00664257	0	0	-	-	-	0	0	-	-	-	66	17	1.95693	0.00354127	0.00718461
YEL072W	13720	14415	95	59	0.687213	0.195259	0.287833	67	114	-0.766801	0.364364	0.454125	25	36	-0.526069	0.610017	0.708222	48	30	0.678072	0.343943	0.507845	29	57	-0.974909	0.223244	0.335297	70	68	0.0418202	0.590349	0.669287
YEL071W	16355	17845	111	307	-1.46768	2.18873e-06	1.77589e-05	125	5466	-5.45049	7.22555e-09	7.8695e-08	91	199	-1.12883	0.003247	0.00874032	459	174	1.39941	6.08442e-07	1.11796e-05	311	582	-0.904105	0.00510369	0.0164228	382	1018	-1.41409	1.24955e-08	6.47783e-08
YEL070W	19589	21097	0	0	-	-	-	0	0	-	-	-	0	0	-	-	-	0	0	-	-	-	0	0	-	-	-	0	0	-	-	-
YEL069C	21537	23231	0	0	-	-	-	0	0	-	-	-	0	0	-	-	-	0	0	-	-	-	0	0	-	-	-	0	0	-	-	-
YEL068C	25646	25978	0	0	-	-	-	80	67	0.255839	0.039963	0.0690009	108	101	0.096676	0.31921	0.429098	77	54	0.511899	0.432431	0.594876	109	90	0.276331	0.00438651	0.0144564	119	310	-1.38131	2.82516e-06	9.87237e-06
YEL067C	26189	26776	50	34	0.556393	0.290529	0.396358	79	47	0.749192	0.00574461	0.0126401	8	22	-1.45943	0.105213	0.173	47	28	0.747234	0.239695	0.395354	9	25	-1.47393	0.0904111	0.16588	46	59	-0.359081	0.166176	0.229117
YEL066W	26667	27206	0	0	-	-	-	339	15	4.49825	4.75638e-11	9.00427e-10	0	0	-	-	-	0	0	-	-	-	0	0	-	-	-	169	108	0.645992	0.133397	0.189605
YEL065W	27657	29543	29	38	-0.389947	0.352758	0.46132	41	23	0.83399	0.0232018	0.0428785	24	48	-1	0.253673	0.356816	20	18	0.152003	0.852814	0.916256	24	16	0.584963	0.0893511	0.164489	42	90	-1.09954	0.00163617	0.00353678
YEL064C	29797	31239	72	4	4.16993	0.0236536	0.0502779	8	9	-0.169925	0.689392	0.757168	17	7	1.28011	0.0416093	0.078952	84	2	5.39232	5.59922e-05	0.000571338	23	12	0.938599	0.0376995	0.0828963	11	47	-2.09516	0.000393929	0.000953199
YEL063C	31694	33466	152	52	1.54749	0.000286252	0.00118073	120	26	2.20645	4.58571e-09	5.28168e-08	53	68	-0.359542	0.723109	0.801188	40	39	0.0365259	0.684301	0.798934	61	61	0	0.247929	0.362323	184	179	0.0397462	0.54281	0.626679
YEL062W	34407	36254	71	37	0.940294	0.0315174	0.0644079	45	28	0.684498	0.0124248	0.0248496	37	73	-0.980371	0.161255	0.246788	27	24	0.169925	0.900825	0.943734	38	58	-0.610053	0.629824	0.72445	120	79	0.60311	0.228289	0.301641
YEL061C	36535	39537	0	0	-	-	-	0	0	-	-	-	71	101	-0.508464	0.518748	0.626099	59	51	0.210218	0.99286	0.995284	84	54	0.63743	0.000652801	0.00296782	0	0	-	-	-
YEL060C	40046	41953	3612	3963	-0.133795	0.485389	0.594173	2848	1024	1.47573	2.95082e-09	3.56426e-08	2133	1777	0.26344	0.0971512	0.161495	2747	1845	0.574236	0.198659	0.346828	2588	1743	0.570265	2.66353e-05	0.000188313	3980	5253	-0.400373	0.0218469	0.0382301
YEL059C-A	42400	42624	0	0	-	-	-	50	15	1.73697	2.34405e-05	0.000100686	0	0	-	-	-	0	0	-	-	-	0	0	-	-	-	0	0	-	-	-
YEL059W	42652	42960	2	8	-2	0.0565675	0.105369	5	5	0	0.638182	0.711735	10	3	1.73697	0.0616999	0.110614	16	1	4	0.00196457	0.0104704	13	3	2.11548	0.00559648	0.0177363	7	14	-1	0.139929	0.197369
YEL058W	43252	44925	126	510	-2.01707	6.32577e-10	1.3201e-08	468	733	-0.647305	0.568532	0.649074	639	581	0.137278	0.0373085	0.0721456	805	442	0.864942	0.000580929	0.00384481	635	580	0.130704	0.000729691	0.00327101	528	1534	-1.53869	1.26762e-11	1.12281e-10
YEL057C	45020	45721	3	89	-4.89077	0.000455528	0.00175408	17	31	-0.866733	0.526165	0.609799	4	7	-0.807355	0.591275	0.692654	70	3	4.54432	0.000926378	0.00568705	14	25	-0.836501	0.561473	0.66636	25	45	-0.847997	0.0451714	0.0726163
YEL056W	47168	48373	13	949	-6.18982	6.11145e-05	0.000314842	257	90	1.51377	5.3745e-09	6.0562e-08	435	442	-0.023031	0.20134	0.296497	179	239	-0.417051	0.00325982	0.0152541	435	239	0.864005	2.69767e-10	6.77649e-09	462	929	-1.00779	4.31714e-07	1.73009e-06
YEL055C	48471	51539	16	64	-2	0.00206372	0.00628561	211	244	-0.209638	0.423688	0.512836	482	302	0.674485	2.75135e-05	0.000141668	224	145	0.627446	0.106448	0.21971	684	349	0.970769	4.43057e-14	2.23621e-12	389	1549	-1.9935	1.88557e-14	2.53462e-13
YEL054C	52721	53218	0	0	-	-	-	0	0	-	-	-	0	0	-	-	-	0	0	-	-	-	0	0	-	-	-	0	0	-	-	-
YEL053W-A	52908	53255	0	0	-	-	-	0	0	-	-	-	0	0	-	-	-	0	0	-	-	-	0	0	-	-	-	0	0	-	-	-
YEL053C	53901	56102	26	44	-0.758992	0.0358553	0.0719004	78	63	0.308122	0.0370005	0.0645958	10	19	-0.925999	0.301652	0.410141	67	57	0.233199	0.931526	0.961821	25	40	-0.678072	0.632662	0.726183	61	26	1.2303	0.020389	0.0359766
YEL052W	56571	58100	59	362	-2.6172	3.75864e-16	1.92826e-14	270	277	-0.0369266	0.127279	0.184778	290	296	-0.0295443	0.226814	0.325579	337	243	0.471792	0.317925	0.481053	379	311	0.285283	0.000361556	0.00181589	313	1015	-1.69725	1.43971e-11	1.26063e-10
YEL051W	58378	59148	0	0	-	-	-	169	256	-0.599121	0.680011	0.749394	162	104	0.63941	0.0018081	0.00528394	308	119	1.37197	2.23387e-05	0.000263931	376	395	-0.07112	0.0693407	0.134272	128	379	-1.56605	2.85407e-10	2.0251e-09
YEL050W-A	59549	59740	2	54	-4.75489	0.00310147	0.0089693	6	5	0.263034	0.427819	0.516758	25	10	1.32193	0.00782405	0.0189212	0	0	-	-	-	20	8	1.32193	0.0259409	0.0614	20	79	-1.98185	7.37528e-06	2.38128e-05
YEL050C	59670	60851	124	111	0.15978	0.973593	0.980161	236	130	0.860275	3.08286e-05	0.000128292	68	48	0.5025	0.0468574	0.0873914	80	23	1.79837	0.000305479	0.00229	98	70	0.485427	0.00351764	0.0120293	68	45	0.59561	0.356418	0.440887
YEL049W	63728	64090	0	0	-	-	-	0	0	-	-	-	0	0	-	-	-	0	0	-	-	-	0	0	-	-	-	0	0	-	-	-
YEL048C	64709	65167	18	44	-1.28951	0.026802	0.0559797	91	60	0.600904	0.0013928	0.00364014	12	35	-1.54432	0.048917	0.090675	16	13	0.29956	0.908359	0.948992	51	57	-0.160465	0.5719	0.675791	62	57	0.121306	0.767864	0.827573
YEL047C	65385	66797	385	570	-0.566103	0.00971644	0.023638	501	274	0.870635	8.24589e-06	3.9859e-05	284	620	-1.12638	0.000233037	0.000899046	382	192	0.992466	0.00230912	0.011781	660	983	-0.574725	0.212626	0.322938	1870	1189	0.65329	0.200634	0.270035
YEL046C	67629	68792	216	161	0.423971	0.340155	0.448051	126	133	-0.0780025	0.173527	0.240965	327	838	-1.35766	5.54818e-07	4.30832e-06	397	226	0.812816	0.0737924	0.16593	560	804	-0.521769	0.454855	0.570725	1155	617	0.90455	0.0104128	0.0195467
YEL045C	68840	69265	22	2	3.45943	0.00587498	0.0153416	22	1	4.45943	0.000487281	0.00145374	7	7	0	0.774492	0.843086	2	17	-3.08746	0.00834854	0.031768	3	10	-1.73697	0.194826	0.303831	32	10	1.67807	0.133478	0.189623
YEL044W	69757	70257	255	304	-0.253574	0.146683	0.228395	670	237	1.49927	4.93452e-11	9.30764e-10	77	160	-1.05514	0.035968	0.0698254	257	272	-0.0818383	0.195669	0.343204	96	142	-0.564785	0.438096	0.555881	586	408	0.522332	0.365894	0.450733
YEL043W	70478	73348	209	292	-0.482465	0.0298384	0.0613844	435	193	1.17241	1.29469e-08	1.32419e-07	122	228	-0.902153	0.0130122	0.0293528	190	199	-0.066769	0.222433	0.373327	163	195	-0.258602	0.510825	0.619743	541	509	0.0879629	0.548859	0.632593
YEL042W	73771	75327	5	397	-6.31107	0.000550586	0.00205499	125	153	-0.291604	0.61447	0.69181	97	97	0	0.476519	0.586015	113	130	-0.202189	0.143903	0.275285	145	122	0.249172	0.119343	0.207574	106	386	-1.86454	6.56713e-08	3.01064e-07
YEL041W	75944	77431	4	4	0	0.906731	0.936784	162	153	0.0824622	0.0617792	0.100194	127	84	0.596367	0.00198437	0.00573158	139	106	0.391021	0.646201	0.774438	192	137	0.48693	2.90202e-05	0.000203328	112	317	-1.50098	7.87029e-08	3.55325e-07
YEL040W	78053	79456	49	76	-0.633218	0.127138	0.204225	104	152	-0.547488	0.862188	0.894189	191	180	0.0855757	0.14427	0.224699	316	124	1.34958	0.0005229	0.00352554	182	185	-0.0235868	0.109831	0.194001	124	294	-1.24548	9.72722e-07	3.69082e-06
YEL039C	79636	79977	0	0	-	-	-	0	0	-	-	-	186	108	0.784271	6.39723e-05	0.000294704	0	0	-	-	-	170	57	1.5765	8.32212e-13	3.43666e-11	100	399	-1.99639	1.31093e-12	1.37519e-11
YEL038W	80462	81145	33	1707	-5.69285	7.30933e-09	1.19995e-07	781	590	0.404608	0.0035457	0.00827013	503	364	0.46662	0.00212121	0.00606267	364	364	0	0.319832	0.483104	716	448	0.676461	8.29418e-07	9.74387e-06	365	1147	-1.6519	6.85791e-10	4.4963e-09
YEL037C	81407	82603	131	475	-1.85836	3.04834e-09	5.41988e-08	767	459	0.740732	2.73402e-05	0.00011497	148	382	-1.36798	9.19894e-07	6.74054e-06	540	648	-0.263034	0.0125824	0.0432442	465	451	0.0441033	0.00756741	0.0228658	504	583	-0.210072	0.0474125	0.0757636
YEL036C	83050	84552	16	66	-2.04439	6.80137e-06	4.68486e-05	159	209	-0.394476	0.776895	0.828285	235	197	0.254465	0.0517996	0.0953064	195	139	0.488389	0.383381	0.54736	371	260	0.512908	5.20245e-06	4.87244e-05	201	543	-1.43376	1.40052e-06	5.12501e-06
YEL035C	85045	85545	0	0	-	-	-	12	0	#DIV/0!	0.00021163	0.000696865	0	0	-	-	-	8	9	-0.169925	0.607875	0.747224	1	5	-2.32193	0.246061	0.36039	0	0	-	-	-
YEL034C-A	85613	86215	517	658	-0.347923	0.89106	0.926056	492	4397	-3.15979	4.55479e-17	1.8101e-15	0	0	-	-	-	3485	375	3.2162	2.66376e-05	0.000303885	333	4535	-3.76751	2.54056e-57	1.73108e-54	1119	951	0.234693	0.882963	0.916837
YEL034W	85676	86149	0	0	-	-	-	0	0	-	-	-	0	0	-	-	-	0	0	-	-	-	0	0	-	-	-	0	0	-	-	-
YEL033W	86179	86598	0	0	-	-	-	0	0	-	-	-	0	0	-	-	-	0	0	-	-	-	0	0	-	-	-	0	0	-	-	-
YEL032W	86937	89852	116	124	-0.0962153	0.497288	0.605624	0	0	-	-	-	46	149	-1.69561	1.96849e-05	0.000105353	0	0	-	-	-	0	0	-	-	-	379	205	0.886574	0.0151708	0.0274853
YEL032C-A	87040	87201	0	0	-	-	-	0	0	-	-	-	0	0	-	-	-	0	0	-	-	-	0	0	-	-	-	0	0	-	-	-
YEL031W	90258	93905	55	44	0.321928	0.701208	0.777803	564	399	0.499306	0.000600191	0.00174852	78	164	-1.07215	0.00538867	0.0136886	401	317	0.339119	0.63912	0.770139	340	443	-0.381772	0.982877	0.988389	391	276	0.5025	0.256465	0.333679
YEL030C-A	94583	94897	0	0	-	-	-	3	0	#DIV/0!	0.0506801	0.084456	2	3	-0.584963	0.773604	0.842599	0	0	-	-	-	6	0	-	0.00450632	0.0148065	6	5	0.263034	0.896463	0.925883
YEL030W	94644	96578	167	112	0.576349	0.227124	0.325359	266	19	3.80735	4.12772e-29	2.86518e-27	38	211	-2.47317	3.15317e-12	6.94079e-11	39	79	-1.01838	0.000638294	0.00419014	21	310	-3.88381	0.000499232	0.00237669	201	104	0.950612	0.031905	0.0534079
YEL029C	96858	97796	3	85	-4.82443	0.011846	0.027848	0	0	-	-	-	30	46	-0.616671	0.404855	0.517832	12	8	0.584963	0.632692	0.765418	31	50	-0.68966	0.478498	0.59212	85	52	0.708951	0.233583	0.307876
YEL028W	98668	99129	8	22	-1.45943	0.0219978	0.0472477	8	6	0.415037	0.320581	0.407159	15	44	-1.55254	0.00955685	0.0225263	17	15	0.180572	0.964562	0.979662	12	59	-2.29768	9.15025e-05	0.000554817	88	20	2.1375	1.16274e-05	3.62637e-05
YEL027W	100769	101251	0	0	-	-	-	0	0	-	-	-	0	0	-	-	-	0	0	-	-	-	0	0	-	-	-	0	0	-	-	-
YEL026W	101943	102323	0	0	-	-	-	123	170	-0.466876	0.942711	0.957051	127	308	-1.2781	5.98584e-06	3.65593e-05	164	90	0.865699	0.0506954	0.125603	342	583	-0.7695	0.0433971	0.0928769	525	306	0.778786	0.0550115	0.0866132
YEL025C	102581	106147	40	113	-1.49825	7.76044e-06	5.25002e-05	90	78	0.206451	0.0901311	0.137966	85	237	-1.47935	7.26272e-06	4.34252e-05	100	112	-0.163499	0.196035	0.343616	143	215	-0.588322	0.354483	0.473351	347	207	0.745305	0.0347333	0.0574593
YEL024W	107260	107907	360	294	0.292181	0.690822	0.769054	0	0	-	-	-	145	351	-1.27542	0.000729147	0.00240363	317	210	0.594094	0.16044	0.296976	262	484	-0.88544	0.0619063	0.123247	940	445	1.07886	0.0151002	0.0273798
YEL023C	108504	110552	6	98	-4.02975	0.00470866	0.0127348	7	74	-3.4021	0.0508142	0.0846253	16	25	-0.643856	0.521954	0.629412	27	21	0.36257	0.870171	0.924759	13	37	-1.50901	0.0328947	0.0741559	41	34	0.270089	0.938407	0.955917
YEL022W	111421	115800	48	118	-1.29768	0.000643919	0.00234564	168	184	-0.131245	0.237202	0.315502	83	230	-1.47045	0.000261861	0.000994778	128	106	0.27208	0.909796	0.949599	203	306	-0.592052	0.335214	0.453637	415	250	0.731183	0.0648009	0.100169
YEL021W	116167	116970	0	0	-	-	-	0	0	-	-	-	0	0	-	-	-	0	0	-	-	-	0	0	-	-	-	0	0	-	-	-
YEL020C-B	117183	117380	0	0	-	-	-	34	0	#DIV/0!	0.014789	0.0290316	0	29	#NUM!	0.0119144	0.027276	0	0	-	-	-	0	0	-	-	-	0	0	-	-	-
YEL020W-A	117211	117474	0	0	-	-	-	0	0	-	-	-	0	0	-	-	-	0	0	-	-	-	0	0	-	-	-	0	0	-	-	-
YEL020C	118617	120299	97	316	-1.70387	1.02606e-08	1.57425e-07	285	173	0.72019	2.84262e-05	0.000119152	106	320	-1.59401	4.9155e-07	3.88331e-06	163	223	-0.452172	0.0051328	0.0214923	165	259	-0.650486	0.253783	0.368702	403	310	0.378512	0.60599	0.683399
YEL019C	120498	121301	36	80	-1.152	0.0119781	0.0281451	25	7	1.8365	0.000224819	0.00073472	30	79	-1.39689	0.0166884	0.0363246	38	61	-0.68281	0.074959	0.167806	47	36	0.384664	0.0856407	0.158893	51	72	-0.4975	0.0677341	0.104131
YEL018C-A	121455	121988	0	0	-	-	-	0	0	-	-	-	0	0	-	-	-	0	0	-	-	-	0	0	-	-	-	0	0	-	-	-
YEL018W	121471	122310	29	66	-1.18641	0.00704665	0.0179775	433	7	5.95087	4.83481e-07	3.30315e-06	12	251	-4.38658	8.60779e-06	5.01364e-05	20	28	-0.485427	0.216332	0.367191	14	31	-1.14684	0.203171	0.313142	101	54	0.903324	0.0663848	0.102292
YEL017C-A	122798	122929	0	0	-	-	-	0	0	-	-	-	0	0	-	-	-	0	0	-	-	-	0	0	-	-	-	0	0	-	-	-
YEL017W	123657	124670	60	114	-0.925999	0.00328364	0.00940228	245	133	0.881356	9.88488e-06	4.68676e-05	88	243	-1.46538	4.93093e-05	0.000233866	153	203	-0.407948	0.0164632	0.0536687	123	197	-0.679537	0.274175	0.392058	365	163	1.16302	0.000133386	0.000347257
YEL016C	124737	126218	18	44	-1.28951	0.00238207	0.00712307	104	40	1.37851	4.43741e-07	3.06381e-06	26	86	-1.72583	0.000318268	0.00117872	52	60	-0.206451	0.269623	0.431841	71	112	-0.657608	0.343788	0.462512	195	66	1.56294	4.21188e-05	0.000119036
YEL015W	126629	128284	0	0	-	-	-	331	249	0.410685	0.0062587	0.0136615	266	819	-1.62244	3.46457e-08	3.55509e-07	287	256	0.164907	0.7338	0.834296	300	621	-1.04963	0.000808059	0.00354487	1237	524	1.23921	0.000435504	0.00104696
YEL014C	128303	128608	0	0	-	-	-	0	0	-	-	-	1	28	-4.80735	0.00174547	0.00513666	39	0	#DIV/0!	0.000406349	0.00286242	27	15	0.847997	0.507699	0.616912	6	6	0	0.795832	0.850095
YEL013W	128825	130561	0	0	-	-	-	73	79	-0.113956	0.298	0.382681	170	360	-1.08246	0.000118795	0.000505064	90	61	0.561116	0.44037	0.601859	293	429	-0.550077	0.409771	0.527803	627	358	0.808506	0.0340692	0.056553
YEL012W	131772	132551	101	436	-2.10997	2.8205e-12	9.0201e-11	888	9	6.62449	4.82793e-05	0.000191864	46	1076	-4.5479	3.20931e-06	2.06356e-05	65	207	-1.67112	3.79218e-11	2.16608e-09	0	0	-	-	-	93	60	0.632268	0.237497	0.312189
YEL011W	133120	135234	1071	1952	-0.865995	0.000411289	0.00160762	1973	991	0.993434	4.80182e-07	3.28925e-06	693	1460	-1.07504	0.000225802	0.000872367	879	1271	-0.532029	6.36247e-05	0.000641742	442	686	-0.634162	0.297916	0.415436	2657	1994	0.414133	0.594216	0.672673
YEL010W	136279	136629	0	0	-	-	-	0	2	#NUM!	0.151898	0.215411	2	1	1	0.484731	0.59344	0	2	#NUM!	0.0891955	0.191393	2	3	-0.584963	0.920431	0.947178	8	0	#DIV/0!	0.00316385	0.00646794
YEL009C-A	136371	136778	5	0	#DIV/0!	0.0677765	0.122268	2	4	-1	0.690064	0.757426	0	3	#NUM!	0.0690427	0.121621	5	2	1.32193	0.424807	0.588392	1	5	-2.32193	0.245336	0.359689	4	5	-0.321928	0.622647	0.698942
YEL009C	138918	139763	1251	882	0.504231	0.218646	0.314771	2437	1169	1.05983	2.1418e-07	1.59745e-06	474	1226	-1.371	3.12725e-08	3.24556e-07	1258	796	0.660292	0.0183416	0.0585578	930	1875	-1.01159	0.000115167	0.000677944	5277	2583	1.03067	0.00571117	0.0111677
YEL008W	140512	140892	4	11	-1.45943	0.168477	0.255701	16	20	-0.321928	0.917153	0.936582	1	1	0	0.903542	0.940228	0	22	#NUM!	0.000228614	0.00180115	1	7	-2.80735	0.0849414	0.157972	10	10	0	0.972281	0.982195
YEL008C-A	140726	140818	0	0	-	-	-	0	0	-	-	-	0	0	-	-	-	0	0	-	-	-	0	0	-	-	-	0	0	-	-	-
YEL007W	141892	143892	78	107	-0.456065	0.158437	0.243085	71	74	-0.0597062	0.294717	0.379119	55	156	-1.50404	0.000154705	0.000637386	95	67	0.503766	0.67779	0.795042	75	187	-1.31808	0.000330688	0.00168939	305	143	1.09279	0.0118081	0.0218895
YEL006W	144327	145334	0	0	-	-	-	53	66	-0.316474	0.764556	0.818314	49	135	-1.46211	0.000393123	0.00141281	60	40	0.584963	0.381747	0.545873	114	178	-0.642843	0.396089	0.513213	216	108	1	0.027803	0.0471312
YEL005C	145907	146755	36	23	0.646363	0.397007	0.505235	68	53	0.359542	0.0369693	0.0645629	17	25	-0.556393	0.657908	0.748518	50	20	1.32193	0.0288389	0.0818297	32	69	-1.10852	0.0576368	0.116104	109	97	0.168271	0.813042	0.863222
YEL004W	146951	147979	146	4	5.18982	0.00391092	0.0109439	329	2	7.36194	0.000210349	0.000693088	7	17	-1.28011	0.28945	0.396675	0	0	-	-	-	5	136	-4.76553	0.00144186	0.00571192	25	24	0.0588937	0.808063	0.859471
YEL003W	148176	148599	0	0	-	-	-	75	92	-0.294743	0.617215	0.6943	34	75	-1.14136	0.0812319	0.13875	55	49	0.16665	0.802216	0.881012	101	148	-0.551242	0.518784	0.626472	156	82	0.92785	0.0493279	0.078333
YEL002C	148722	150014	0	0	-	-	-	205	241	-0.233409	0.36761	0.457107	51	175	-1.77879	3.33143e-05	0.000166847	194	156	0.314511	0.918304	0.954448	236	391	-0.728382	0.0892232	0.164365	265	109	1.28166	4.14938e-05	0.000117394
YEL001C	150301	150978	0	0	-	-	-	409	333	0.296579	0.00606529	0.0132871	55	125	-1.18442	0.00417784	0.0108967	432	336	0.36257	0.60014	0.740836	215	353	-0.715332	0.151984	0.249839	206	165	0.320178	0.746996	0.810634
YER001W	153520	155808	129	115	0.165737	0.955392	0.969766	352	220	0.678072	5.90843e-05	0.000226939	134	260	-0.956279	0.00549383	0.0139233	351	303	0.212153	0.7653	0.85567	320	519	-0.697663	0.0930447	0.169668	604	288	1.06848	0.00338694	0.0068924
YER002W	156803	157498	101	181	-0.841634	0.0197743	0.0430541	582	540	0.10806	0.0668464	0.107605	120	451	-1.91009	2.67796e-09	3.39977e-08	283	194	0.544745	0.176624	0.319208	410	705	-0.781999	0.027483	0.0644067	651	278	1.22757	0.000252208	0.000629344
YER003C	157736	159118	110	558	-2.34276	2.66121e-16	1.37963e-14	523	670	-0.35735	0.694036	0.760503	190	707	-1.89571	2.96732e-12	6.55814e-11	465	436	0.0929026	0.387005	0.550395	433	728	-0.749571	0.116967	0.203897	539	293	0.879385	0.00845168	0.0161257
YER004W	159580	160275	457	468	-0.0343144	0.565555	0.663181	284	239	0.24888	0.047995	0.0806527	115	340	-1.5639	2.23333e-07	1.90496e-06	390	183	1.09163	0.000318134	0.00236463	257	603	-1.23039	1.85874e-05	0.000141311	1295	514	1.33311	0.00217243	0.00458661
YER005W	160550	162442	76	107	-0.493539	0.10875	0.179609	225	117	0.943416	6.09752e-06	3.02609e-05	58	138	-1.25054	0.00239661	0.00669898	86	79	0.122484	0.651409	0.77693	120	181	-0.592955	0.354939	0.473513	306	210	0.543142	0.193525	0.261587
YER006W	162723	164285	60	76	-0.341037	0.517606	0.625266	404	332	0.283172	0.0153009	0.0298562	38	26	0.547488	0.105104	0.172924	151	108	0.483517	0.442009	0.603258	174	210	-0.271302	0.595887	0.69619	206	368	-0.837061	0.000309322	0.000758421
YER006C-A	164344	164661	0	5	#NUM!	0.0545591	0.102185	1	3	-1.58496	0.508207	0.593478	0	0	-	-	-	3	1	1.58496	0.459493	0.619714	3	7	-1.22239	0.447702	0.56413	0	11	#NUM!	0.00170616	0.00367915
YER007W	164527	166083	41	36	0.187627	0.960841	0.971493	84	26	1.69188	2.25155e-07	1.66974e-06	18	12	0.584963	0.215431	0.31314	21	9	1.22239	0.15121	0.285177	21	22	-0.0671142	0.572378	0.675995	48	31	0.630766	0.484273	0.569545
YER007C-A	166237	166885	0	0	-	-	-	0	0	-	-	-	189	112	0.754888	0.00157045	0.00470625	0	0	-	-	-	276	133	1.05324	8.42476e-12	2.81739e-10	116	395	-1.76773	3.78678e-15	5.41692e-14
YER008C	167808	171818	0	0	-	-	-	0	0	-	-	-	0	0	-	-	-	0	0	-	-	-	0	0	-	-	-	0	0	-	-	-
YER009W	172115	172492	0	0	-	-	-	0	0	-	-	-	0	0	-	-	-	0	0	-	-	-	0	0	-	-	-	0	0	-	-	-
YER010C	172634	173338	5	242	-5.59694	4.85299e-05	0.000257832	27	44	-0.704544	0.667197	0.737928	13	52	-2	0.00236271	0.00663276	37	46	-0.314109	0.296407	0.458662	29	72	-1.31194	0.0159581	0.0411483	42	36	0.222392	0.952352	0.967177
YER011W	175248	176012	0	0	-	-	-	0	0	-	-	-	1072	2260	-1.07602	0.083841	0.142692	0	0	-	-	-	0	0	-	-	-	0	0	-	-	-
YER012W	177835	178431	275	393	-0.515098	0.0265422	0.0554839	336	59	2.50967	3.70217e-18	1.59285e-16	86	384	-2.1587	1.95439e-14	6.27485e-13	74	240	-1.69744	1.57611e-11	9.97886e-10	59	98	-0.732067	0.3748	0.493129	468	380	0.300509	0.824334	0.872441
YER013W	178841	182278	0	0	-	-	-	0	0	-	-	-	148	339	-1.19569	8.21348e-05	0.000365423	78	149	-0.933766	0.000211629	0.00169529	102	172	-0.753839	0.135679	0.229613	0	0	-	-	-
YER014W	182600	184219	155	69	1.1676	0.00590948	0.0153909	428	180	1.24961	7.91209e-09	8.49285e-08	99	451	-2.18763	8.30314e-18	4.23616e-16	222	268	-0.271673	0.0395215	0.103636	172	403	-1.22837	0.000633543	0.00289263	666	495	0.428094	0.579867	0.660342
YER014C-A	183731	184700	0	0	-	-	-	0	0	-	-	-	0	0	-	-	-	0	0	-	-	-	0	0	-	-	-	0	0	-	-	-
YER015W	184541	186775	69	384	-2.47644	8.11873e-12	2.42708e-10	144	155	-0.106199	0.3975	0.486457	76	122	-0.68281	0.140045	0.219182	74	83	-0.165586	0.321818	0.485406	48	50	-0.0588937	0.370033	0.488626	40	1570	-5.29462	1.88317e-10	1.38203e-09
YER016W	188277	189311	0	0	-	-	-	0	0	-	-	-	40	73	-0.867896	0.128756	0.204981	62	53	0.226276	0.989296	0.992888	106	111	-0.0664954	0.231259	0.343955	0	0	-	-	-
YER017C	189503	191788	31	161	-2.37672	1.66143e-10	3.80583e-09	200	169	0.242977	0.137821	0.198062	195	170	0.197939	0.111976	0.181781	210	218	-0.0539388	0.281391	0.442346	217	116	0.90357	4.29968e-09	8.34077e-08	57	2684	-5.55728	3.6074e-42	1.96934e-40
YER018C	191959	192624	0	0	-	-	-	0	0	-	-	-	67	95	-0.503766	0.465377	0.575032	47	34	0.467126	0.805789	0.884198	72	72	0	0.204848	0.314624	0	0	-	-	-
YER019W	192797	194230	78	216	-1.46949	5.73275e-06	4.0334e-05	207	227	-0.133062	0.32841	0.415279	158	162	-0.0360693	0.54464	0.650446	158	169	-0.0970987	0.201274	0.34919	129	126	0.0339473	0.10364	0.184984	105	582	-2.47063	3.42454e-17	6.16878e-16
YER019C-A	194273	194539	634	526	0.26942	0.67043	0.751792	1204	327	1.88047	9.91833e-15	3.09775e-13	388	263	0.560994	0.000550143	0.00189001	264	183	0.528694	0.376836	0.540763	591	383	0.625814	2.34698e-08	3.98548e-07	220	180	0.289507	0.92568	0.946376
YER020W	195168	196517	554	2601	-2.23111	5.20171e-14	2.22769e-12	1336	1465	-0.132981	0.281999	0.365105	961	869	0.14518	0.0319629	0.0631506	699	578	0.274223	0.797929	0.87814	1288	1109	0.215873	0.00339983	0.0116777	786	4248	-2.43418	8.35961e-13	9.03513e-12
YER021W	196948	198519	231	397	-0.781246	0.00123172	0.00408223	499	267	0.9022	4.04791e-05	0.000164123	407	657	-0.690865	0.123334	0.197825	356	340	0.0663425	0.403932	0.56789	518	584	-0.173016	0.165072	0.265901	644	1028	-0.674708	0.0025695	0.00533858
YER022W	198812	200875	120	130	-0.115477	0.440301	0.548151	305	124	1.29847	2.25492e-07	1.66986e-06	103	202	-0.971711	0.0116102	0.0266863	166	215	-0.373153	0.0283631	0.0808287	158	221	-0.484122	0.738976	0.815417	324	379	-0.226204	0.0595255	0.0928729
YER023W	201076	201936	198	575	-1.53806	1.78602e-08	2.57197e-07	282	59	2.25691	5.07796e-14	1.44458e-12	371	852	-1.19943	8.24062e-07	6.16241e-06	126	428	-1.76419	1.34366e-17	2.27771e-15	449	613	-0.449172	0.732134	0.810154	1171	1271	-0.118223	0.172354	0.236616
YER023C-A	201522	201734	0	0	-	-	-	0	0	-	-	-	0	0	-	-	-	0	0	-	-	-	0	0	-	-	-	0	0	-	-	-
YER024W	202192	204963	116	194	-0.741932	0.0116086	0.0274115	188	136	0.467126	0.0148908	0.0291983	70	86	-0.296982	0.905371	0.941555	82	64	0.357552	0.859909	0.918647	95	126	-0.407424	0.959352	0.972374	184	421	-1.19411	0.0222056	0.0387222
YER025W	205251	206834	0	0	-	-	-	180	249	-0.468149	0.980494	0.984975	142	98	0.535037	0.00329221	0.00884458	229	162	0.499354	0.311329	0.472842	214	256	-0.258533	0.531294	0.637887	58	389	-2.74565	1.04026e-15	1.58107e-14
YER026C	207644	208474	0	0	-	-	-	587	755	-0.363116	0.691873	0.758612	1085	662	0.712792	2.61389e-08	2.75468e-07	444	294	0.594744	0.103873	0.215326	627	350	0.841111	1.57036e-13	7.31626e-12	317	6660	-4.39297	9.48136e-29	3.31538e-27
YER027C	208979	210232	351	421	-0.262349	0.137912	0.217105	261	150	0.799087	1.64997e-05	7.34166e-05	308	447	-0.537344	0.1625	0.248275	141	297	-1.07477	6.56325e-08	1.62688e-06	284	208	0.449307	2.15921e-05	0.000160003	343	969	-1.49829	1.8487e-12	1.88391e-11
YER028C	210692	211876	27	34	-0.332575	0.451977	0.55932	25	30	-0.263034	0.647703	0.720179	62	56	0.146841	0.277967	0.384352	12	20	-0.736966	0.10792	0.222226	64	26	1.29956	2.25841e-05	0.000165465	30	194	-2.69302	8.83245e-18	1.69977e-16
YER029C	212587	213177	41	83	-1.01749	0.00172976	0.00544001	203	203	0	0.142555	0.203829	50	26	0.943416	0.0051361	0.013108	130	97	0.422455	0.549653	0.70166	154	169	-0.134093	0.242396	0.356723	40	830	-4.37504	1.27841e-06	4.72668e-06
YER030W	213437	213898	0	0	-	-	-	351	378	-0.106915	0.235065	0.312979	360	309	0.22039	0.11086	0.180544	332	228	0.542149	0.234667	0.389195	432	429	0.0100537	0.0551346	0.112267	171	5422	-4.98676	5.76022e-45	3.62555e-43
YER031C	214076	214747	6	4	0.584963	0.656811	0.742777	712	3	7.89077	0.000654275	0.00188498	0	0	-	-	-	0	0	-	-	-	0	0	-	-	-	13	12	0.115477	0.834487	0.880399
YER032W	215063	217693	15	5	1.58496	0.0650808	0.118228	83	32	1.37504	3.70916e-06	1.95642e-05	29	70	-1.2713	0.0322984	0.0637443	34	59	-0.79518	0.0272156	0.0781531	34	49	-0.527247	0.753618	0.825722	95	88	0.110424	0.743985	0.808329
YER033C	218057	221287	0	0	-	-	-	0	0	-	-	-	65	184	-1.50119	0.000173021	0.000697064	80	119	-0.57289	0.0135704	0.0458829	92	154	-0.743225	0.135062	0.228784	0	0	-	-	-
YER034W	221846	222403	34	8	2.08746	0.0120652	0.0283228	154	40	1.94486	6.74242e-12	1.46866e-10	40	103	-1.36457	0.00602632	0.0150838	34	60	-0.819428	0.0117747	0.0411685	62	65	-0.0681715	0.39609	0.513213	140	85	0.719892	0.146749	0.206173
YER035W	222639	223076	220	181	0.281514	0.808197	0.86605	825	14	5.8809	1.83779e-08	1.80179e-07	208	490	-1.2362	0.0263766	0.0539205	42	123	-1.5502	0.00010125	0.000945061	121	271	-1.16329	0.00427988	0.0141908	630	277	1.18547	0.0073515	0.0141528
YER036C	223367	225199	294	180	0.707819	0.0453561	0.0877118	612	354	0.789782	0.000249719	0.000805476	194	317	-0.708426	0.038852	0.0746806	250	338	-0.435095	0.00283454	0.0137836	333	341	-0.0342496	0.0415119	0.0895808	463	754	-0.703552	0.000207875	0.00052583
YER037W	225889	226854	94	29	1.69661	0.000301265	0.00123438	120	94	0.352302	0.0236935	0.0436476	45	118	-1.39079	0.00836676	0.0199974	110	146	-0.408465	0.0153424	0.0507071	119	117	0.024453	0.115102	0.201345	161	277	-0.782825	0.00073844	0.00171172
YER038C	226858	228252	3	111	-5.20945	0.00434434	0.0119131	6	7	-0.222392	0.841624	0.877703	20	67	-1.74416	0.00103629	0.00327188	96	2	5.58496	0.00904737	0.0337191	39	63	-0.691878	0.442541	0.560258	101	67	0.592122	0.253912	0.330759
YER038W-A	228451	228831	1	0	#DIV/0!	0.263853	0.367499	1	0	#DIV/0!	0.196269	0.267831	0	0	-	-	-	0	0	-	-	-	0	1	#NUM!	0.294873	0.413414	0	0	-	-	-
YER039C	228456	229205	112	2	5.80735	0.000457549	0.00176049	21	8	1.39232	0.00937637	0.0195254	14	11	0.347923	0.53944	0.645649	10	6	0.736966	0.599737	0.740701	16	20	-0.321928	0.887399	0.923132	30	22	0.447459	0.910988	0.936489
YER039C-A	229263	229481	42	28	0.584963	0.91871	0.944997	42	24	0.807355	0.563689	0.644393	0	29	#NUM!	0.000839227	0.00270925	0	0	-	-	-	13	1	3.70044	0.023161	0.0560587	13	49	-1.91427	0.324928	0.407876
YER040W	229795	231987	111	37	1.58496	0.00190725	0.00590027	128	63	1.02272	0.0030413	0.00721979	92	212	-1.20436	0.00164219	0.00488275	57	97	-0.767023	0.00277024	0.013553	100	190	-0.925999	0.0362434	0.0801146	275	315	-0.19592	0.116578	0.168111
YER041W	232461	234740	52	22	1.24101	0.0152416	0.0344411	80	51	0.649503	0.0123881	0.0247952	19	42	-1.14439	0.0688342	0.12145	35	32	0.129283	0.854918	0.916453	51	82	-0.685127	0.361991	0.480685	94	90	0.0627358	0.596648	0.674855
YER042W	234937	235491	176	249	-0.50057	0.0756216	0.133777	0	0	-	-	-	184	327	-0.829585	0.00870098	0.0206991	117	251	-1.10118	6.30602e-06	8.86047e-05	169	99	0.771523	3.91078e-05	0.000262856	33	3240	-6.61738	1.0153e-09	6.48194e-09
YER043C	235770	237119	975	649	0.587184	0.357559	0.466237	1540	326	2.23999	1.23447e-11	2.56043e-10	973	2683	-1.46334	3.60859e-05	0.000178113	306	733	-1.26028	6.48567e-10	2.50605e-08	1260	2404	-0.932013	0.00408447	0.0136421	3440	3082	0.158542	0.744267	0.808329
YER044C	237570	238016	0	0	-	-	-	0	0	-	-	-	0	0	-	-	-	0	0	-	-	-	0	0	-	-	-	0	0	-	-	-
YER044C-A	238460	239774	62	43	0.527932	0.960812	0.971493	80	6	3.73697	3.7572e-07	2.62903e-06	6	20	-1.73697	0.0821666	0.140259	8	14	-0.807355	0.231364	0.385485	2	25	-3.64386	0.0169185	0.04324	23	27	-0.231326	0.338808	0.422227
YER045C	240032	241501	193	181	0.0926112	0.891752	0.926557	159	42	1.92057	1.01311e-06	6.27138e-06	212	418	-0.979439	0.000448998	0.00158338	99	176	-0.830075	0.000641698	0.00420464	351	369	-0.0721498	0.102054	0.182871	475	664	-0.483256	0.00185656	0.00396828
YER046W	243180	243611	36	47	-0.384664	0.214252	0.309622	0	0	-	-	-	104	103	0.0139392	0.489966	0.598846	17	242	-3.8314	0.000248964	0.00194111	132	69	0.93587	7.29138e-07	8.71118e-06	37	533	-3.84854	1.41629e-10	1.06721e-09
YER046W-A	243700	244029	0	0	-	-	-	4	1	2	0.0997653	0.150501	0	0	-	-	-	0	0	-	-	-	0	0	-	-	-	0	0	-	-	-
YER047C	243810	246503	320	112	1.51457	7.39461e-05	0.00037405	388	161	1.269	3.78503e-08	3.46917e-07	0	0	-	-	-	133	140	-0.0740006	0.300511	0.462426	0	0	-	-	-	0	0	-	-	-
YER048C	246982	248157	685	508	0.431275	0.328302	0.437596	747	494	0.596597	0.000870861	0.00241669	219	442	-1.01312	0.0194661	0.0416565	561	677	-0.271155	0.0164247	0.0535766	373	507	-0.44281	0.768437	0.836914	520	831	-0.676337	0.0010666	0.00239324
YER048W-A	250718	251002	0	0	-	-	-	0	0	-	-	-	101	55	0.876852	0.000846427	0.00272765	0	0	-	-	-	105	42	1.32193	8.48728e-06	7.24009e-05	21	1174	-5.8049	1.42954e-44	8.59331e-43
YER049W	251728	253662	50	36	0.473931	0.394346	0.502238	144	137	0.0718929	0.0752652	0.118809	57	104	-0.86755	0.0560196	0.101801	135	125	0.111031	0.645222	0.774438	143	246	-0.782643	0.14462	0.241151	142	147	-0.0499252	0.36818	0.453028
YER050C	253971	254387	65	51	0.349942	0.579769	0.675826	231	168	0.459432	0.00357447	0.00832976	114	227	-0.993658	0.00755785	0.0183442	142	204	-0.522678	0.0108991	0.0389094	203	322	-0.665581	0.152081	0.249922	358	334	0.100111	0.561136	0.644085
YER051W	254656	256134	186	80	1.21723	0.00283332	0.00830529	194	132	0.555519	0.00250709	0.00613054	68	132	-0.956931	0.0192543	0.0413003	87	70	0.31366	0.871737	0.925076	76	126	-0.729352	0.169762	0.271849	199	286	-0.523247	0.00252108	0.00524611
YER052C	256375	257958	238	54	2.13993	1.7165e-08	2.4791e-07	141	43	1.71329	1.39443e-05	6.36791e-05	200	122	0.713119	0.0011301	0.00352125	0	0	-	-	-	262	127	1.04474	2.40759e-12	8.92772e-11	262	732	-1.48228	9.41481e-08	4.17656e-07
YER053C	258737	259639	785	347	1.17776	0.00333891	0.00954391	248	45	2.46234	2.37188e-14	7.01591e-13	94	293	-1.64017	4.16114e-07	3.34054e-06	212	237	-0.160823	0.0660051	0.153017	141	320	-1.18238	0.000336133	0.00171399	1284	971	0.403102	0.554393	0.638124
YER053C-A	260933	261046	0	0	-	-	-	0	0	-	-	-	0	0	-	-	-	0	0	-	-	-	0	0	-	-	-	0	0	-	-	-
YER054C	262052	263698	310	101	1.61791	4.1294e-05	0.000222023	262	58	2.17544	9.39296e-12	1.98779e-10	98	70	0.485427	0.0215348	0.0452497	27	28	-0.0524674	0.635292	0.767639	86	80	0.104337	0.102441	0.183399	352	480	-0.447459	0.0775725	0.117169
YER055C	264892	265785	504	110	2.19592	1.47558e-09	2.89531e-08	2946	121	4.60568	3.2146e-06	1.73063e-05	725	884	-0.286065	0.948408	0.968327	0	0	-	-	-	1049	831	0.336094	4.12991e-05	0.000276562	1391	2156	-0.632235	0.0110072	0.0205544
YER056C	266512	268113	941	534	0.817355	0.0249249	0.0526169	1551	757	1.03483	4.36942e-05	0.000175654	0	0	-	-	-	1005	1202	-0.258241	0.00694583	0.0274232	0	0	-	-	-	0	0	-	-	-
YER056C-A	269423	270185	0	0	-	-	-	0	0	-	-	-	0	0	-	-	-	0	0	-	-	-	0	0	-	-	-	0	0	-	-	-
YER057C	270737	271126	654	160	2.03122	8.93573e-10	1.82608e-08	1441	127	3.50417	2.13807e-09	2.68211e-08	0	0	-	-	-	0	0	-	-	-	0	0	-	-	-	760	755	0.00952277	0.346168	0.429797
YER058W	271768	272091	0	0	-	-	-	0	0	-	-	-	0	0	-	-	-	0	0	-	-	-	0	0	-	-	-	0	0	-	-	-
YER059W	272624	273886	187	223	-0.254005	0.181852	0.271812	153	138	0.148863	0.0392012	0.0678463	86	224	-1.38109	1.31305e-05	7.29189e-05	158	148	0.0943274	0.550777	0.702013	152	241	-0.664962	0.162483	0.262896	198	245	-0.307281	0.0273373	0.0464447
YER060W	274567	276153	25	29	-0.214125	0.473962	0.582547	71	96	-0.435215	0.911575	0.932166	10	136	-3.76553	0.000242631	0.000929488	30	41	-0.450661	0.124567	0.248708	17	37	-1.12199	0.16136	0.261544	27	47	-0.799701	0.0165958	0.0297845
YER060W-A	276572	278164	0	0	-	-	-	0	0	-	-	-	0	0	-	-	-	0	0	-	-	-	0	0	-	-	-	0	0	-	-	-
YER061C	278298	279626	72	69	0.0614005	0.83184	0.88484	386	105	1.87821	4.43209e-10	6.66862e-09	148	414	-1.48403	1.49781e-07	1.32736e-06	207	329	-0.668457	4.25441e-05	0.000456263	88	210	-1.25481	0.000621993	0.00284676	383	295	0.376629	0.593827	0.672375
YER062C	279930	280682	426	118	1.85207	1.04908e-07	1.23605e-06	214	43	2.3152	1.82885e-14	5.53546e-13	178	248	-0.478463	0.363481	0.474359	169	81	1.06103	0.0075112	0.0292166	161	226	-0.489262	0.600653	0.700355	406	419	-0.0454705	0.246469	0.322084
YER063W	281710	282366	179	58	1.62583	9.08608e-05	0.000448386	887	332	1.41775	7.67849e-11	1.38319e-09	291	668	-1.19883	1.14183e-05	6.4593e-05	615	685	-0.155518	0.044576	0.113542	251	502	-1	0.000460842	0.00222897	1051	898	0.226975	0.914038	0.937922
YER064C	282705	284222	173	119	0.53981	0.256334	0.359569	534	284	0.910949	2.29794e-06	1.28497e-05	126	313	-1.31274	0.0016884	0.00498754	294	303	-0.0435016	0.159021	0.294973	285	281	0.0203918	0.140759	0.236448	183	360	-0.976153	8.30796e-06	2.65517e-05
YER065C	285241	286914	89	24	1.89077	0.000110836	0.000526897	76	39	0.962525	0.00107344	0.00288356	10	19	-0.925999	0.413128	0.525703	78	38	1.03747	0.222852	0.373791	26	71	-1.44931	0.0126285	0.0342138	71	73	-0.0400774	0.44843	0.534202
YER066W	290242	290799	0	0	-	-	-	0	0	-	-	-	0	0	-	-	-	81	38	1.09192	0.0425993	0.109758	0	0	-	-	-	0	0	-	-	-
YER066C-A	291703	292203	27	61	-1.17585	0.00567704	0.0149117	1030	1386	-0.428283	0.888716	0.91454	7	2124	-8.24521	0.000171192	0.000691736	1593	653	1.28659	3.6908e-06	5.54147e-05	708	1488	-1.07155	6.9146e-05	0.000433235	46	35	0.394279	0.704105	0.773821
YER067W	292066	292551	1	0	#DIV/0!	0.267271	0.370062	1	0	#DIV/0!	0.196269	0.267831	0	0	-	-	-	1	1	0	0.898711	0.942096	0	0	-	-	-	0	0	-	-	-
YER067C-A	292240	292563	493	157	1.65082	0.000161416	0.000721392	429	76	2.49691	3.73883e-16	1.40031e-14	0	0	-	-	-	0	0	-	-	-	0	0	-	-	-	350	343	0.0291463	0.516628	0.602169
YER068W	293050	294813	145	76	0.931982	0.0923567	0.156955	232	69	1.74946	1.02755e-10	1.79511e-09	200	313	-0.646163	0.192626	0.286213	119	148	-0.314636	0.0725063	0.163669	155	190	-0.293731	0.650396	0.740767	369	519	-0.492114	0.00371369	0.00750879
YER068C-A	295301	295732	33	4	3.04439	5.68601e-05	0.000295397	18	4	2.16993	0.162524	0.228368	0	0	-	-	-	0	0	-	-	-	0	0	-	-	-	53	27	0.973033	0.201175	0.270609
YER069W	295410	298001	395	124	1.67151	4.63863e-05	0.000247511	535	20	4.74147	0.000260821	0.000838168	109	496	-2.18601	6.20348e-13	1.57511e-11	496	300	0.725378	0.013523	0.0457589	221	655	-1.56745	2.41685e-10	6.15618e-09	772	451	0.775473	0.151699	0.211917
YER070W	298950	301616	86	57	0.593375	0.317688	0.426797	112	106	0.0794345	0.124961	0.181914	29	91	-1.64981	0.00163354	0.00486497	231	127	0.863064	0.0171218	0.0553011	158	266	-0.751502	0.0762315	0.144938	239	161	0.56995	0.375687	0.461204
YER071C	301947	302327	9	15	-0.736966	0.238975	0.339277	0	0	-	-	-	2	697	-8.44501	1.9164e-71	1.80686e-68	7	14	-1	0.118091	0.238496	0	0	-	-	-	0	0	-	-	-
YER072W	302806	303195	900	166	2.43874	5.72487e-14	2.4306e-12	1912	154	3.63408	3.25987e-10	5.05086e-09	0	0	-	-	-	0	0	-	-	-	0	0	-	-	-	1113	827	0.428494	0.461933	0.546458
YER073W	304030	305592	277	62	2.15955	4.38439e-09	7.49761e-08	254	80	1.66676	4.20456e-11	8.01792e-10	44	111	-1.33498	0.00558898	0.0141251	190	242	-0.349008	0.0276166	0.0790873	142	150	-0.0790716	0.193151	0.301595	361	256	0.495855	0.30954	0.390667
YER074W	306323	307196	0	0	-	-	-	0	0	-	-	-	0	0	-	-	-	0	0	-	-	-	0	0	-	-	-	0	0	-	-	-
YER074W-A	307653	308123	0	0	-	-	-	28	20	0.485427	0.0664782	0.107147	0	0	-	-	-	20	10	1	0.282165	0.443016	7	646	-6.52804	3.13216e-07	4.13399e-06	0	0	-	-	-
YER075C	308413	311199	97	6	4.01495	0.0010047	0.00343622	36	22	0.710493	0.018368	0.0348991	10	44	-2.1375	0.00295011	0.00802824	29	20	0.536053	0.622928	0.759333	31	58	-0.903785	0.310165	0.427881	66	48	0.459432	0.588846	0.667725
YER076C	312590	313498	142	63	1.17247	0.00522124	0.0138848	143	119	0.265054	0.0138737	0.0274209	24	116	-2.27302	7.74898e-07	5.82668e-06	129	84	0.61891	0.200258	0.348116	82	166	-1.01749	0.0139457	0.0369738	225	145	0.633872	0.216747	0.288386
YER076W-A	313390	313737	64	15	2.09311	0.00486858	0.0131026	68	21	1.69515	3.01635e-06	1.63916e-05	8	68	-3.08746	3.5342e-05	0.000175074	42	29	0.534336	0.638734	0.770027	14	28	-1	0.300971	0.418626	83	49	0.76033	0.178682	0.244363
YER077C	314534	316600	95	55	0.788496	0.102833	0.171214	99	63	0.652077	0.00134247	0.00351555	53	64	-0.27208	0.981643	0.988935	40	22	0.862496	0.17742	0.320191	42	92	-1.13124	0.0528769	0.108767	132	150	-0.184425	0.171205	0.235221
YER078C	316807	318342	565	6	6.55714	0.000834116	0.00294271	115	114	0.0126	0.12826	0.186099	78	158	-1.01838	0.0108145	0.0251755	124	94	0.399607	0.577987	0.726111	121	238	-0.975955	0.00569408	0.0180037	290	254	0.191224	0.878428	0.913251
YER078W-A	318646	318810	2	0	#DIV/0!	0.133293	0.211423	0	0	-	-	-	0	0	-	-	-	2	3	-0.584963	0.744532	0.840678	0	3	#NUM!	0.0923379	0.168847	5	5	0	0.887433	0.919753
YER079W	318920	319552	0	0	-	-	-	222	363	-0.70941	0.409838	0.499443	0	0	-	-	-	362	148	1.29039	4.26136e-06	6.23774e-05	150	368	-1.29474	8.49093e-05	0.000519346	0	0	-	-	-
YER079C-A	319902	320240	74	23	1.68589	0.000358466	0.00142835	0	0	-	-	-	0	0	-	-	-	52	30	0.793549	0.174357	0.316427	22	44	-1	0.249655	0.364453	98	69	0.506185	0.453613	0.539167
YER080W	319963	321846	760	339	1.16471	0.000234101	0.000994779	876	673	0.380324	0.00449841	0.0101512	219	662	-1.5959	2.55225e-08	2.6986e-07	712	421	0.758057	0.0151351	0.0502091	467	1131	-1.2761	3.34758e-07	4.38646e-06	1491	952	0.647247	0.123785	0.177262
YER081W	322686	324095	155	183	-0.239575	0.292539	0.398439	188	160	0.232661	0.119473	0.175254	198	595	-1.58739	0.000815216	0.00263798	348	405	-0.218835	0.0424515	0.109569	48	168	-1.80735	1.92058e-06	2.05123e-05	405	158	1.358	2.48928e-05	7.30534e-05
YER082C	324272	325936	28	7	2	0.0283467	0.0588083	75	53	0.500898	0.0116776	0.0236276	40	49	-0.292782	0.94274	0.964491	28	25	0.163499	0.910431	0.950023	85	104	-0.291049	0.683828	0.77093	118	120	-0.0242475	0.470776	0.555626
YER083C	326174	327031	234	173	0.435736	0.377328	0.485334	352	142	1.30968	3.07828e-06	1.66585e-05	109	358	-1.71563	9.33385e-09	1.07045e-07	261	269	-0.0435564	0.190098	0.336012	94	176	-0.904843	0.0335128	0.0751428	486	400	0.280956	0.875005	0.910619
YER084W	327065	327451	0	0	-	-	-	0	0	-	-	-	0	0	-	-	-	0	0	-	-	-	0	0	-	-	-	0	0	-	-	-
YER084W-A	327598	328110	3	0	#DIV/0!	0.0915204	0.156019	0	3	#NUM!	0.112467	0.166202	2	0	#DIV/0!	0.0950751	0.158575	6	0	#DIV/0!	0.0160193	0.0524494	0	0	-	-	-	0	0	-	-	-
YER085C	327619	328140	0	0	-	-	-	0	3	#NUM!	0.112055	0.165822	0	0	-	-	-	0	0	-	-	-	0	0	-	-	-	0	0	-	-	-
YER086W	328477	330207	401	254	0.658774	0.0777176	0.137042	448	121	1.88849	2.65228e-12	6.16419e-11	190	866	-2.18837	2.45649e-16	1.04765e-14	413	581	-0.492396	0.000110813	0.00101627	257	436	-0.76256	0.0852066	0.158195	936	727	0.364553	0.680258	0.752249
YER087W	330576	332306	13	42	-1.69188	0.00397184	0.0110829	257	14	4.19827	0.0439764	0.0750627	10	56	-2.48543	0.0125015	0.0284055	35	24	0.544321	0.499814	0.656138	7	51	-2.86507	0.00971825	0.0279252	15	297	-4.30743	0.205127	0.27477
YER087C-A	331817	332368	37	0	#DIV/0!	1.68315e-08	2.45497e-07	19	3	2.66297	0.0843034	0.130078	15	6	1.32193	0.155859	0.23924	0	0	-	-	-	26	3	3.11548	0.000939947	0.00400912	3	52	-4.11548	1.5716e-06	5.70813e-06
YER087C-B	332582	332830	0	0	-	-	-	0	0	-	-	-	51	39	0.387023	0.137014	0.215613	0	0	-	-	-	88	39	1.17403	6.98357e-06	6.18983e-05	27	126	-2.22239	3.15109e-10	2.21218e-09
YER088C	333176	335188	1630	933	0.804923	0.0239204	0.0508013	1308	781	0.743968	1.73025e-05	7.67916e-05	1003	931	0.107469	0.127263	0.20296	915	580	0.657719	0.0191796	0.060425	1071	977	0.132528	0.000560115	0.00262076	1069	2704	-1.33883	2.90832e-09	1.68393e-08
YER088C-A	335696	336019	0	0	-	-	-	0	0	-	-	-	20	21	-0.0703893	0.856701	0.90775	0	0	-	-	-	19	29	-0.610053	0.683951	0.77093	0	0	-	-	-
YER088W-B	335927	336073	0	0	-	-	-	0	0	-	-	-	0	0	-	-	-	0	0	-	-	-	0	0	-	-	-	0	0	-	-	-
YER089C	335946	337340	103	62	0.732304	0.098289	0.165382	131	79	0.729642	0.00336379	0.0078776	91	184	-1.01577	0.0249569	0.05145	30	18	0.736966	0.339979	0.503495	175	276	-0.657313	0.378319	0.496561	369	383	-0.0537236	0.45227	0.537938
YER090W	337949	339472	207	77	1.4267	0.0425752	0.0833009	533	367	0.538355	0.046183	0.07831	581	1497	-1.36546	2.65735e-08	2.79508e-07	873	693	0.333126	0.780486	0.865921	1083	1629	-0.588953	0.230669	0.343481	2155	1818	0.245336	0.980798	0.987629
YER090C-A	338322	338411	0	0	-	-	-	0	0	-	-	-	0	0	-	-	-	0	0	-	-	-	0	0	-	-	-	0	0	-	-	-
YER091C	339864	342167	758	435	0.801182	0.0869531	0.149579	1103	635	0.796604	2.53651e-05	0.000107621	656	1393	-1.08643	0.000956711	0.00303998	585	509	0.200771	0.854864	0.916453	928	1391	-0.583926	0.354583	0.473351	2392	2014	0.248154	0.992698	0.995588
YER091C-A	342390	342611	0	0	-	-	-	0	1	#NUM!	0.305914	0.391204	0	0	-	-	-	0	0	-	-	-	0	0	-	-	-	0	0	-	-	-
YER092W	342855	343232	0	0	-	-	-	311	164	0.923219	2.25061e-06	1.26122e-05	50	170	-1.76553	4.20616e-06	2.64838e-05	175	209	-0.256148	0.0463446	0.116918	97	183	-0.915787	0.0491074	0.102384	210	176	0.254814	0.973394	0.982499
YER093C	343320	347612	157	80	0.972693	0.0138338	0.0318519	153	51	1.58496	2.42704e-08	2.32264e-07	74	158	-1.09433	0.0126521	0.0286708	98	85	0.205319	0.90615	0.947437	95	101	-0.0883559	0.244878	0.359309	272	302	-0.150942	0.079266	0.119491
YER093C-A	347912	348400	137	81	0.758182	0.066569	0.12049	523	11	5.57124	1.27583e-11	2.6357e-10	48	118	-1.29768	0.00161905	0.00482708	76	73	0.058103	0.531994	0.686381	67	91	-0.441705	0.876353	0.914959	197	167	0.238348	0.983452	0.989184
YER094C	348729	349346	254	150	0.759866	0.0523372	0.0986078	178	168	0.083416	0.0442112	0.0753603	266	433	-0.702941	0.0424453	0.0802872	447	320	0.482203	0.200928	0.34882	560	664	-0.245756	0.369073	0.487831	569	901	-0.663098	0.000752242	0.0017407
YER095W	349980	351182	442	483	-0.127977	0.411755	0.520373	370	337	0.134777	0.0341153	0.0601233	291	673	-1.20959	5.54234e-05	0.000259928	323	209	0.628031	0.126064	0.251125	429	650	-0.599462	0.324194	0.442016	659	823	-0.320614	0.0343896	0.0569787
YER096W	351698	353236	30	40	-0.415037	0.208255	0.302821	243	2	6.92481	3.56961e-08	3.2775e-07	9	107	-3.57154	0.00101956	0.00322093	8	27	-1.75489	0.00225792	0.0115873	7	9	-0.36257	0.981046	0.987221	53	33	0.683526	0.660679	0.734546
YER097W	355140	355469	47	65	-0.467779	0.723438	0.797433	22	18	0.289507	0.195099	0.266654	45	10	2.16993	7.66817e-05	0.000344248	24	11	1.12553	0.186455	0.331581	25	17	0.556393	0.112513	0.197586	5	58	-3.53605	3.36117e-07	1.37269e-06
YER098W	355466	357730	178	153	0.218346	0.810357	0.867422	292	209	0.482465	0.00291712	0.00697589	130	152	-0.22556	0.90696	0.941631	258	223	0.210327	0.86819	0.923737	163	228	-0.484162	0.630602	0.724789	199	209	-0.0707345	0.261733	0.339213
YER099C	358105	359061	32	59	-0.882643	0.0104398	0.0250566	27	33	-0.289507	0.686547	0.754203	184	185	-0.0078195	0.345208	0.455962	85	75	0.180572	0.856283	0.916823	158	153	0.0463929	0.027473	0.0644067	144	370	-1.36146	1.15794e-09	7.28824e-09
YER100W	359562	360314	170	338	-0.991489	8.15246e-05	0.00040721	79	91	-0.204014	0.408837	0.498456	171	342	-1	0.00182361	0.00531506	91	235	-1.36872	2.55759e-10	1.15863e-08	63	61	0.0465426	0.179089	0.283866	0	0	-	-	-
YER101C	360502	361794	19	20	-0.0740006	0.683956	0.762791	33	34	-0.0430687	0.38422	0.473208	68	47	0.532874	0.0245959	0.0508018	31	27	0.199309	0.921848	0.955931	55	50	0.137504	0.150616	0.248488	59	165	-1.48368	1.98165e-08	9.9361e-08
YER102W	362733	363702	0	0	-	-	-	0	0	-	-	-	0	0	-	-	-	0	0	-	-	-	0	0	-	-	-	0	0	-	-	-
YER103W	364589	366517	3885	599	2.69729	3.08757e-12	9.74763e-11	1852	446	2.05397	1.58497e-09	2.0732e-08	557	353	0.658009	0.00567509	0.0143162	789	341	1.21025	0.00681099	0.0270331	508	858	-0.756149	0.0624158	0.12408	1526	653	1.2246	0.00442366	0.0088078
YER104W	366802	367428	0	0	-	-	-	90	52	0.791413	0.0206009	0.0386042	21	35	-0.736966	0.385293	0.497473	73	75	-0.0389941	0.484757	0.642522	30	37	-0.302563	0.814611	0.871456	40	33	0.277534	0.944006	0.960524
YER105C	367838	372013	0	0	-	-	-	0	0	-	-	-	478	482	-0.0120225	0.355726	0.466581	157	103	0.60812	0.289446	0.450622	389	610	-0.649039	0.291947	0.411722	0	0	-	-	-
YER106W	372326	373234	0	3	#NUM!	0.0741459	0.13145	0	4	#NUM!	0.0920056	0.140176	11	5	1.1375	0.388014	0.500438	5	0	#DIV/0!	0.0528161	0.129514	5	8	-0.678072	0.775653	0.841765	2	8	-2	0.182237	0.24878
YER107C	373448	374545	0	0	-	-	-	69	113	-0.711655	0.580552	0.660554	0	0	-	-	-	134	65	1.04372	0.0155467	0.0512893	52	78	-0.584963	0.604136	0.703363	0	0	-	-	-
YER107W-A	374394	374714	35	10	1.80735	0.0106065	0.0253947	61	55	0.149378	0.108284	0.160972	16	7	1.19265	0.0461266	0.0862051	82	33	1.31316	0.0184284	0.0587274	33	58	-0.813587	0.292115	0.411722	28	43	-0.61891	0.0724263	0.110331
YER109C	375215	377614	62	25	1.31034	0.00486649	0.0131026	130	109	0.254183	0.0710285	0.11315	59	70	-0.24664	0.894855	0.935467	127	70	0.859402	0.0951904	0.201671	68	139	-1.03148	0.0103581	0.0292475	150	125	0.263034	0.958256	0.971881
YER110C	378762	382103	83	41	1.01749	0.148652	0.230877	294	168	0.807355	0.000520959	0.00154713	78	114	-0.547488	0.357983	0.468865	209	162	0.367509	0.674346	0.792949	154	257	-0.738838	0.0735658	0.1411	325	250	0.378512	0.635561	0.711648
YER111C	382595	385876	77	31	1.31259	0.00485871	0.0130903	77	26	1.56635	6.04159e-05	0.000230903	37	49	-0.405256	0.711674	0.792863	26	6	2.11548	0.00693286	0.0273926	54	73	-0.434937	0.862503	0.905877	167	144	0.213779	0.945662	0.96166
YER112W	387232	387795	49	88	-0.844722	0.00590657	0.0153909	0	0	-	-	-	56	85	-0.602036	0.426024	0.537478	51	84	-0.719892	0.0169135	0.0547969	0	0	-	-	-	0	0	-	-	-
YER113C	387932	390052	0	0	-	-	-	30	15	1	0.0552381	0.0909454	21	31	-0.561879	0.715177	0.795225	10	14	-0.485427	0.561639	0.712042	27	36	-0.415037	0.93212	0.954469	56	51	0.13493	0.763501	0.824365
YER114C	390590	393712	145	45	1.68806	3.70524e-05	0.000202985	145	96	0.594947	0.000810508	0.00227958	97	71	0.450166	0.0328547	0.0646006	137	70	0.968749	0.023414	0.0698812	107	167	-0.642237	0.405391	0.523398	360	331	0.121166	0.582674	0.662411
YER115C	394292	394867	83	160	-0.946889	0.00163345	0.00519352	121	100	0.275007	0.0107123	0.0219043	40	106	-1.40599	0.00573468	0.0144599	70	141	-1.01027	0.000188353	0.0015537	25	70	-1.48543	0.00939003	0.0272134	38	30	0.341037	0.809435	0.860246
YER116C	395348	396172	78	29	1.42742	0.001029	0.00350713	236	109	1.11446	4.11532e-06	2.13603e-05	41	46	-0.16601	0.808003	0.8686	139	137	0.020909	0.396252	0.560512	82	126	-0.619728	0.474393	0.588109	158	142	0.154034	0.805888	0.857328
YER117W	396769	397653	0	0	-	-	-	0	0	-	-	-	727	854	-0.232281	0.878082	0.923059	0	0	-	-	-	773	1241	-0.682963	0.151829	0.249734	1562	1342	0.21901	0.975867	0.983774
YER118C	397952	399055	9	12	-0.415037	0.445473	0.553191	86	133	-0.629018	0.649024	0.721353	12	18	-0.584963	0.682865	0.767977	91	68	0.420332	0.669192	0.789619	63	106	-0.750641	0.215142	0.325941	0	0	-	-	-
YER119C	399496	400842	39	73	-0.904422	0.0366863	0.0732686	913	0	#DIV/0!	8.0152e-49	1.60489e-46	39	49	-0.329308	0.893882	0.93463	29	51	-0.814444	0.0788004	0.174356	23	20	0.201634	0.32111	0.43902	63	91	-0.530515	0.0111016	0.0207019
YER119C-A	400867	401238	0	0	-	-	-	235	0	#DIV/0!	5.04003e-05	0.000198776	128	4	5	0.000406698	0.00145204	0	0	-	-	-	14	7	1	0.0631407	0.125111	3	386	-7.00749	1.86847e-07	7.95252e-07
YER120W	401135	401869	0	0	-	-	-	428	539	-0.332674	0.625632	0.701272	0	0	-	-	-	509	351	0.536195	0.179047	0.322334	332	495	-0.576245	0.362729	0.48134	0	0	-	-	-
YER121W	402375	402719	112	142	-0.342392	0.284786	0.38982	108	46	1.23133	6.44917e-05	0.000244937	24	47	-0.969626	0.105619	0.173457	45	46	-0.0317089	0.572296	0.720339	21	24	-0.192645	0.703759	0.786588	49	79	-0.689071	0.0220176	0.0384446
YER122C	402871	404352	118	35	1.75336	0.000296475	0.00121577	248	155	0.678072	3.46112e-05	0.000142214	264	291	-0.140481	0.591973	0.693174	145	81	0.840059	0.0439088	0.112173	298	455	-0.610554	0.247629	0.362213	715	661	0.113293	0.61655	0.693263
YER123W	404813	406387	385	9	5.41879	0.00355886	0.010069	71	57	0.316857	0.0216788	0.0403793	0	0	-	-	-	38	45	-0.243926	0.277788	0.439558	43	58	-0.431716	0.940163	0.958808	44	26	0.758992	0.251159	0.327732
YER124C	407342	409063	227	195	0.219218	0.824354	0.879728	330	185	0.834941	0.00188649	0.00475827	145	245	-0.756729	0.0700541	0.122927	375	468	-0.319618	0.00306113	0.0144661	186	268	-0.52693	0.563724	0.668158	235	229	0.0373132	0.376061	0.46131
YER125W	410189	412618	228	133	0.777608	0.0641507	0.116929	369	247	0.57911	0.0013127	0.00344624	279	88	1.66469	1.96556e-14	6.27485e-13	214	139	0.622526	0.108114	0.222314	309	292	0.0816385	0.0304663	0.0697195	281	674	-1.26218	2.05631e-09	1.22782e-08
YER126C	413394	414179	0	0	-	-	-	113	105	0.105933	0.0655689	0.105878	0	0	-	-	-	80	66	0.277534	0.871282	0.925028	72	73	-0.0198996	0.218115	0.32978	0	0	-	-	-
YER127W	414481	415554	12	87	-2.85798	0.0182734	0.0401054	61	70	-0.198546	0.560877	0.642107	67	91	-0.441705	0.551475	0.656455	66	70	-0.0848889	0.300169	0.462171	81	109	-0.428334	0.876767	0.915216	162	139	0.220909	0.90176	0.929851
YER128W	415859	416470	18	27	-0.584963	0.212469	0.307677	0	0	-	-	-	17	36	-1.08246	0.110385	0.179932	8	36	-2.16993	6.78163e-05	0.000674952	7	6	0.222392	0.509031	0.618255	20	19	0.0740006	0.866614	0.90519
YER129W	417281	420709	0	0	-	-	-	0	0	-	-	-	182	173	0.0731664	0.302399	0.41085	121	100	0.275007	0.944613	0.968574	155	274	-0.821908	0.0563144	0.113988	0	0	-	-	-
YER130C	421115	422446	76	42	0.85561	0.0690958	0.124258	89	49	0.861024	0.000147033	0.000506587	99	68	0.541894	0.0385573	0.0742712	60	61	-0.0238467	0.482466	0.641051	94	84	0.162271	0.0471009	0.0991264	97	169	-0.800967	0.000924088	0.00210288
YER131W	423591	424311	0	0	-	-	-	1044	1520	-0.54195	0.831281	0.870229	0	0	-	-	-	1346	715	0.912663	0.00831629	0.0317624	757	1317	-0.79889	0.0160737	0.0413681	0	0	-	-	-
YER132C	425188	430449	19	17	0.160465	0.960567	0.971493	88	30	1.55254	8.73641e-08	7.19648e-07	35	24	0.544321	0.175452	0.26517	31	50	-0.68966	0.0634777	0.149251	55	34	0.693897	0.0094191	0.0272262	51	100	-0.971431	0.000678065	0.00158205
YER133W	432495	433958	515	466	0.144242	0.998411	0.99902	363	465	-0.357261	0.657789	0.729382	677	557	0.281479	0.00481085	0.0123704	550	279	0.979166	0.000136782	0.00121212	937	1031	-0.137923	0.114403	0.200453	706	1293	-0.872982	5.78031e-05	0.000159817
YER133W-A	437191	437532	84	163	-0.956411	0.0104391	0.0250566	75	138	-0.879706	0.197954	0.269567	66	136	-1.04307	0.0131081	0.0295176	0	0	-	-	-	69	131	-0.924899	0.14837	0.245526	0	0	-	-	-
YER134C	437267	437803	26	45	-0.791413	0.0416274	0.0818424	79	159	-1.0091	0.150035	0.213468	26	58	-1.15754	0.0271483	0.0551965	99	36	1.45943	0.00320717	0.0150479	64	134	-1.06609	0.0132754	0.0356651	0	0	-	-	-
YER135C	437952	438344	0	0	-	-	-	0	0	-	-	-	0	0	-	-	-	0	0	-	-	-	0	0	-	-	-	0	0	-	-	-
YER136W	439616	440971	215	144	0.578268	0.172569	0.260946	349	198	0.817727	5.56739e-05	0.000215493	204	274	-0.425607	0.483682	0.592687	144	89	0.694192	0.152165	0.286092	290	461	-0.668714	0.144379	0.240824	455	363	0.325897	0.74833	0.811259
YER137C	441373	441819	18	11	0.710493	0.470928	0.579685	5	22	-2.1375	0.156959	0.221565	1	9	-3.16993	0.0455077	0.085282	16	26	-0.70044	0.112922	0.230181	8	31	-1.9542	0.0262425	0.062033	41	12	1.77259	0.040173	0.0653865
YER137W-A	441575	441880	14	1	3.80735	0.0141397	0.0323897	6	7	-0.222392	0.825278	0.865538	9	1	3.16993	0.0250355	0.0515731	6	0	#DIV/0!	0.0109155	0.0389415	2	8	-2	0.161699	0.261916	4	11	-1.45943	0.0602173	0.0937882
YER138W-A	449474	449578	0	0	-	-	-	0	0	-	-	-	0	0	-	-	-	0	0	-	-	-	0	0	-	-	-	0	0	-	-	-
YER139C	450563	451243	121	42	1.52655	0.000244667	0.00103432	339	22	3.94571	7.22184e-07	4.70549e-06	0	0	-	-	-	0	0	-	-	-	0	0	-	-	-	117	138	-0.23816	0.234315	0.308613
YER140W	451565	453235	33	28	0.237039	0.839893	0.890905	56	44	0.347923	0.0810134	0.126085	39	51	-0.387023	0.895247	0.935487	38	27	0.49304	0.670732	0.790468	44	76	-0.788496	0.251668	0.366379	85	55	0.628031	0.304303	0.384875
YER141W	453459	454919	1578	665	1.24667	0.000173393	0.000767951	1599	357	2.16317	6.59001e-14	1.85446e-12	57	75	-0.395929	0.715193	0.795225	181	182	-0.00794875	0.29121	0.452486	108	164	-0.602665	0.517174	0.62508	1596	1317	0.277205	0.952708	0.967354
YER142C	455146	456036	38	11	1.7885	0.0028438	0.00832188	7	13	-0.893085	0.607455	0.685246	88	58	0.601451	0.00930138	0.0219715	48	11	2.12553	0.00391001	0.0176068	94	106	-0.173332	0.371312	0.490197	150	153	-0.0285692	0.44326	0.529393
YER143W	456319	457605	272	232	0.229482	0.75157	0.821821	348	439	-0.335134	0.677527	0.747132	243	383	-0.656388	0.130881	0.20794	550	390	0.495957	0.336851	0.501033	433	634	-0.550116	0.382262	0.50041	624	531	0.232834	0.956653	0.970623
YER144C	457806	460223	310	287	0.111217	0.918402	0.944877	405	288	0.491853	0.00115165	0.00306517	274	306	-0.159356	0.710996	0.792593	277	240	0.206852	0.951317	0.972223	186	237	-0.349584	0.852795	0.899669	321	421	-0.391247	0.013841	0.02529
YER145C	460526	461740	154	50	1.62293	0.000884255	0.00308862	229	85	1.42981	3.58641e-09	4.21464e-08	33	48	-0.540568	0.547808	0.653373	137	140	-0.0312509	0.597781	0.739487	38	52	-0.452512	0.915465	0.943684	181	141	0.360295	0.829953	0.877
YER145C-A	462386	462823	0	0	-	-	-	0	0	-	-	-	50	40	0.321928	0.247286	0.34882	0	0	-	-	-	48	66	-0.459432	0.84132	0.892052	61	57	0.0978473	0.658322	0.732639
YER146W	462585	462866	0	0	-	-	-	0	0	-	-	-	0	0	-	-	-	0	0	-	-	-	0	0	-	-	-	0	0	-	-	-
YER147C	462968	464842	49	47	0.060121	0.863614	0.908035	83	49	0.76033	0.000583256	0.00170586	47	44	0.0951572	0.369255	0.480744	52	41	0.342888	0.707693	0.816091	37	90	-1.2824	0.0464825	0.0982459	96	110	-0.196397	0.127163	0.181661
YER147C-A	465203	465613	1	2	-1	0.559499	0.658512	4	74	-4.20945	0.08362	0.129266	109	0	#DIV/0!	2.17149e-05	0.000114755	0	0	-	-	-	2	78	-5.2854	0.0176037	0.0446315	0	0	-	-	-
YER148W	465303	466025	182	65	1.48543	0.00224722	0.00678159	299	93	1.68484	4.52301e-09	5.22101e-08	95	121	-0.349008	0.781133	0.84826	67	30	1.1592	0.0198222	0.0618929	113	197	-0.801873	0.0584138	0.117366	330	292	0.176498	0.792229	0.847007
YER148W-A	466185	466763	4	0	#DIV/0!	0.0292372	0.0603263	6	0	#DIV/0!	0.00201239	0.0050392	0	0	-	-	-	0	0	-	-	-	0	0	-	-	-	0	1	#NUM!	0.219878	0.291535
YER149C	466208	467470	43	25	0.782409	0.198963	0.292332	45	30	0.584963	0.0390904	0.0676995	9	165	-4.1964	0.00298876	0.00811723	26	16	0.70044	0.469913	0.628664	25	53	-1.08406	0.126936	0.218411	112	64	0.807355	0.103651	0.151364
YER150W	468370	468816	5830	6213	-0.0917942	0.527537	0.632696	1673	862	0.956678	1.52246e-05	6.88614e-05	501	453	0.1453	0.183191	0.274586	2327	2138	0.122209	0.645801	0.774438	1694	2226	-0.39402	0.993684	0.995144	2300	5344	-1.21629	0.000393506	0.000952605
YER151C	469686	472424	174	151	0.204539	0.864967	0.908889	408	234	0.802061	0.00010836	0.00038533	127	199	-0.64794	0.141828	0.221337	229	254	-0.149481	0.0865198	0.187489	193	384	-0.992505	0.00198978	0.00743914	351	299	0.231326	0.995608	0.997473
YER152C	472657	473988	110	102	0.108934	0.955163	0.969751	268	165	0.699767	5.71839e-05	0.000220518	107	152	-0.506461	0.502354	0.610711	131	177	-0.434183	0.0112487	0.0397524	91	152	-0.740133	0.16766	0.269273	230	300	-0.383329	0.0636261	0.0985237
YER152W-A	473485	474051	14	6	1.22239	0.350733	0.459283	23	0	#DIV/0!	0.000736581	0.00209429	6	6	0	0.7621	0.832333	3	15	-2.32193	0.0482857	0.120829	10	16	-0.678072	0.68795	0.774477	18	15	0.263034	0.999126	0.999209
YER153C	474041	474805	0	0	-	-	-	0	0	-	-	-	0	0	-	-	-	14	25	-0.836501	0.340039	0.503495	0	0	-	-	-	0	0	-	-	-
YER154W	475020	476228	124	79	0.650416	0.183293	0.273468	0	0	-	-	-	162	173	-0.0947782	0.533919	0.640304	0	0	-	-	-	0	0	-	-	-	391	325	0.266729	0.962657	0.97542
YER155C	476345	482848	0	0	-	-	-	0	0	-	-	-	404	393	0.039826	0.153447	0.23643	250	353	-0.49774	0.00446816	0.0194695	393	533	-0.439606	0.786083	0.848839	0	0	-	-	-
YER156C	483325	484341	313	245	0.353381	0.519145	0.626357	860	262	1.71477	1.83475e-07	1.39849e-06	229	107	1.09774	2.13983e-07	1.83958e-06	390	752	-0.947259	3.32911e-06	5.13035e-05	533	354	0.590386	6.4541e-05	0.00040672	407	839	-1.04364	7.09247e-05	0.000193398
YER157W	484788	487193	224	197	0.185303	0.87913	0.917118	337	110	1.61525	2.10974e-10	3.47573e-09	152	130	0.22556	0.0648387	0.115152	77	169	-1.13409	1.78929e-06	2.90208e-05	222	214	0.0529489	0.0242483	0.0581511	256	455	-0.829723	4.75312e-05	0.000133277
YER158C	488857	490578	69	75	-0.120294	0.520376	0.627382	69	34	1.02106	0.000129314	0.00045061	268	217	0.304538	0.0184077	0.0395933	34	55	-0.693897	0.024183	0.0717166	127	151	-0.24972	0.526726	0.633912	256	529	-1.04712	2.07734e-07	8.80649e-07
YER158W-A	491487	491702	0	94	#NUM!	0.0124477	0.0291373	0	0	-	-	-	114	112	0.0255351	0.347975	0.458508	0	166	#NUM!	1.04464e-05	0.000138079	79	137	-0.794251	0.16087	0.261138	243	156	0.63941	0.181384	0.247804
YER159C	491530	491958	189	266	-0.49304	0.0694671	0.124772	0	0	-	-	-	132	249	-0.915608	0.0183281	0.0394687	124	264	-1.0902	6.50789e-06	9.09547e-05	0	0	-	-	-	0	0	-	-	-
YER161C	499347	500348	173	223	-0.366272	0.0866716	0.149147	69	383	-2.47268	8.33765e-08	6.92278e-07	337	348	-0.0463387	0.383117	0.495132	159	156	0.0274807	0.419087	0.582774	326	526	-0.690191	0.131399	0.224191	583	639	-0.13232	0.11039	0.160399
YER162C	500630	502894	290	351	-0.275418	0.15808	0.242613	322	364	-0.176878	0.346532	0.435445	276	288	-0.0614005	0.37815	0.489988	138	373	-1.43451	1.03714e-08	3.13227e-07	257	192	0.420662	0.000128692	0.000748667	519	535	-0.0438044	0.285419	0.36448
YER163C	503084	503782	218	95	1.19833	0.00560075	0.0147428	140	145	-0.0506261	0.166875	0.233409	235	96	1.29155	8.78324e-10	1.25518e-08	52	41	0.342888	0.834593	0.905187	177	135	0.39079	0.00191825	0.00722599	320	497	-0.635174	0.00108796	0.00243642
YER164W	505392	509798	0	0	-	-	-	0	0	-	-	-	203	129	0.654109	0.00685901	0.0168436	146	186	-0.349334	0.0231427	0.069534	133	195	-0.552048	0.442797	0.56028	0	0	-	-	-
YER165W	510373	512106	823	380	1.11489	0.00523809	0.0139221	1198	2229	-0.895769	0.22237	0.297752	576	739	-0.359506	0.655168	0.746206	846	595	0.507768	0.158693	0.294467	1096	2040	-0.896321	0.000882904	0.00380752	3084	1721	0.841556	0.0264581	0.0452387
YER165C-A	512627	512983	12	14	-0.222392	0.661752	0.745795	0	72	#NUM!	9.68505e-11	1.70916e-09	19	33	-0.796467	0.468029	0.577917	7	43	-2.61891	0.00322422	0.0151055	4	16	-2	0.0759707	0.144543	23	12	0.938599	0.415832	0.501285
YER166W	512744	517459	202	123	0.715697	0.0713539	0.127373	178	415	-1.22123	0.0118053	0.0238581	228	147	0.633218	0.000336018	0.00123523	241	210	0.198644	0.868067	0.923737	231	328	-0.505803	0.538919	0.645093	295	469	-0.668873	0.00010453	0.00027685
YER167W	518216	520771	67	69	-0.0424353	0.683408	0.762525	35	44	-0.330149	0.708159	0.771109	155	85	0.866733	0.000215604	0.000839502	35	57	-0.703607	0.0192859	0.0606871	139	73	0.929117	1.72003e-07	2.40407e-06	96	244	-1.34577	0.000124045	0.000324676
YER168C	521029	522669	89	111	-0.318682	0.166958	0.253866	145	208	-0.520531	0.893115	0.917615	78	99	-0.343954	0.838536	0.893707	113	270	-1.25664	1.6751e-09	5.82956e-08	126	117	0.106915	0.0693062	0.134253	231	198	0.222392	0.914171	0.937922
YER169W	523369	525759	204	96	1.08746	0.015538	0.0350066	90	96	-0.0931094	0.334252	0.421846	115	70	0.716207	0.00340665	0.00912508	3	231	-6.26679	7.73483e-05	0.00075411	108	79	0.451107	0.00370153	0.0125401	178	218	-0.292451	0.0938718	0.138427
YER170W	525974	526651	102	34	1.58496	0.000246438	0.00103966	27	93	-1.78427	0.00258475	0.00628671	224	11	4.34792	9.18351e-05	0.000403321	84	31	1.43812	0.00207804	0.0109092	50	78	-0.641546	0.443244	0.560572	123	141	-0.197037	0.113638	0.164314
YER171W	527082	529418	15	38	-1.34104	0.00587227	0.0153416	29	137	-2.24005	4.24774e-05	0.000171292	58	66	-0.186413	0.808137	0.8686	67	98	-0.548621	0.0267574	0.0772582	61	105	-0.783508	0.204711	0.31451	63	62	0.0230836	0.559927	0.643242
YER172C	529530	536021	190	146	0.380031	0.553288	0.654157	160	256	-0.678072	0.614269	0.691733	241	135	0.836074	9.7569e-05	0.000424744	66	104	-0.656046	0.0341766	0.0933461	217	186	0.222392	0.0036778	0.0124675	227	472	-1.05609	2.18492e-06	7.75667e-06
YER172C-A	536275	536655	0	0	-	-	-	2	12	-2.58496	0.386888	0.475594	1	1	0	0.910049	0.943402	0	0	-	-	-	0	1	#NUM!	0.297553	0.415249	1	0	#DIV/0!	0.27965	0.358011
YER173W	536300	538279	0	0	-	-	-	70	94	-0.425306	0.953801	0.96586	18	29	-0.688056	0.420681	0.532459	66	115	-0.801096	0.859446	0.918527	18	35	-0.959358	0.274149	0.392058	49	53	-0.113211	0.376168	0.46131
YER174C	538434	539168	107	86	0.315202	0.785958	0.847754	79	98	-0.310929	0.79842	0.845348	26	43	-0.725825	0.624482	0.720577	94	144	-0.615336	0.0103012	0.0373586	131	169	-0.367456	0.903731	0.935125	188	179	0.0707731	0.538379	0.622471
YER175C	539464	540363	420	283	0.569587	0.161635	0.246761	68	99	-0.541894	0.826083	0.865832	315	180	0.807355	2.17879e-05	0.000115029	256	90	1.50815	9.68761e-06	0.000129781	98	110	-0.16665	0.351827	0.470816	169	323	-0.934511	2.52867e-06	8.90612e-06
YER175W-A	540650	540814	13	19	-0.547488	0.285889	0.390895	4	16	-2	0.0813301	0.126465	2	14	-2.80735	0.0250889	0.0516053	15	1	3.90689	0.00790604	0.0304591	4	13	-1.70044	0.130451	0.222842	2	37	-4.20945	3.79788e-06	1.29488e-05
YER176W	541690	545055	153	111	0.462972	0.47589	0.584478	71	252	-1.82753	0.000847998	0.00236458	202	218	-0.109973	0.527025	0.633365	195	153	0.349942	0.739126	0.837649	199	295	-0.567947	0.487468	0.60063	382	308	0.310642	0.799689	0.852597
YER177W	545611	546414	2112	699	1.59525	1.84917e-06	1.54472e-05	1956	1163	0.750055	5.93324e-05	0.000227455	3455	4789	-0.471039	0.280734	0.387198	0	0	-	-	-	3034	6351	-1.06576	5.29793e-05	0.000342169	9868	3935	1.32639	0.000191588	0.00048807
YER178W	546817	548079	995	615	0.69411	0.0561856	0.104816	643	926	-0.526193	0.863355	0.89481	798	559	0.51354	4.35975e-05	0.000210561	869	857	0.020061	0.36062	0.524367	1009	991	0.0259692	0.00587339	0.0184317	1100	1280	-0.21864	0.058542	0.0915521
YER179W	548421	549517	21	62	-1.56188	0.00215275	0.00651648	2	52	-4.70044	0.0354018	0.0621592	24	21	0.192645	0.514464	0.621754	11	22	-1	0.0636093	0.149493	31	9	1.78427	0.000289064	0.00150496	10	247	-4.62644	8.32499e-11	6.45488e-10
YER180C	549724	550527	11	29	-1.39855	0.00896638	0.022124	27	164	-2.60266	2.97687e-07	2.14945e-06	116	27	2.10309	7.07911e-10	1.04729e-08	106	44	1.26849	0.00515711	0.0214931	74	49	0.594744	0.00981869	0.0281693	41	411	-3.32544	6.08989e-13	6.70389e-12
YER180C-A	550865	551122	178	2	6.47573	0.000109747	0.000523743	18	19	-0.0780025	0.472089	0.558822	0	0	-	-	-	58	12	2.27302	0.0361718	0.0970305	11	13	-0.241008	0.802965	0.861437	110	5	4.45943	0.00468431	0.00928188
YER181C	551473	551796	4	54	-3.75489	0.000130998	0.000608073	0	67	#NUM!	1.35786e-13	3.70106e-12	1	39	-5.2854	1.0567e-05	6.02774e-05	45	10	2.16993	0.296344	0.458662	0	21	#NUM!	0.00118914	0.0048884	0	0	-	-	-
YER182W	552525	553259	309	623	-1.01163	1.32157e-05	8.36036e-05	174	610	-1.80972	1.12315e-05	5.24878e-05	265	334	-0.333856	0.692281	0.776328	0	0	-	-	-	228	337	-0.563715	0.37348	0.492399	212	724	-1.77193	4.25872e-13	4.86841e-12
YER183C	553334	553969	46	118	-1.35908	0.00101269	0.00345636	15	637	-5.40826	1.36944e-07	1.07046e-06	68	73	-0.102362	0.665576	0.75397	59	89	-0.59309	0.0318393	0.0878759	63	92	-0.546282	0.65757	0.746442	26	157	-2.59418	2.0101e-15	2.97896e-14
YER184C	556296	558680	68	63	0.110183	0.899012	0.932133	59	155	-1.39348	0.0121319	0.0243907	188	95	0.984733	1.53351e-05	8.38818e-05	93	57	0.706269	0.313221	0.475167	93	128	-0.460841	0.754559	0.82609	158	254	-0.684904	0.000161006	0.000414325
YER185W	559454	560365	31	26	0.253757	0.848874	0.896569	17	32	-0.912537	0.438871	0.527659	20	18	0.152003	0.443031	0.555085	42	4	3.39232	5.35747e-05	0.00055203	0	30	#NUM!	0.000415279	0.00203569	24	50	-1.05889	0.00266937	0.00552674
YER186C	561705	562625	251	304	-0.276384	0.143357	0.224066	130	680	-2.38702	4.71885e-10	7.05929e-09	686	141	2.28251	4.51104e-25	6.00628e-23	373	264	0.498638	0.270997	0.432433	420	188	1.15966	2.62335e-14	1.38834e-12	234	1377	-2.55695	1.02965e-21	2.72704e-20
YER187W	566230	566655	13	39	-1.58496	0.00272172	0.00803624	105	220	-1.06711	0.0855002	0.131826	101	101	0	0.554317	0.658832	49	174	-1.82823	8.64106e-11	4.59803e-09	234	172	0.4441	0.000336873	0.00171616	168	345	-1.03814	7.43935e-06	2.3989e-05
YER188W	568040	568759	109	233	-1.096	0.00549311	0.0144982	0	0	-	-	-	0	0	-	-	-	0	0	-	-	-	0	0	-	-	-	0	0	-	-	-
YER188C-A	569608	569907	0	0	-	-	-	0	0	-	-	-	0	0	-	-	-	0	0	-	-	-	0	0	-	-	-	0	0	-	-	-
YER189W	571155	571523	0	0	-	-	-	0	0	-	-	-	0	0	-	-	-	0	0	-	-	-	0	0	-	-	-	0	0	-	-	-
YER190W	571480	576525	0	0	-	-	-	0	0	-	-	-	0	0	-	-	-	0	0	-	-	-	0	0	-	-	-	0	0	-	-	-
YER190C-A	574804	575379	0	0	-	-	-	0	0	-	-	-	0	0	-	-	-	0	0	-	-	-	0	0	-	-	-	0	0	-	-	-
YER190C-B	575680	576162	0	0	-	-	-	0	0	-	-	-	0	0	-	-	-	0	0	-	-	-	0	0	-	-	-	0	0	-	-	-
YFL068W	53	535	0	0	-	-	-	0	0	-	-	-	0	0	-	-	-	0	0	-	-	-	0	0	-	-	-	0	0	-	-	-
YFL067W	836	1363	0	0	-	-	-	0	0	-	-	-	0	0	-	-	-	0	0	-	-	-	0	0	-	-	-	0	0	-	-	-
YFL066C	1437	2615	0	0	-	-	-	0	0	-	-	-	0	0	-	-	-	0	0	-	-	-	0	0	-	-	-	0	0	-	-	-
YFL065C	3030	3338	0	0	-	-	-	0	0	-	-	-	0	0	-	-	-	0	0	-	-	-	0	0	-	-	-	0	0	-	-	-
YFL064C	3322	3846	0	0	-	-	-	0	0	-	-	-	0	0	-	-	-	0	0	-	-	-	0	0	-	-	-	0	0	-	-	-
YFL063W	5066	5521	0	0	-	-	-	0	0	-	-	-	0	0	-	-	-	0	0	-	-	-	0	0	-	-	-	0	0	-	-	-
YFL062W	6426	7565	0	0	-	-	-	0	0	-	-	-	0	0	-	-	-	0	0	-	-	-	0	0	-	-	-	0	0	-	-	-
YFL061W	9545	10222	0	0	-	-	-	0	0	-	-	-	0	0	-	-	-	0	0	-	-	-	0	0	-	-	-	0	0	-	-	-
YFL060C	10301	10969	0	0	-	-	-	0	0	-	-	-	0	0	-	-	-	0	0	-	-	-	0	0	-	-	-	0	0	-	-	-
YFL059W	11363	12259	0	0	-	-	-	0	0	-	-	-	0	0	-	-	-	0	0	-	-	-	0	0	-	-	-	0	0	-	-	-
YFL058W	12929	13951	0	0	-	-	-	0	0	-	-	-	0	0	-	-	-	0	0	-	-	-	0	0	-	-	-	0	0	-	-	-
YFL057C	14305	14763	0	0	-	-	-	0	0	-	-	-	0	0	-	-	-	0	0	-	-	-	0	0	-	-	-	0	0	-	-	-
YFL056C	14793	15431	0	0	-	-	-	0	0	-	-	-	0	0	-	-	-	0	0	-	-	-	0	0	-	-	-	0	0	-	-	-
YFL055W	17004	18680	40	159	-1.99095	7.45033e-08	9.15035e-07	41	212	-2.37037	8.82723e-07	5.56351e-06	0	0	-	-	-	61	85	-0.478654	0.0380478	0.100726	0	0	-	-	-	0	0	-	-	-
YFL054C	20847	22787	33	2915	-6.46489	1.61832e-27	1.26511e-25	100	1910	-4.2555	1.78429e-18	7.93931e-17	0	0	-	-	-	218	182	0.26039	0.922132	0.955931	0	0	-	-	-	0	0	-	-	-
YFL053W	23423	25198	14	121	-3.11151	2.39185e-06	1.91231e-05	16	42	-1.39232	0.0571438	0.0936094	0	0	-	-	-	11	23	-1.06413	0.0576267	0.138658	0	0	-	-	-	0	0	-	-	-
YFL052W	28232	29629	64	173	-1.43463	7.38258e-05	0.00037405	162	471	-1.53973	0.000297503	0.000942092	0	0	-	-	-	372	307	0.277064	0.996602	0.997365	0	0	-	-	-	0	0	-	-	-
YFL051C	30058	30540	0	0	-	-	-	0	0	-	-	-	0	0	-	-	-	0	0	-	-	-	0	0	-	-	-	0	0	-	-	-
YFL050C	33272	35848	45	75	-0.736966	0.025388	0.0533658	0	0	-	-	-	159	56	1.50553	5.59588e-09	6.71383e-08	0	0	-	-	-	0	0	-	-	-	95	270	-1.50696	3.97751e-06	1.34938e-05
YFL049W	36803	38674	68	143	-1.07241	0.000892901	0.0031144	56	207	-1.88613	1.80362e-05	7.96409e-05	127	64	0.988685	2.43345e-05	0.000127122	140	100	0.485427	0.474096	0.632169	169	206	-0.285621	0.649651	0.740072	208	384	-0.884523	3.7055e-06	1.26593e-05
YFL048C	38843	40180	160	165	-0.0443941	0.579047	0.675304	146	342	-1.22803	0.0866919	0.133368	374	100	1.90304	5.31464e-20	3.37356e-18	257	139	0.886683	0.0276866	0.0791584	205	147	0.479808	0.00111807	0.00462062	326	719	-1.14112	3.43547e-06	1.1797e-05
[truncated: 4,670 more rows]

## Sheet: 3321
Gene	Start	End	NA	SA	Log ratio	p-value	q-value	WA	SA	Log ratio	p-value	q-value	NA	WE	Log ratio	p-value	q-value	NA	WA	Log ratio	p-value	q-value	WA	WE	Log ratio	p-value	q-value	WE	SA	Log ratio	p-value	q-value
[truncated: 3,321 more rows]
