# Supplementary material for: Natural variation in non-coding regions underlying phenotypic diversity in budding yeast
Source: Sci Rep. 2016 Feb 22;6:21849. doi: 10.1038/srep21849 (PMC4761897; doi:10.1038/srep21849)
Supplement: Supplementary Dataset 2 [file srep21849-s3.xls]

## Sheet: ASB Correlation with ASE
Table S2
TF	Motif ID	Pearson R	Spearman R	Pearson P	Spearman P	Pearson Bon.P	Spearman Bon.P
YLR278C	2112	0.00768631	0.0590168	0.545529	3.39708e-06	1	0.00082549
YDL170W	651	0.019225	0.0710357	0.230072	9.00435e-06	1	0.00218806
YGL162W	673	0.0385251	0.0535082	0.00190668	1.60878e-05	0.463322	0.00390932
YLR228C	849	0.005723	0.0821026	0.764232	1.63229e-05	1	0.00396646
YGR067C	2191	0.00873423	0.0373948	0.37002	0.000123398	1	0.0299857
YPR022C	588	0.00818865	0.0637158	0.637071	0.000238103	1	0.057859
YHR056C	2164	0.0367426	0.039185	0.000605879	0.000255109	0.147228	0.0619914
YDR303C	580	0.044063	0.0608366	0.00817191	0.000258864	1	0.0629039
YIL130W	2116	0.0264931	0.0376501	0.0105726	0.000279289	1	0.0678671
YPR086W	1327	0.0129254	0.081668	0.567891	0.000300684	1	0.0730662
YLR228C	2122	0.0211215	0.0317667	0.0185439	0.00039745	1	0.0965803
YOL089C	2134	0.0364123	0.0381094	0.000815795	0.000459187	0.198238	0.111583
YNL068C	830	0.0158517	0.040608	0.192555	0.000839976	1	0.204114
YKL015W	2223	0.0367271	0.0401683	0.00237312	0.000887227	0.576668	0.215596
YBR239C	2188	0.0227249	0.0352595	0.0332565	0.00095362	1	0.23173
YBL005W	1387	0.022225	0.0408034	0.073444	0.00101126	1	0.245735
YMR037C	1380	0.047897	0.0349714	7.4291e-06	0.00107216	0.00180527	0.260536
YCR106W	506	0.0544024	0.0628779	0.00499893	0.00117353	1	0.285168
YLL054C	2242	0.0390299	0.0412797	0.00243897	0.00134751	0.592671	0.327446
YPL133C	2226	0.026417	0.0346217	0.0145758	0.00136556	1	0.331832
YDR096W	562	0.0415496	0.0488368	0.00681886	0.00146967	1	0.357129
YHR206W	380	0.0230544	0.0352658	0.0376338	0.00147025	1	0.357272
YLR098C	2120	0.0144722	0.0335623	0.171881	0.00152954	1	0.371678
YKL222C	2192	0.0274757	0.0309491	0.00558599	0.00179858	1	0.437054
YDL170W	486	0.0321064	0.0638405	0.120899	0.00202606	1	0.492333
YBR150C	2179	0.0344569	0.0368539	0.00411548	0.00214854	1	0.522095
YDR421W	725	0.0202942	0.174658	0.726283	0.00239813	1	0.582746
YDR421W	2115	0.0214996	0.0418764	0.12078	0.00250315	1	0.608266
YBR267W	489	0.0472428	0.0497457	0.00544505	0.00342377	1	0.831975
YDL002C	502	0.00917445	0.0667234	0.696494	0.00451292	1	1
YER028C	2144	0.0104077	0.0291789	0.315976	0.00492559	1	1
YBR049C	907	-0.0135562	-0.0531184	0.473429	0.00493893	1	1
YML099C	1506	0.00039681	0.0296828	0.97096	0.00645456	1	1
YHR206W	583	0.0405511	0.044448	0.0153475	0.00787827	1	1
YLR176C	1478	-0.00508293	-0.0378524	0.721564	0.00793532	1	1
YDR146C	569	0.0108772	-0.0469418	0.543042	0.00863427	1	1
YIL130W	807	-0.0265696	0.0473764	0.149025	0.0100533	1	1
YHR178W	2068	0.0309565	0.0315526	0.0123877	0.0108007	1	1
YHR006W	2174	0.025871	0.0279509	0.0195196	0.0116266	1	1
YDR043C	2148	-0.00322334	0.0304662	0.789676	0.0116806	1	1
YOR380W	2158	0.0261588	0.0289799	0.0247426	0.0128592	1	1
YIR013C	565	0.0050386	0.0303041	0.687288	0.0154536	1	1
YPR196W	861	0.00713131	-0.0238733	0.474713	0.0166959	1	1
YOR172W	813	-0.00890304	0.022346	0.34801	0.0184877	1	1
YDR207C	2239	0.0150105	0.0308212	0.264964	0.022061	1	1
YLR256W	2078	0.036341	0.0573284	0.154031	0.0244647	1	1
YNL139C	786	-0.0488482	-0.0303875	0.000316346	0.0251153	0.076872	1
YGL073W	1461	-0.00621096	-0.0305792	0.650978	0.0258889	1	1
YOR380W	756	0.0336145	0.0699942	0.294379	0.0288562	1	1
YJL089W	573	0.00896018	0.0359186	0.594653	0.0328679	1	1
YMR182C	531	0.038726	0.0339947	0.0173524	0.0367706	1	1
YKL062W	518	0.0335302	0.0336941	0.0381889	0.0372553	1	1
YGL209W	2143	0.00676433	0.0243543	0.564247	0.0378873	1	1
YPL075W	2071	-0.00632168	-0.0311833	0.676244	0.0393632	1	1
YML027W	498	-0.0106932	-0.0318874	0.493919	0.0413065	1	1
YPL021W	578	-0.00420651	0.0222144	0.70298	0.0440227	1	1
YPL230W	509	0.0318778	0.0299251	0.0334852	0.0459431	1	1
YOL028C	1737	0.00966792	0.0268978	0.478542	0.0486219	1	1
YJR127C	575	-0.0203147	0.0353811	0.259864	0.0496751	1	1
YJL110C	2133	-0.0107806	-0.0153718	0.169789	0.0502737	1	1
YLR131C	1332	0.00347345	-0.0256886	0.793234	0.052522	1	1
YPR008W	1425	0.028262	0.0304788	0.0751371	0.054949	1	1
YLR451W	781	0.0341915	0.0254147	0.0104749	0.0571161	1	1
YMR070W	2080	-0.026915	0.0271522	0.0656921	0.0633469	1	1
YPR104C	2203	-0.00551227	-0.015965	0.526613	0.0666582	1	1
YLR266C	244	0.0378031	0.039414	0.0918935	0.0788546	1	1
YMR280C	33	0.0244538	0.0187491	0.0221769	0.0794961	1	1
YBL103C	1446	-0.00625004	0.0180983	0.54521	0.0797918	1	1
YER184C	2095	-0.0175878	0.0244375	0.208828	0.0807441	1	1
YPR065W	1396	0.0409208	0.0217842	0.00108706	0.0820969	0.264156	1
YCR040W	1418	0.135895	0.092005	0.0102595	0.0830033	1	1
YML113W	1416	-0.0101055	-0.0260578	0.510687	0.0898193	1	1
YMR019W	2107	0.0372526	0.0266057	0.0178468	0.0907436	1	1
YPR009W	2236	0.0107755	-0.015253	0.233661	0.0918111	1	1
YHL027W	600	0.00631067	-0.0253806	0.675591	0.0923066	1	1
YDL106C	2154	-0.0141795	-0.0156433	0.145953	0.108695	1	1
YFL031W	1788	-0.0101825	-0.0197525	0.410216	0.11013	1	1
YBL103C	870	0.0234281	-0.0240008	0.125054	0.116088	1	1
YKR099W	402	0.00656004	0.0235666	0.665092	0.119864	1	1
YER069W	1426	0.0284315	0.0324577	0.173989	0.120636	1	1
YLR451W	2135	0.0162606	0.0158296	0.114122	0.124035	1	1
YPL089C	419	0.0280197	0.0210937	0.0416219	0.125136	1	1
YER169W	547	0.0571397	0.0279131	0.00200566	0.131491	0.487376	1
YNL027W	516	0.0259661	0.0225281	0.0884022	0.139347	1	1
YOR028C	409	-0.00845185	0.0183234	0.507531	0.15078	1	1
YHR178W	1405	-0.0039817	0.0169206	0.739168	0.157061	1	1
YML076C	325	0.000574515	0.0306651	0.978879	0.15753	1	1
YDR034C	133	0.0449285	0.0385524	0.102501	0.161234	1	1
YMR021C	1540	-0.00785993	0.0255855	0.669946	0.165247	1	1
YJL089W	2067	0.0391489	0.0160104	0.000867847	0.17336	0.210887	1
YDR213W	544	0.0158674	0.0200291	0.283681	0.175952	1	1
YDR423C	2073	0.0295849	0.0166212	0.0189458	0.187451	1	1
YOR162C	2245	0.0194333	0.0130606	0.0505947	0.188926	1	1
YER184C	512	0.011713	0.0239057	0.520908	0.190088	1	1
YLR403W	797	0.00847158	-0.0147319	0.45199	0.190895	1	1
YBL054W	852	-0.00240362	-0.0205263	0.87906	0.193756	1	1
YFL021W	962	0.0140692	0.0178955	0.307365	0.194142	1	1
YML081W	2194	0.00160128	0.0139397	0.881907	0.195918	1	1
YKL015W	2065	0.000238042	0.0138394	0.982413	0.199968	1	1
YEL009C	1363	0.00621485	0.0197924	0.690221	0.204303	1	1
YLR014C	2064	0.00767526	0.0180229	0.590755	0.206662	1	1
YOL116W	1376	0.0301393	0.0157468	0.0159487	0.208036	1	1
YDR310C	383	-0.0126273	-0.0131511	0.229572	0.210821	1	1
YLR013W	2128	0.0151877	0.0139119	0.17863	0.217953	1	1
YIR018W	777	-0.00155135	0.0178222	0.915287	0.221661	1	1
YDL056W	2138	0.0016418	-0.0133346	0.881602	0.226385	1	1
YOL116W	1378	0.00210527	-0.0144605	0.862322	0.233561	1	1
YDR463W	660	0.0299637	0.0213311	0.0974779	0.238148	1	1
YER045C	8	-0.000173255	0.0231774	0.993004	0.240718	1	1
YGR249W	2141	0.00880743	0.00919209	0.274451	0.254035	1	1
YBR182C	864	-0.000578682	-0.0106268	0.950534	0.254597	1	1
YCL055W	127	-0.0538638	0.023642	0.0108514	0.263791	1	1
YDR253C	2140	0.0303873	0.0122747	0.0056697	0.263903	1	1
YPR199C	603	-0.0170383	-0.0156441	0.226838	0.267153	1	1
YMR053C	710	0.0224728	0.01871	0.187973	0.273032	1	1
YKL043W	2153	0.00528974	0.0134828	0.667773	0.273942	1	1
YBL103C	1445	-0.0241768	0.0116521	0.0241537	0.277247	1	1
YDL020C	1700	0.0368209	-0.0161445	0.0133706	0.278213	1	1
YNL167C	1401	-0.0113574	0.0122351	0.314593	0.278655	1	1
YHR084W	400	0.0207284	0.0126702	0.0784135	0.282058	1	1
YDR034C	865	-0.00137983	0.0182504	0.936683	0.293353	1	1
YPL177C	2121	0.00666169	0.0114972	0.547336	0.299004	1	1
YPR052C	879	0.00745091	0.0103005	0.454851	0.301516	1	1
YGL192W	1000	-0.0224992	-0.0142155	0.102017	0.301582	1	1
YMR075W	1066	0.0032573	0.0135858	0.808223	0.311349	1	1
YJL103C	856	0.0202376	0.0165208	0.215282	0.311752	1	1
YDR216W	576	-0.0211225	-0.0159197	0.179876	0.312138	1	1
YGL131C	612	0.0199246	0.0374414	0.594284	0.316747	1	1
YDR520C	553	0.0185293	0.0146448	0.215753	0.327898	1	1
YLR266C	528	-0.0355713	-0.0188003	0.0669664	0.333054	1	1
YDR174W	2249	0.0527811	0.0225765	0.0245352	0.336409	1	1
YFL044C	1166	-0.0147873	-0.0115468	0.23535	0.354125	1	1
YLL054C	526	0.0503456	0.0169206	0.00587888	0.35485	1	1
YDR081C	1050	-0.0202025	-0.021389	0.384894	0.357596	1	1
YCR018C	2232	0.0042643	0.00900769	0.665564	0.361207	1	1
YGL013C	485	0.0361732	0.0156174	0.0343995	0.361222	1	1
YKL020C	670	-0.0200427	-0.0128517	0.156767	0.363919	1	1
YDR310C	478	-0.00847728	-0.0121787	0.531628	0.368833	1	1
YIR023W	53	0.146241	0.0525741	0.0125115	0.371533	1	1
YBR083W	815	0.00757852	-0.0105272	0.521676	0.373418	1	1
YER130C	534	-0.00375863	0.0139965	0.813407	0.379409	1	1
YBR150C	552	0.00889223	0.0132635	0.556752	0.380711	1	1
YPL248C	2206	0.00980978	0.00904191	0.357559	0.396434	1	1
YOL067C	1493	-0.0330421	0.00787033	0.000386652	0.398038	0.0939564	1
YLL054C	816	0.0234491	-0.0114752	0.0849775	0.399312	1	1
YKL109W	695	-0.00522515	0.0102061	0.666383	0.399731	1	1
YOR344C	397	-0.00210321	-0.0108102	0.872465	0.409306	1	1
YER040W	539	0.00267817	0.0127418	0.865188	0.419232	1	1
YKL043W	393	0.0107836	0.00995001	0.394462	0.432029	1	1
YER148W	798	0.00866659	-0.00980897	0.493221	0.438034	1	1
YHL009C	1411	-0.00843229	-0.0118848	0.585068	0.441559	1	1
YNL216W	254	0.0322546	-0.00998235	0.0159939	0.456034	1	1
YDR266C	1161	-0.0196363	0.0124824	0.245751	0.460628	1	1
YIL056W	2091	-0.0145427	-0.0124992	0.393834	0.463645	1	1
YLR375W	568	-0.00203619	0.011235	0.895633	0.469169	1	1
YDR026C	696	-0.0334448	-0.0120546	0.04631	0.472751	1	1
YML065W	1549	-0.0154374	0.0100098	0.293053	0.495399	1	1
YCR096C	558	0.0214642	-0.00991519	0.15111	0.507259	1	1
YMR042W	1483	0.000714025	0.00641985	0.942336	0.515458	1	1
YPL038W	1370	0.0218745	0.00801708	0.0798883	0.521002	1	1
YBR033W	2093	-0.0134235	-0.00838048	0.304518	0.521508	1	1
YHR124W	1464	-0.0150152	0.0070093	0.170493	0.522305	1	1
YDR169C	2233	-0.0101604	-0.00806418	0.435335	0.535822	1	1
YGR044C	273	-0.0426915	-0.016228	0.128212	0.563253	1	1
YPR015C	871	-0.0583905	-0.0101202	0.000999686	0.568775	0.242924	1
MAL63	136	0.00675137	0.00924689	0.678458	0.570163	1	1
YDR423C	2098	0.00227408	0.00693423	0.852361	0.57038	1	1
YER109C	67	0.00937215	0.00840057	0.526735	0.570459	1	1
YBR066C	1383	-0.0203083	0.00813839	0.157164	0.570802	1	1
YOR032C	1498	-0.00352677	0.00555468	0.722087	0.575352	1	1
YDL048C	559	0.00165663	0.00935449	0.921191	0.576391	1	1
YKR034W	1355	0.00942755	-0.00761357	0.496416	0.582822	1	1
YKL038W	2227	-0.00125281	0.00656885	0.917311	0.586187	1	1
YCR039C	1364	-0.00187246	-0.00614183	0.872013	0.597198	1	1
YJL056C	2097	0.00134054	-0.0100758	0.945009	0.604141	1	1
TBP.TFIIA.TFIIB	1330	0.016096	0.0110465	0.450392	0.604482	1	1
YPR013C	859	-0.00653085	0.00828839	0.68887	0.611354	1	1
TBP.TFIIB	1329	0.104469	0.0413096	0.198747	0.612157	1	1
YMR072W	541	-0.0334382	-0.00818127	0.0404432	0.616202	1	1
YKL185W	28	-0.018084	-0.00733915	0.226626	0.623667	1	1
YOR140W	839	-0.0154088	-0.00499556	0.136011	0.628886	1	1
YJL127C	1880	0.0101527	0.00979519	0.624559	0.636808	1	1
YDR477W	1110	0.00407281	-0.00724205	0.7906	0.636814	1	1
YOL067C	1494	-0.0112984	0.00428129	0.213719	0.637534	1	1
YAL051W	2060	0.0129566	0.00430952	0.169165	0.647463	1	1
YDR421W	1509	0.0052725	0.00467906	0.608352	0.649288	1	1
YER068W	556	-0.0148697	-0.00681349	0.322648	0.650429	1	1
YPL128C	2178	0.0144782	0.00578302	0.260653	0.653231	1	1
YIL131C	2002	0.00973883	0.00572396	0.456817	0.661869	1	1
YIL101C	2039	0.007178	-0.00692559	0.663004	0.674159	1	1
YDR123C	713	-0.0141271	0.00586331	0.326244	0.683693	1	1
YER064C	2094	0.0281484	0.00761506	0.134238	0.685423	1	1
YKL112W	1993	0.0106055	0.00584411	0.463049	0.685942	1	1
YCL058C	1417	-0.00629272	0.00691504	0.71989	0.693529	1	1
YOR230W	1148	0.0164363	0.00709994	0.361681	0.693579	1	1
YGL073W	615	0.00240363	0.00513159	0.855431	0.697297	1	1
TBP.TFIIA	1328	0.00275267	0.00825873	0.896864	0.697341	1	1
YMR043W	831	0.00108992	0.0040751	0.91773	0.699347	1	1
YNL314W	690	-0.0332179	-0.00460657	0.00615375	0.704094	1	1
YCL067C	2102	-0.00718012	0.0042809	0.541721	0.715996	1	1
YDR259C	599	-0.00482044	0.00504104	0.729986	0.718145	1	1
YCR065W	570	0.0264617	0.00436134	0.0336845	0.726351	1	1
YER161C	1114	-0.00968387	-0.00491751	0.500421	0.732225	1	1
YBR089C.A	792	0.00949632	0.00311464	0.312919	0.74067	1	1
YPR054W	1875	-0.0100101	-0.00704412	0.643579	0.744727	1	1
YOR028C	1349	-0.00517261	-0.00422669	0.708279	0.7598	1	1
MATA1.MATALPHA2.DIMER	1436	0.00631988	0.00539789	0.743974	0.780285	1	1
YML007W	2186	0.0060843	-0.00242537	0.485597	0.781033	1	1
YDR451C	716	0.00401212	-0.00302744	0.723483	0.78949	1	1
YNR063W	804	-0.0173749	0.00347928	0.203047	0.798816	1	1
YHL009C	672	0.00870449	-0.00386402	0.571551	0.8017	1	1
YJR147W	992	-0.0375708	0.00624477	0.138893	0.80576	1	1
YPL248C	1510	0.0166412	0.0028429	0.175369	0.816933	1	1
YBL005W	2062	0.0156012	0.00234318	0.151403	0.829415	1	1
YGL071W	658	-0.00455441	-0.00252342	0.706183	0.834547	1	1
YPL139C	1143	-0.0137009	0.00309569	0.364162	0.837548	1	1
YER051W	662	-0.0176008	0.00326505	0.284794	0.842729	1	1
YGL035C	2142	0.00371544	0.00204805	0.730465	0.849387	1	1
YMR164C	204	-0.00183013	-0.00269734	0.902989	0.857434	1	1
YOL089C	799	0.0133946	0.00233561	0.307347	0.858731	1	1
YFR034C	2222	0.0126009	0.00201507	0.273842	0.861095	1	1
YPR186C	1321	0.0402501	-0.0109364	0.539228	0.867556	1	1
YOR140W	605	-0.0209351	0.00273391	0.206859	0.869087	1	1
YJR060W	1346	-0.00199526	0.00166363	0.851322	0.875812	1	1
YMR016C	404	-0.0152691	0.00166777	0.177087	0.8828	1	1
YPL202C	389	0.00111796	-0.00163643	0.920795	0.88428	1	1
YER111C	584	-0.00797918	-0.00279385	0.685576	0.88727	1	1
MATALPHA1.MCM1.DIMER	1442	-0.0519652	0.0150641	0.638748	0.891818	1	1
YGL073W	411	0.0113502	0.00139923	0.300788	0.8985	1	1
YOR113W	499	0.00590418	-0.00198528	0.705989	0.89906	1	1
YCL067C	2079	0.0287093	0.00178973	0.0502283	0.90287	1	1
YGL181W	694	0.0115907	0.00168025	0.445863	0.912007	1	1
YMR168C	524	0.0242701	0.00168304	0.181968	0.926266	1	1
YLR176C	496	-0.0203804	-0.0015603	0.233164	0.92728	1	1
YOR337W	817	0.0149211	0.00179629	0.468745	0.930499	1	1
YIL036W	585	0.00815954	0.00127359	0.622393	0.938731	1	1
YGL096W	494	-0.0255356	0.00110325	0.0999321	0.943344	1	1
YPL133C	757	-0.000628637	-0.00280024	0.990786	0.958972	1	1
YGL073W	476	0.0098367	0.00072257	0.513238	0.961696	1	1
YBR240C	1449	0.00211889	0.000390383	0.80383	0.963498	1	1
YOL028C	1414	-0.0030509	0.000474915	0.831355	0.973554	1	1
YFL031W	94	0.0441747	0.000524115	0.0256424	0.978887	1	1
YER088C	2221	-0.0270767	-0.000293031	0.0251856	0.980676	1	1
YGL254W	69	0	0	NA	NA	NA	NA
