# Supplementary material for: Natural variation in non-coding regions underlying phenotypic diversity in budding yeast
Source: Sci Rep. 2016 Feb 22;6:21849. doi: 10.1038/srep21849 (PMC4761897; doi:10.1038/srep21849)
Supplement: Supplementary Dataset 3 [file srep21849-s4.xls]

## Sheet: CSE_stats
TF	MotifID	Context	T-test P	Target CSE	BH Q
YDR310C	478	WA	6.26123e-10	0.265103	6.11096e-07
YMR037C	1380	SA	1.16201e-06	0.193484	0.00056706
YMR037C	1380	WA	2.70393e-05	-0.156988	0.00879677
YMR182C	531	SA	3.61473e-05	0.232454	0.00881994
YDR310C	478	NA	4.64866e-05	-0.169476	0.00907419
YPR104C	2203	WA	7.65959e-05	-0.335134	0.0124596
YER064C	2094	WE	0.000110674	0.435141	0.0139037
YOR337W	817	WE	0.000113964	0.416732	0.0139037
YDR169C	2233	SA	0.000383625	-0.174639	0.0307762
YER088C	2221	WA	0.000441462	0.237195	0.0307762
YJL089W	573	SA	0.000440716	0.367198	0.0307762
YLR228C	849	SA	0.000383016	0.337799	0.0307762
YPL230W	509	SA	0.000320099	0.195534	0.0307762
YPL230W	509	WA	0.000325741	-0.185915	0.0307762
YBL103C	1445	SA	0.0006893	-0.424893	0.0374168
YER064C	2094	SA	0.00063844	-0.433305	0.0374168
YKL062W	518	SA	0.000666317	0.166293	0.0374168
YKL112W	1993	WE	0.000690065	-0.404327	0.0374168
YER088C	2221	NA	0.00117237	-0.210217	0.0550956
YER184C	512	SA	0.00125827	0.379766	0.0550956
YHR178W	2068	NA	0.00129836	0.231412	0.0550956
YLR266C	244	WE	0.00113166	-0.354988	0.0550956
YPR008W	1425	NA	0.00120118	0.17021	0.0550956
YDL170W	486	SA	0.00140248	0.369334	0.057034
YGR067C	2191	WA	0.0017128	-0.247874	0.0668678
YKL062W	518	WA	0.00195875	-0.148849	0.0715163
YLR266C	528	WA	0.00197842	-0.324751	0.0715163
YKL043W	393	WE	0.0020829	-0.376645	0.0726038
YHR084W	400	SA	0.00226925	-0.170755	0.0763719
YPR186C	1321	NA	0.00275925	0.270309	0.0897677
YDL170W	486	WE	0.00307367	-0.369711	0.096771
YHR084W	400	WA	0.00331771	0.158025	0.0999671
YPR008W	1425	WE	0.00338003	-0.193682	0.0999671
YDR463W	660	WA	0.00351088	-0.270259	0.100783
YPL128C	2178	WA	0.00386142	0.262714	0.107679
YBL005W	1387	WE	0.00457793	-0.117486	0.113295
YDR303C	580	WE	0.00464323	-0.215348	0.113295
YDR310C	478	SA	0.00453353	-0.128925	0.113295
YHR006W	2174	WE	0.00453922	-0.219295	0.113295
YLR098C	2120	WE	0.00451249	-0.192723	0.113295
YOL089C	2134	WE	0.0050359	-0.117314	0.119879
YFL021W	962	NA	0.00560572	-0.17499	0.121678
YHR006W	2174	NA	0.00573483	0.176363	0.121678
YKL112W	1993	WA	0.00557316	0.259248	0.121678
YML081W	2194	SA	0.00540808	0.33411	0.121678
YPL139C	1143	WE	0.00572888	0.22508	0.121678
YDR174W	2249	WE	0.00617462	-0.354815	0.128222
YBR150C	552	NA	0.00650736	0.285176	0.132316
YNR063W	804	SA	0.00714119	0.303931	0.142241
YDR096W	562	WE	0.00822249	-0.22125	0.145384
YDR169C	2233	WA	0.00818829	0.130101	0.145384
YDR169C	2233	WE	0.00833732	0.136823	0.145384
YIL130W	807	NA	0.00799927	0.285816	0.145384
YKR034W	1355	WE	0.00834171	0.243763	0.145384
YPL133C	757	NA	0.00777875	-0.545028	0.145384
YPR052C	879	NA	0.00761421	0.259156	0.145384
YLL054C	2242	WE	0.00869601	-0.109052	0.1489
YDR081C	1050	NA	0.00941352	0.197721	0.155866
YLR403W	797	WA	0.0094222	0.295597	0.155866
YNL027W	516	WA	0.0107611	-0.226155	0.175048
YGR067C	2191	SA	0.0109765	0.285383	0.175624
YLR266C	528	SA	0.0114252	0.323612	0.177
YML076C	325	SA	0.0112923	0.306655	0.177
YER069W	1426	WE	0.0120287	-0.31397	0.183438
YDR463W	660	SA	0.0128264	0.244728	0.192593
YBR049C	907	SA	0.0136577	-0.279148	0.199295
YPL202C	389	SA	0.0136811	0.157452	0.199295
YML081W	2194	WA	0.0140579	-0.213798	0.201772
YPL038W	1370	WE	0.016432	-0.293221	0.232429
YLR256W	2078	WE	0.0171022	-0.313644	0.235095
YML076C	325	WA	0.0169644	-0.276296	0.235095
YGL035C	2142	NA	0.0179666	0.248786	0.243548
YCL055W	127	WA	0.0183847	0.295628	0.245802
YGL192W	1000	WE	0.019228	-0.0964481	0.253024
YPL133C	757	SA	0.0194435	0.498123	0.253024
YDR303C	580	NA	0.0207043	0.151621	0.265887
YKL043W	393	WA	0.0211004	-0.265713	0.267455
YFL031W	94	WA	0.0222219	-0.289815	0.278059
YKL015W	2065	SA	0.0228594	0.244165	0.282414
YKL015W	2065	WE	0.0234489	-0.288094	0.286077
YML113W	1416	WA	0.0243148	0.100664	0.292978
YPL202C	389	WA	0.0250155	-0.146081	0.297745
YDR169C	2233	NA	0.0271045	-0.106312	0.298769
YGL131C	612	WE	0.0263943	-0.227001	0.298769
YGR044C	273	WE	0.0260811	0.290898	0.298769
YKL043W	393	NA	0.0261422	0.26939	0.298769
YMR182C	531	WA	0.0272443	-0.130597	0.298769
YPR008W	1425	SA	0.027089	0.131516	0.298769
YPR104C	2203	SA	0.0255377	0.215268	0.298769
YJL103C	856	SA	0.0282153	0.308606	0.305979
YER088C	2221	SA	0.0285727	-0.149852	0.30645
YIL036W	585	WA	0.0299712	-0.261138	0.317956
YDL002C	502	SA	0.0315967	0.330855	0.331596
YKL043W	393	SA	0.0320807	0.281674	0.333093
YDL002C	502	WE	0.0330937	-0.304002	0.333626
YDL048C	559	WE	0.0333569	0.239283	0.333626
YDR207C	2239	WA	0.0338411	-0.20083	0.333626
YJL089W	573	WA	0.0327733	-0.202638	0.333626
YLR014C	2064	SA	0.0335291	-0.255015	0.333626
YBL054W	852	NA	0.034683	-0.253243	0.338506
YDR207C	2239	SA	0.0354236	0.23944	0.338955
YPR196W	861	NA	0.0351983	-0.229064	0.338955
YDL020C	1700	WE	0.0363918	-0.218073	0.339407
YEL009C	1363	WE	0.0361946	0.218419	0.339407
YOR028C	1349	SA	0.036514	0.134358	0.339407
YBL054W	852	WA	0.0372703	0.258602	0.343168
YLR014C	2064	WA	0.0399112	0.230899	0.36405
YBR267W	489	SA	0.0404598	0.215601	0.364553
YNL167C	1401	SA	0.0407134	0.224911	0.364553
MATA1.MATALPHA2.DIMER	1436	SA	0.0414489	-0.274078	0.367764
MAL63	136	WA	0.0452049	-0.111638	0.392027
YGL192W	1000	NA	0.04579	0.0717045	0.392027
YIL131C	2002	WA	0.0455651	0.216148	0.392027
YOR337W	817	NA	0.0451969	-0.230269	0.392027
YGL035C	2142	WE	0.0471891	-0.188026	0.395613
YGL162W	673	NA	0.0474249	0.161376	0.395613
YNR063W	804	WA	0.046661	-0.224728	0.395613
YDR451C	716	WA	0.0484614	-0.0881448	0.400833
YGL131C	612	SA	0.0493984	0.217478	0.40515
YPL075W	2071	SA	0.0500504	-0.117893	0.407077
YDR421W	725	NA	0.0526424	0.256001	0.410772
YIL130W	2116	WA	0.0518571	-0.0781757	0.410772
YJR127C	575	WA	0.0516516	-0.206652	0.410772
YJR147W	992	SA	0.0529756	0.224373	0.410772
YLR256W	2078	SA	0.0530299	0.244808	0.410772
YLR375W	568	WA	0.0526011	-0.183036	0.410772
YBL005W	2062	NA	0.0545925	0.164233	0.411419
YGL035C	2142	SA	0.0557809	0.223664	0.411419
YIL056W	2091	WE	0.0560643	0.215809	0.411419
YKL112W	1993	NA	0.0539577	0.202375	0.411419
YLR013W	2128	SA	0.0553873	0.224395	0.411419
YOL028C	1737	NA	0.055291	-0.190572	0.411419
YPL139C	1143	NA	0.0542093	-0.136982	0.411419
YCL055W	127	WE	0.0584267	-0.234557	0.420506
YDR463W	660	WE	0.059026	-0.177624	0.420506
YHR056C	2164	WE	0.0582117	-0.0788896	0.420506
YMR075W	1066	WA	0.0587817	-0.0742333	0.420506
YKL043W	2153	NA	0.0620006	0.190054	0.438497
YMR021C	1540	WE	0.0625722	-0.254437	0.439356
YBR066C	1383	NA	0.0632397	0.118438	0.440177
YBR182C	864	NA	0.0635912	-0.19059	0.440177
YGL073W	411	NA	0.0647121	-0.21399	0.444782
YBR049C	907	NA	0.0667866	0.203279	0.445104
YDR310C	383	WA	0.0670392	0.181689	0.445104
YLR256W	2078	NA	0.0665011	-0.234733	0.445104
YMR016C	404	WE	0.0656118	-0.257576	0.445104
YPR086W	1327	SA	0.0661617	-0.230187	0.445104
YGR249W	2141	NA	0.0686788	0.0631332	0.452909
YMR053C	710	NA	0.0695481	-0.135945	0.455564
YOL067C	1494	NA	0.0703823	0.159739	0.457954
TBP.TFIIA.TFIIB	1330	WA	0.076867	0.177448	0.462169
YBR049C	907	WE	0.0769282	0.200168	0.462169
YDR034C	133	WA	0.0757939	-0.193895	0.462169
YDR034C	865	WE	0.0726583	-0.201762	0.462169
YDR096W	562	SA	0.0742094	0.169865	0.462169
YDR451C	716	WE	0.0753245	-0.0907905	0.462169
YGL162W	673	SA	0.0738609	-0.203278	0.462169
YIL056W	2091	SA	0.0729345	-0.233114	0.462169
YJR127C	575	SA	0.0757645	0.202153	0.462169
YML027W	498	WA	0.0768902	-0.206998	0.462169
YMR164C	204	WE	0.0750676	-0.163103	0.462169
YNR063W	804	NA	0.077186	-0.174132	0.462169
YPL038W	1370	NA	0.0742996	0.205942	0.462169
YBR239C	2188	WA	0.0788319	-0.12108	0.464826
YLR256W	2078	WA	0.078596	0.201317	0.464826
YMR016C	404	NA	0.0790585	0.220886	0.464826
YDL002C	502	WA	0.082951	-0.26707	0.471109
YDL020C	1700	NA	0.0832606	0.14288	0.471109
YER088C	2221	WE	0.0821691	0.12307	0.471109
YGL162W	673	WA	0.0818379	0.174048	0.471109
YML081W	2194	WE	0.0828648	-0.185455	0.471109
YNL314W	690	NA	0.083506	0.18726	0.471109
YPL075W	2071	WE	0.0814984	0.111799	0.471109
YBL005W	2062	SA	0.0846941	-0.197897	0.471908
YDL048C	559	SA	0.0850982	-0.191029	0.471908
YDR216W	576	SA	0.0850035	0.185479	0.471908
YMR168C	524	NA	0.0859412	0.140254	0.47389
YCL067C	2079	NA	0.0870512	0.142794	0.474648
YGL209W	2143	WE	0.0869961	-0.189134	0.474648
YER109C	67	WE	0.0888804	-0.157799	0.481929
YOR380W	756	WE	0.0896224	-0.211541	0.483268
YDR451C	716	NA	0.0909313	0.0727629	0.484967
YMR072W	541	SA	0.0909206	0.112424	0.484967
YER051W	662	NA	0.0929736	0.0776521	0.487424
YFL031W	94	NA	0.0933896	0.159203	0.487424
YNL027W	516	WE	0.0932842	0.147035	0.487424
YPR054W	1875	WE	0.0921846	0.213043	0.487424
YFL021W	962	WE	0.0956991	0.113166	0.489839
YLR403W	797	NA	0.09586	-0.175929	0.489839
YNL027W	516	NA	0.0945583	0.149002	0.489839
YPR086W	1327	WE	0.095653	0.219368	0.489839
YLR266C	244	NA	0.102498	0.138603	0.521031
YCR018C	2232	SA	0.103274	0.195047	0.522255
YGL071W	658	NA	0.10552	0.122746	0.528141
YKL015W	2223	SA	0.1055	0.0818588	0.528141
YDR451C	716	SA	0.109955	0.0765311	0.539016
YER161C	1114	WE	0.108878	0.099108	0.539016
YLL054C	816	SA	0.110336	0.178225	0.539016
YLR451W	781	WE	0.110454	-0.172632	0.539016
YOR230W	1148	SA	0.108991	-0.189169	0.539016
YOL089C	799	WA	0.114446	-0.212712	0.555717
YBL005W	1387	NA	0.125653	0.0567086	0.566796
YCR039C	1364	WE	0.127371	-0.0636154	0.566796
YDR213W	544	NA	0.119057	0.071055	0.566796
YDR303C	580	SA	0.128445	0.108853	0.566796
YER068W	556	WE	0.126139	-0.069832	0.566796
YER109C	67	SA	0.11794	-0.135537	0.566796
YER184C	512	NA	0.128977	-0.167497	0.566796
YFL031W	1788	WE	0.128741	0.178958	0.566796
YFL031W	94	WE	0.12059	0.177856	0.566796
YGL013C	485	WA	0.129757	0.156564	0.566796
YGR044C	273	SA	0.122971	-0.190163	0.566796
YIR018W	777	NA	0.122508	-0.174732	0.566796
YJL089W	2067	WE	0.12153	-0.205843	0.566796
YKL015W	2065	WA	0.127432	-0.185194	0.566796
YKL020C	670	NA	0.123413	-0.0841837	0.566796
YKL020C	670	WE	0.127649	0.0968258	0.566796
YKL043W	2153	SA	0.119862	-0.183643	0.566796
YMR021C	1540	NA	0.130084	0.159349	0.566796
YMR043W	831	WA	0.128122	0.149498	0.566796
YNL068C	830	NA	0.123251	-0.160085	0.566796
YOR344C	397	SA	0.117655	0.171144	0.566796
YPR008W	1425	WA	0.118557	-0.0922943	0.566796
YPR022C	588	SA	0.127891	0.118975	0.566796
YOR028C	1349	WE	0.13198	-0.0941521	0.5725
MAL63	136	SA	0.133595	0.0781206	0.576941
YGL073W	1461	NA	0.135022	-0.132091	0.580535
YBR182C	864	WA	0.1437	0.163771	0.586972
YBR267W	489	WA	0.152578	-0.180594	0.586972
YCR018C	2232	WA	0.146915	-0.141531	0.586972
YDL170W	486	NA	0.143843	0.180144	0.586972
YDR421W	2115	WE	0.142972	-0.0860147	0.586972
YER028C	2144	NA	0.150571	0.121425	0.586972
YER130C	534	SA	0.147022	0.151159	0.586972
YGL073W	1461	WE	0.151174	0.208587	0.586972
YGL073W	476	WA	0.144226	-0.189847	0.586972
YHR084W	400	WE	0.139797	0.0767854	0.586972
YJL089W	2067	SA	0.141458	0.162094	0.586972
YJL110C	2133	SA	0.153333	-0.0608129	0.586972
YKR034W	1355	NA	0.143213	-0.107253	0.586972
YLR013W	2128	WA	0.145671	-0.161258	0.586972
YLR176C	496	SA	0.147491	0.136464	0.586972
YLR228C	2122	WE	0.147272	-0.0621667	0.586972
YML027W	498	WE	0.151303	0.198105	0.586972
YMR037C	1380	WE	0.152814	-0.0586732	0.586972
YMR042W	1483	SA	0.149124	0.171869	0.586972
YMR182C	531	WE	0.137462	-0.0932128	0.586972
YMR280C	33	NA	0.149095	0.151846	0.586972
YMR280C	33	SA	0.15016	0.1442	0.586972
YNL167C	1401	NA	0.151002	-0.172196	0.586972
YNL216W	254	WE	0.144608	0.214515	0.586972
YOR140W	605	WE	0.139562	0.20234	0.586972
YOR140W	839	WE	0.153359	0.174285	0.586972
YPL248C	2206	WE	0.140182	-0.0685361	0.586972
YPR052C	879	WE	0.138353	-0.189691	0.586972
YDR123C	713	WA	0.157393	0.167121	0.598354
YER111C	584	SA	0.158171	0.115557	0.598354
YOR380W	756	SA	0.158069	0.15806	0.598354
YPL202C	389	NA	0.160392	0.0849867	0.604413
TBP.TFIIA	1328	SA	0.161626	0.169059	0.606718
YDR310C	383	SA	0.165109	-0.144871	0.614728
YLR014C	2064	NA	0.166279	0.147544	0.614728
YLR228C	2122	NA	0.166002	0.0508365	0.614728
YML081W	2194	NA	0.164501	0.135124	0.614728
YIR023W	53	WA	0.167337	-0.153566	0.616306
MAL63	136	NA	0.177652	0.0654716	0.619983
YAL051W	2060	WA	0.182204	-0.17072	0.619983
YBR083W	815	WA	0.178387	-0.140334	0.619983
YBR150C	552	WE	0.17743	-0.154967	0.619983
YCL067C	2102	SA	0.183228	0.156214	0.619983
YCL067C	2102	WA	0.173812	-0.135355	0.619983
YDL106C	2154	WA	0.178215	-0.066943	0.619983
YDR081C	1050	WE	0.180448	-0.114408	0.619983
YDR310C	383	NA	0.183581	0.142634	0.619983
YFL044C	1166	WA	0.178586	-0.0502287	0.619983
YGL071W	658	WA	0.177961	-0.106799	0.619983
YGL096W	494	WA	0.174216	-0.13523	0.619983
YGL254W	69	NA	0.172706	0.469216	0.619983
YKL043W	2153	WA	0.180895	0.135279	0.619983
YLL054C	2242	NA	0.179614	0.0496736	0.619983
YLR131C	1332	WE	0.180281	0.139949	0.619983
YMR019W	2107	NA	0.182188	-0.152766	0.619983
YMR164C	204	SA	0.181375	-0.11572	0.619983
YNL314W	690	WE	0.17677	-0.179887	0.619983
YNR063W	804	WE	0.177956	0.159189	0.619983
YOL116W	1378	SA	0.174986	-0.104808	0.619983
YOR162C	2245	NA	0.176463	-0.191439	0.619983
YPL248C	2206	NA	0.177533	0.0532209	0.619983
YPR013C	859	WA	0.182975	-0.145038	0.619983
YMR053C	710	SA	0.186229	0.0656054	0.623468
YOL089C	799	NA	0.186473	0.141165	0.623468
YOL089C	799	WE	0.186529	-0.167668	0.623468
YDR026C	696	WA	0.188038	0.0545183	0.624412
YKR099W	402	WE	0.188091	0.0633987	0.624412
YOR140W	605	WA	0.188871	-0.224555	0.624876
YDR423C	2098	WA	0.191546	-0.180667	0.631585
YOR380W	756	WA	0.192594	0.129764	0.632902
YGL035C	2142	WA	0.196893	-0.118177	0.634216
YIR018W	777	WE	0.196877	0.17562	0.634216
YJR127C	575	NA	0.194787	0.146777	0.634216
YMR016C	404	SA	0.19442	-0.170914	0.634216
YMR070W	2080	NA	0.195111	0.134757	0.634216
YMR075W	1066	SA	0.196548	0.0526454	0.634216
YFL031W	94	SA	0.198394	-0.144675	0.636948
YBR150C	552	SA	0.203468	-0.163451	0.639304
YBR239C	2188	SA	0.208714	0.0806187	0.639304
YDR034C	133	WE	0.20453	0.155428	0.639304
YDR207C	2239	WE	0.212228	-0.142703	0.639304
YDR253C	2140	NA	0.211246	0.120576	0.639304
YDR421W	1509	SA	0.201567	-0.151437	0.639304
YDR520C	553	WE	0.200899	-0.148657	0.639304
YER028C	2144	WA	0.206512	-0.107848	0.639304
YER111C	584	WE	0.207089	-0.118041	0.639304
YHR206W	380	WE	0.211765	-0.178149	0.639304
YJR127C	575	WE	0.204627	-0.147559	0.639304
YKL038W	2227	SA	0.202297	0.128752	0.639304
YLR013W	2128	WE	0.207275	-0.146018	0.639304
YLR375W	568	NA	0.209977	-0.112926	0.639304
YOL028C	1414	WE	0.211206	0.175735	0.639304
YOL067C	1494	WA	0.203221	0.153765	0.639304
YOL089C	2134	WA	0.211436	0.0516599	0.639304
YOR032C	1498	WA	0.207453	0.0754571	0.639304
YOR380W	2158	WA	0.20456	0.0690888	0.639304
YOR380W	2158	WE	0.211953	-0.0714442	0.639304
YBL103C	1445	WE	0.215923	0.14618	0.64551
YDR423C	2098	SA	0.217286	0.188562	0.64551
YER109C	67	WA	0.218918	0.105497	0.64551
YGL209W	2143	SA	0.215141	0.146856	0.64551
YML027W	498	NA	0.218192	-0.133184	0.64551
YMR019W	2107	SA	0.218367	0.142107	0.64551
YPR065W	1396	NA	0.217176	-0.0610898	0.64551
YLR098C	2120	WA	0.221072	0.0835704	0.646036
YML065W	1549	WA	0.220625	0.153231	0.646036
YPR054W	1875	NA	0.221082	-0.110873	0.646036
YDL020C	1700	SA	0.223055	0.124691	0.647741
YIL101C	2039	SA	0.2225	-0.150414	0.647741
YMR168C	524	WE	0.223657	-0.112359	0.647741
YBL103C	1446	WA	0.227753	0.102028	0.653562
YHR124W	1464	WA	0.228335	-0.135167	0.653562
YOR172W	813	NA	0.226517	-0.149458	0.653562
YPR104C	2203	NA	0.228345	0.103925	0.653562
YJR147W	992	WE	0.230169	-0.138366	0.65494
YLR228C	2122	SA	0.229759	0.0483221	0.65494
YMR164C	204	WA	0.23135	0.1048	0.656388
YCR065W	570	NA	0.232242	0.0614907	0.65701
YBR150C	2179	NA	0.235754	0.112193	0.659306
YER184C	512	WA	0.234239	-0.135497	0.659306
YJR060W	1346	WA	0.235756	0.0882412	0.659306
YML113W	1416	WE	0.234811	-0.0516052	0.659306
YBR239C	2188	WE	0.24031	-0.0831552	0.664997
YFL044C	1166	SA	0.240516	-0.0473951	0.664997
YIR013C	565	WA	0.239552	-0.132499	0.664997
YLR228C	2122	WA	0.238721	-0.0471021	0.664997
YGL181W	694	SA	0.244776	-0.077773	0.665832
YJL103C	856	NA	0.24299	-0.113003	0.665832
YKR099W	402	NA	0.244584	-0.051382	0.665832
YLR403W	797	SA	0.244734	-0.136146	0.665832
YOL089C	799	SA	0.244912	0.144551	0.665832
YPR104C	2203	WE	0.242039	-0.137373	0.665832
YDR216W	576	WA	0.246546	-0.0982992	0.665979
YML007W	2186	WA	0.247013	-0.0685915	0.665979
YOR113W	499	NA	0.245686	-0.0708173	0.665979
YGR067C	2191	NA	0.248042	0.144617	0.666912
YDR034C	133	NA	0.250794	-0.105325	0.667379
YER028C	2144	WE	0.25097	-0.105707	0.667379
YGL073W	476	NA	0.250603	0.145452	0.667379
YML099C	1506	WA	0.251635	0.119314	0.667379
YMR053C	710	WA	0.250035	-0.102683	0.667379
YGL192W	1000	WA	0.253184	0.0415887	0.669668
YFR034C	2222	WA	0.254722	-0.113446	0.671914
YER028C	2144	SA	0.257797	0.106159	0.676758
YMR280C	33	WE	0.257945	-0.155682	0.676758
YLR014C	2064	WE	0.259616	-0.145238	0.679316
TBP.TFIIA.TFIIB	1330	WE	0.260722	-0.110043	0.680387
YCR040W	1418	WE	0.26237	-0.133284	0.682863
YDL106C	2154	WE	0.266313	-0.0519544	0.688448
YDR213W	544	SA	0.266828	0.0601296	0.688448
YHR178W	2068	WA	0.268043	-0.0903892	0.688448
YOR230W	1148	NA	0.267753	-0.133652	0.688448
YPL128C	2178	WE	0.266115	-0.109584	0.688448
YJL089W	573	NA	0.269353	-0.0952949	0.689995
YER184C	2095	NA	0.271124	-0.133056	0.690905
YER184C	2095	WA	0.270696	0.128596	0.690905
YNL216W	254	SA	0.271946	-0.132828	0.691197
YOR140W	605	NA	0.276683	0.140172	0.701408
YDL056W	2138	SA	0.2789	0.0657746	0.705198
YKL112W	1993	SA	0.280448	-0.126158	0.707279
YDR081C	1050	SA	0.283873	-0.0911632	0.70917
YJL089W	573	WE	0.283033	-0.109665	0.70917
YJR060W	1346	NA	0.282524	-0.0676828	0.70917
YLR176C	1478	WE	0.284104	0.14974	0.70917
YML065W	1549	WE	0.285475	-0.130027	0.710775
YCL067C	2079	SA	0.2885	-0.107467	0.712445
YDL002C	502	NA	0.288324	0.12365	0.712445
YGL013C	485	NA	0.291256	0.0888922	0.712445
YIL131C	2002	NA	0.287523	-0.120868	0.712445
YLR228C	849	NA	0.290732	-0.108256	0.712445
YOR028C	409	NA	0.290753	-0.0669109	0.712445
YPL089C	419	WA	0.290221	-0.106436	0.712445
YOR172W	813	SA	0.292399	-0.123267	0.713453
YJR147W	992	NA	0.29748	0.114868	0.718882
YLR375W	568	SA	0.296046	0.116832	0.718882
YOR113W	499	WA	0.29757	0.0675653	0.718882
YPL021W	578	NA	0.297107	0.0624538	0.718882
YML099C	1506	NA	0.299429	-0.119299	0.719809
YPL177C	2121	SA	0.299101	-0.116856	0.719809
YFL021W	962	WA	0.302833	0.069405	0.724423
YLR266C	528	WE	0.302814	0.124131	0.724423
YDR213W	544	WA	0.304869	-0.0521277	0.725601
YDR259C	599	NA	0.308529	-0.0652215	0.725601
YER184C	512	WE	0.308503	-0.124401	0.725601
YGL181W	694	WA	0.307325	0.0598907	0.725601
YGR249W	2141	SA	0.308099	-0.0381145	0.725601
YMR037C	1380	NA	0.307001	0.0379035	0.725601
YPR196W	861	WE	0.30465	0.119097	0.725601
YGL073W	411	SA	0.312425	-0.118582	0.726672
YKL038W	2227	NA	0.311891	-0.090917	0.726672
YOL028C	1737	SA	0.310776	-0.11387	0.726672
YOL067C	1494	WE	0.312707	-0.133041	0.726672
YPL133C	2226	NA	0.310693	0.0423327	0.726672
YPR199C	603	SA	0.31628	-0.06566	0.733228
YDR034C	133	SA	0.318383	0.105994	0.733597
YDR259C	599	WE	0.318259	0.0699435	0.733597
YER045C	8	WE	0.318694	0.114292	0.733597
TBP.TFIIB	1329	SA	0.321242	0.128304	0.737722
YLR451W	781	WA	0.322242	0.097511	0.738283
YDR146C	569	WA	0.328877	0.0878555	0.742566
YDR213W	544	WE	0.328819	-0.0514221	0.742566
YFL021W	962	SA	0.325536	-0.0713382	0.742566
YHR056C	2164	SA	0.32678	0.0397725	0.742566
YIL130W	807	WE	0.32609	-0.12248	0.742566
YMR042W	1483	WE	0.329438	-0.106721	0.742566
YPL021W	578	WE	0.328406	-0.0606329	0.742566
YGL254W	69	SA	0.333	-0.20037	0.748867
YBR033W	2093	SA	0.335179	-0.105004	0.751436
YDR266C	1161	NA	0.336267	0.101359	0.751436
YGL073W	476	SA	0.336453	0.117588	0.751436
YBR089C.A	792	NA	0.337998	0.0977179	0.753164
MATALPHA1.MCM1.DIMER	1442	SA	0.339796	0.125955	0.755445
MATA1.MATALPHA2.DIMER	1436	WE	0.341584	0.133121	0.755976
YGL073W	476	WE	0.341248	-0.125945	0.755976
YML113W	1416	NA	0.344395	-0.0377276	0.758757
YPL202C	389	WE	0.344177	-0.0617574	0.758757
YDL170W	486	WA	0.349602	-0.118727	0.759415
YDR477W	1110	NA	0.35014	0.0346902	0.759415
YIR013C	565	SA	0.348996	0.123144	0.759415
YMR019W	2107	WA	0.346057	0.101436	0.759415
YOL028C	1737	WA	0.347358	0.0953009	0.759415
YPL038W	1370	WA	0.349531	0.0862937	0.759415
YPL128C	2178	NA	0.349001	-0.0886229	0.759415
YLR278C	2112	SA	0.351816	-0.109146	0.761358
YDR421W	1509	NA	0.353226	0.117873	0.762718
YBL005W	2062	WE	0.366501	0.105294	0.769236
YDL170W	651	NA	0.3602	-0.0786744	0.769236
YDR477W	1110	WA	0.36746	0.036545	0.769236
YER040W	539	SA	0.359214	0.0432911	0.769236
YER169W	547	WE	0.364254	-0.121248	0.769236
YGL096W	494	NA	0.368067	0.0727621	0.769236
YHL009C	672	WA	0.36758	-0.0414319	0.769236
YHR124W	1464	NA	0.365127	-0.0865799	0.769236
YLR098C	2120	NA	0.362192	0.0540467	0.769236
YLR131C	1332	NA	0.358188	-0.0766075	0.769236
YLR266C	244	WA	0.360741	0.0844541	0.769236
YMR075W	1066	WE	0.36662	-0.0379365	0.769236
YNL167C	1401	WE	0.360561	0.142586	0.769236
YOL028C	1414	WA	0.365464	-0.122015	0.769236
YPR186C	1321	WE	0.364156	-0.0965297	0.769236
YBR267W	489	WE	0.372228	-0.127463	0.771543
YFL031W	1788	NA	0.372333	0.0971664	0.771543
YJL089W	2067	NA	0.371826	-0.0985585	0.771543
YML007W	2186	WE	0.370886	0.0592823	0.771543
YOR162C	2245	WE	0.373295	-0.118765	0.771898
YER161C	1114	SA	0.375036	-0.0524067	0.773858
YKL015W	2065	NA	0.383376	0.089587	0.789399
YDR303C	580	WA	0.387065	-0.0750506	0.794969
YHR178W	2068	SA	0.390368	-0.0854732	0.794969
YJL103C	856	WE	0.391479	-0.105531	0.794969
YLL054C	526	WA	0.39074	-0.0890474	0.794969
YNL314W	690	WA	0.390722	0.0943304	0.794969
YOL067C	1494	SA	0.390417	0.0909925	0.794969
YOR162C	2245	WA	0.391783	0.113779	0.794969
YDL056W	2138	WE	0.393508	0.0566081	0.795671
YLR375W	568	WE	0.393759	0.0965571	0.795671
YCR040W	1418	NA	0.396712	0.0940365	0.799981
YOR028C	409	SA	0.397668	-0.0630397	0.800256
YLR278C	2112	WA	0.399729	0.101369	0.801099
YPR022C	588	WE	0.399547	-0.0716964	0.801099
YHL009C	672	WE	0.40195	-0.0466375	0.8039
YJL110C	2133	WE	0.404092	0.0340208	0.80544
YMR072W	541	WA	0.404371	-0.0535228	0.80544
YDL048C	559	WA	0.405922	-0.0693251	0.805895
YJR060W	1346	SA	0.40625	0.0608443	0.805895
YBR083W	815	NA	0.408121	0.0811155	0.806327
YGL013C	485	WE	0.407469	-0.111929	0.806327
YER045C	8	NA	0.414483	-0.0782371	0.807457
YER051W	662	WA	0.412032	-0.0403117	0.807457
YGR249W	2141	WA	0.410246	0.0296269	0.807457
YIL036W	585	NA	0.41273	0.0987215	0.807457
YMR168C	524	SA	0.413271	0.0653724	0.807457
YOL067C	1493	SA	0.411275	-0.0946971	0.807457
YOL089C	2134	NA	0.414057	0.0298854	0.807457
YER148W	798	WE	0.416973	-0.0959405	0.807935
YHL027W	600	WE	0.41804	-0.0698993	0.807935
YLR098C	2120	SA	0.41741	0.0536329	0.807935
YOR028C	409	WE	0.417391	0.056157	0.807935
YDR266C	1161	SA	0.420473	-0.123659	0.808428
YDR477W	1110	WE	0.421608	-0.0317934	0.808428
YGL073W	411	WE	0.4196	0.0953802	0.808428
YKR034W	1355	SA	0.421341	-0.0548837	0.808428
YNL068C	830	WE	0.427432	0.0837298	0.817988
YDR421W	725	WA	0.428741	-0.11671	0.818327
YER130C	534	NA	0.429286	-0.0753264	0.818327
YDR253C	2140	WA	0.434349	0.0774422	0.818387
YGL013C	485	SA	0.43336	-0.0908872	0.818387
YNL139C	786	SA	0.434243	0.104332	0.818387
YOR140W	605	SA	0.43291	-0.121931	0.818387
YOR344C	397	NA	0.431185	-0.0782853	0.818387
YPR052C	879	WA	0.43346	-0.0788194	0.818387
YLR451W	781	NA	0.437295	0.0744918	0.822351
YDR123C	713	WE	0.438589	-0.113217	0.823199
YFL044C	1166	NA	0.441265	0.0281523	0.823471
YMR019W	2107	WE	0.440107	-0.0986173	0.823471
YPL177C	2121	WE	0.440425	0.0917227	0.823471
MAL63	136	WE	0.44839	-0.0436341	0.828339
YDR259C	599	SA	0.446978	-0.0572619	0.828339
YER068W	556	SA	0.449815	0.0334084	0.828339
YER169W	547	WA	0.448871	-0.0916313	0.828339
YHL027W	600	NA	0.449596	0.0595933	0.828339
YOR028C	1349	NA	0.445397	0.038722	0.828339
YPL075W	2071	NA	0.447015	0.0404634	0.828339
YER148W	798	NA	0.455425	0.0672882	0.832387
YIR013C	565	NA	0.455057	-0.0863657	0.832387
YML065W	1549	NA	0.454058	-0.0886871	0.832387
YPR009W	2236	NA	0.453087	-0.104484	0.832387
YBL054W	852	WE	0.456972	-0.0827645	0.833653
TBP.TFIIA	1328	WA	0.46328	-0.0801857	0.836946
YAL051W	2060	WE	0.461583	-0.0810085	0.836946
YDR034C	865	WA	0.461517	0.0743315	0.836946
YDR423C	2098	NA	0.463874	-0.0890802	0.836946
YHR178W	1405	NA	0.461278	-0.0724192	0.836946
YKL109W	695	NA	0.463922	0.0764695	0.836946
YDR253C	2140	SA	0.465817	-0.0784635	0.838814
YBL103C	1445	NA	0.467194	0.0840869	0.838859
YCR018C	2232	WE	0.47006	-0.0742108	0.838859
YDR174W	2249	NA	0.472718	0.082172	0.838859
YFL031W	1788	WA	0.469792	-0.0802561	0.838859
YIR023W	53	SA	0.472206	0.0942364	0.838859
YJR060W	1346	WE	0.467774	-0.0540841	0.838859
YKL015W	2223	WA	0.471782	-0.0356983	0.838859
YLR403W	797	WE	0.470938	0.0709339	0.838859
YJL127C	1880	NA	0.474194	-0.0960452	0.839952
YOR230W	1148	WA	0.475394	0.0814429	0.840552
YOR380W	2158	NA	0.481037	0.0340829	0.848992
TBP.TFIIA	1328	WE	0.49069	-0.0881598	0.850646
YCL067C	2079	WA	0.485894	0.0570936	0.850646
YDR026C	696	SA	0.490646	-0.0301252	0.850646
YDR146C	569	NA	0.490089	-0.0726814	0.850646
YHL009C	672	NA	0.488014	0.032866	0.850646
YJL056C	2097	NA	0.48928	0.0775123	0.850646
YJL056C	2097	WA	0.487576	-0.0759704	0.850646
YLL054C	816	WA	0.488915	-0.087119	0.850646
YOR032C	1498	SA	0.483531	0.0420764	0.850646
YOR113W	499	WE	0.485749	-0.0433045	0.850646
YAL051W	2060	SA	0.535566	-0.0678836	0.851144
YBL103C	1445	WA	0.528773	0.0784654	0.851144
YBL103C	870	WA	0.530944	-0.0682466	0.851144
YBL103C	870	WE	0.537629	-0.0837275	0.851144
YBR150C	2179	WA	0.531367	0.0697093	0.851144
YBR240C	1449	WE	0.508735	-0.0703356	0.851144
YCR039C	1364	WA	0.519632	0.0235924	0.851144
YDL056W	2138	WA	0.499449	0.0413724	0.851144
YDL106C	2154	SA	0.510985	0.0297273	0.851144
YDL170W	651	SA	0.49733	-0.0639786	0.851144
YDR146C	569	WE	0.530828	-0.0660093	0.851144
YDR174W	2249	SA	0.541568	0.0738269	0.851144
YDR423C	2073	NA	0.505108	-0.0601407	0.851144
YDR423C	2073	WE	0.511532	0.074325	0.851144
YDR477W	1110	SA	0.534654	-0.0243641	0.851144
YDR520C	553	WA	0.513889	0.0705561	0.851144
YEL009C	1363	SA	0.519893	-0.0739021	0.851144
YER045C	8	WA	0.541708	-0.0667115	0.851144
YER069W	1426	NA	0.539763	0.069774	0.851144
YER069W	1426	WA	0.509923	-0.07476	0.851144
YER148W	798	SA	0.506853	0.0741805	0.851144
YER161C	1114	NA	0.507455	-0.0383936	0.851144
YER161C	1114	WA	0.497888	0.0402737	0.851144
YER184C	2095	SA	0.504898	-0.0783089	0.851144
YER184C	2095	WE	0.54243	0.0630475	0.851144
YFL031W	1788	SA	0.533802	-0.0773188	0.851144
YFR034C	2222	NA	0.514928	0.0644598	0.851144
YGL131C	612	WA	0.495567	-0.0709448	0.851144
YGL254W	69	WE	0.538345	0.210668	0.851144
YHL009C	1411	NA	0.515686	-0.0563939	0.851144
YHL009C	672	SA	0.532514	0.0324362	0.851144
YHR006W	2174	WA	0.50351	-0.0445445	0.851144
YHR056C	2164	NA	0.530171	0.0239766	0.851144
YHR206W	380	WA	0.504989	-0.075064	0.851144
YIL056W	2091	NA	0.504335	-0.0792071	0.851144
YIL130W	2116	WE	0.52421	-0.0277078	0.851144
YJL056C	2097	WE	0.516485	0.0744867	0.851144
YKL015W	2223	NA	0.518061	-0.0294067	0.851144
YKL185W	28	WE	0.509738	0.0302152	0.851144
YKR099W	402	WA	0.525127	0.0283358	0.851144
YLL054C	2242	SA	0.54016	0.0249246	0.851144
YLR176C	496	NA	0.515986	-0.0518512	0.851144
YML007W	2186	NA	0.532836	-0.0361738	0.851144
YML076C	325	WE	0.535264	-0.0780546	0.851144
YML099C	1506	SA	0.521688	-0.0827597	0.851144
YMR021C	1540	SA	0.502864	0.0907324	0.851144
YMR053C	710	WE	0.533157	0.0312505	0.851144
YMR070W	2080	WA	0.499852	0.0653788	0.851144
YNL068C	830	SA	0.496996	-0.0794947	0.851144
YNL139C	786	NA	0.527632	-0.067784	0.851144
YNL167C	1401	WA	0.526408	-0.0696778	0.851144
YOL116W	1376	NA	0.51518	-0.0418579	0.851144
YOL116W	1378	WA	0.537887	0.0414946	0.851144
YOR113W	499	SA	0.519703	-0.0424609	0.851144
YPL075W	2071	WA	0.512576	-0.0369187	0.851144
YPL089C	419	SA	0.53468	0.0774399	0.851144
YPL133C	757	WE	0.514407	-0.135663	0.851144
YPR015C	871	NA	0.50744	0.0644659	0.851144
YPR186C	1321	SA	0.516827	-0.0743037	0.851144
YDR207C	2239	NA	0.54517	-0.0565136	0.854071
YCR040W	1418	WA	0.547623	-0.0616057	0.85423
YIL101C	2039	WE	0.546301	0.0843891	0.85423
YPL248C	1510	WE	0.547897	-0.0734814	0.85423
YCL055W	127	SA	0.552006	0.0778015	0.854413
YER068W	556	WA	0.550283	-0.0250942	0.854413
YIL101C	2039	NA	0.55093	-0.0772608	0.854413
YKL222C	2192	NA	0.550965	-0.0335052	0.854413
YPR054W	1875	WA	0.552392	-0.0693121	0.854413
YDR043C	2148	WE	0.557242	0.0542558	0.858199
YOR140W	839	NA	0.555811	0.0620467	0.858199
YPL177C	2121	NA	0.557477	0.0518495	0.858199
YBR033W	2093	NA	0.564581	0.0512586	0.865227
YGL209W	2143	WA	0.567263	-0.0567186	0.865227
YLL054C	526	WE	0.567362	0.0614691	0.865227
YLR176C	496	WE	0.566671	0.0520718	0.865227
YLR266C	528	NA	0.5656	0.058798	0.865227
YLR451W	2135	WA	0.564067	-0.0343247	0.865227
YBR240C	1449	NA	0.572968	0.0547304	0.866929
YDR174W	2249	WA	0.57002	-0.0674911	0.866929
YHR084W	400	NA	0.57416	-0.0282396	0.866929
YIR018W	777	SA	0.571067	0.071668	0.866929
YIR023W	53	WE	0.573939	-0.0769292	0.866929
YMR168C	524	WA	0.571152	-0.0552379	0.866929
YPR015C	871	WA	0.574696	0.060703	0.866929
YNL139C	786	WA	0.577147	0.064287	0.868874
YOR337W	817	SA	0.577766	0.0539696	0.868874
YOR032C	1498	WE	0.579849	-0.0347488	0.870665
YBR083W	815	SA	0.586213	0.0619068	0.872285
YDR266C	1161	WE	0.58629	0.0734274	0.872285
YHL027W	600	WA	0.584934	0.0425576	0.872285
YOL116W	1376	WA	0.585889	0.0350387	0.872285
YPL139C	1143	SA	0.585288	-0.036509	0.872285
YPL230W	509	NA	0.585694	0.0277807	0.872285
YBR066C	1383	SA	0.58935	0.0400062	0.873123
YMR182C	531	NA	0.588451	0.0314504	0.873123
YNL068C	830	WA	0.589537	0.0580313	0.873123
YER069W	1426	SA	0.592577	0.0706913	0.876296
YBR066C	1383	WA	0.598443	-0.0345761	0.881032
YBR182C	864	SA	0.60534	-0.0514523	0.881032
YDR253C	2140	WE	0.603187	-0.059166	0.881032
YER068W	556	NA	0.600171	0.020582	0.881032
YFL044C	1166	WE	0.606504	0.0213712	0.881032
YIR018W	777	WA	0.605373	-0.068905	0.881032
YKL109W	695	WA	0.597034	-0.0605058	0.881032
YKR034W	1355	WA	0.601344	0.0305344	0.881032
YLR176C	1478	SA	0.600231	-0.0648886	0.881032
YML076C	325	NA	0.606612	-0.0531978	0.881032
YMR043W	831	SA	0.601859	-0.0573177	0.881032
YOL028C	1414	NA	0.605684	-0.0606029	0.881032
YOR172W	813	WE	0.607627	0.0637722	0.881194
YDR026C	696	NA	0.613461	0.0197689	0.881341
YDR043C	2148	NA	0.61109	0.0475053	0.881341
YGL071W	658	WE	0.611174	-0.0386607	0.881341
YHR206W	380	SA	0.611858	0.0586798	0.881341
YHR206W	583	WE	0.613473	0.0214113	0.881341
YIL131C	2002	WE	0.616517	-0.0656711	0.881341
YLR451W	781	SA	0.616758	-0.0579709	0.881341
YOR140W	839	SA	0.615343	-0.0660455	0.881341
YPL089C	419	WE	0.616492	0.0568143	0.881341
YPL230W	509	WE	0.609906	0.0293861	0.881341
YOL067C	1493	WE	0.617893	0.0569281	0.881671
YDR421W	725	WE	0.620946	-0.0712257	0.884735
YCR096C	558	WA	0.626302	-0.0324709	0.888475
YER040W	539	NA	0.625961	-0.0202961	0.888475
YKL043W	2153	WE	0.626143	0.0553751	0.888475
YDR423C	2098	WE	0.628731	-0.0758527	0.889335
YMR075W	1066	NA	0.628506	0.0175748	0.889335
MATA1.MATALPHA2.DIMER	1436	WA	0.683276	-0.0424859	0.89363
TBP.TFIIA	1328	NA	0.661233	0.048329	0.89363
TBP.TFIIA.TFIIB	1330	NA	0.639457	-0.038016	0.89363
TBP.TFIIB	1329	NA	0.64099	-0.0513495	0.89363
YBL005W	1387	SA	0.680305	-0.0177072	0.89363
YBL103C	870	NA	0.680119	-0.0415809	0.89363
YBR049C	907	WA	0.671794	0.0453648	0.89363
YBR066C	1383	WE	0.654344	-0.0341784	0.89363
YBR089C.A	792	WE	0.65619	-0.0568852	0.89363
YBR150C	2179	WE	0.642936	-0.0502926	0.89363
YBR182C	864	WE	0.668703	-0.0552913	0.89363
YBR267W	489	NA	0.686621	0.0437795	0.89363
YCL055W	127	NA	0.65712	0.0520715	0.89363
YCL067C	2102	WE	0.637453	-0.0527763	0.89363
YCR065W	570	SA	0.633434	-0.0271108	0.89363
YCR106W	506	WE	0.656785	0.0391117	0.89363
YDR043C	2148	SA	0.639927	0.0481723	0.89363
YDR216W	576	NA	0.674821	-0.0446686	0.89363
YDR216W	576	WE	0.656299	-0.0513017	0.89363
YDR310C	478	WE	0.645953	0.020146	0.89363
YDR421W	2115	NA	0.687619	-0.0206259	0.89363
YEL009C	1363	NA	0.678415	-0.0417889	0.89363
YEL009C	1363	WA	0.644824	-0.052331	0.89363
YER064C	2094	NA	0.649448	-0.0516943	0.89363
YER130C	534	WE	0.665373	0.0494037	0.89363
YER148W	798	WA	0.671991	-0.0356478	0.89363
YFR034C	2222	WE	0.643227	0.0582794	0.89363
YGL071W	658	SA	0.67255	-0.0343573	0.89363
YGL073W	411	WA	0.636597	0.0610939	0.89363
YGL192W	1000	SA	0.641044	0.0184486	0.89363
YHL009C	1411	SA	0.642705	-0.0498348	0.89363
YHR178W	1405	WA	0.686152	-0.0401152	0.89363
YIL056W	2091	WA	0.676814	0.0473805	0.89363
YIL130W	807	WA	0.68527	-0.057965	0.89363
YJL089W	2067	WA	0.681	0.0405834	0.89363
YJL110C	2133	NA	0.670372	-0.0161707	0.89363
YJR147W	992	WA	0.653451	-0.045816	0.89363
YKL020C	670	WA	0.666334	-0.0239307	0.89363
YLL054C	816	NA	0.678365	-0.0456983	0.89363
YLL054C	816	WE	0.63768	-0.0516913	0.89363
YLR131C	1332	SA	0.666636	-0.039833	0.89363
YLR131C	1332	WA	0.669986	0.0344753	0.89363
YLR176C	1478	NA	0.664023	0.0472298	0.89363
YLR266C	244	SA	0.665115	0.0426829	0.89363
YLR278C	2112	NA	0.676486	0.0484392	0.89363
YLR451W	2135	SA	0.671223	0.0270967	0.89363
YLR451W	2135	WE	0.666915	-0.0294815	0.89363
YML065W	1549	SA	0.684902	0.0473829	0.89363
YMR280C	33	WA	0.661912	-0.0604914	0.89363
YOL067C	1493	NA	0.673562	-0.0456	0.89363
YOR028C	1349	WA	0.653464	-0.0254859	0.89363
YOR032C	1498	NA	0.646233	0.0261468	0.89363
YOR230W	1148	WE	0.674162	0.0473942	0.89363
YOR344C	397	WE	0.685851	-0.0428664	0.89363
YOR380W	756	NA	0.658476	0.039407	0.89363
YPL021W	578	WA	0.643181	-0.0302269	0.89363
YPR009W	2236	WE	0.670249	-0.0582398	0.89363
YPR013C	859	WE	0.687353	0.0519978	0.89363
YPR015C	871	SA	0.674337	-0.0473308	0.89363
YPR054W	1875	SA	0.679652	-0.0541672	0.89363
YPR199C	603	WE	0.654676	0.0309338	0.89363
YBR240C	1449	SA	0.692026	-0.0446711	0.895779
YPR022C	588	NA	0.690963	-0.0309876	0.895779
YPR086W	1327	WA	0.691576	0.0436251	0.895779
YDL170W	651	WA	0.693563	0.0364302	0.895987
YDR520C	553	SA	0.696304	0.0507274	0.895987
YMR072W	541	WE	0.695915	-0.0274247	0.895987
YOL116W	1376	WE	0.696777	0.0298662	0.895987
YPR015C	871	WE	0.694069	-0.0464847	0.895987
YDL056W	2138	NA	0.701046	-0.0228298	0.89709
YHR006W	2174	SA	0.70315	-0.0271857	0.89709
YKL109W	695	WE	0.70014	0.0441926	0.89709
YLR278C	2112	WE	0.702864	-0.0486818	0.89709
YMR016C	404	WA	0.702295	0.0484402	0.89709
YPL177C	2121	WA	0.702955	0.0410094	0.89709
YER051W	662	WE	0.704531	-0.0206593	0.897679
YBR033W	2093	WE	0.70621	0.0437622	0.898645
YOL116W	1376	SA	0.709228	-0.0276833	0.901311
YKL222C	2192	WA	0.711423	0.0218233	0.901751
YLR176C	496	WA	0.711321	-0.033409	0.901751
YPR196W	861	WA	0.713668	-0.0352119	0.903425
YDR421W	2115	WA	0.716962	0.01953	0.905245
YPL248C	2206	WA	0.716475	-0.0152503	0.905245
YML113W	1416	SA	0.71826	-0.0160862	0.905713
YCR065W	570	WA	0.724867	0.0190042	0.907136
YIL130W	2116	SA	0.724402	0.0142393	0.907136
YKL038W	2227	WA	0.724965	-0.0417976	0.907136
YKL109W	695	SA	0.724061	-0.0394302	0.907136
YLR176C	1478	WA	0.720382	-0.0436316	0.907136
YPL089C	419	NA	0.722231	-0.0394041	0.907136
YBR240C	1449	WA	0.729342	0.0412639	0.910768
YER040W	539	WE	0.729734	-0.0157854	0.910768
YGL162W	673	WE	0.73206	-0.0346348	0.911341
YKL185W	28	WA	0.731678	-0.0148209	0.911341
YML027W	498	SA	0.735378	0.0341193	0.914304
YDL106C	2154	NA	0.740093	-0.0150296	0.91454
YER051W	662	SA	0.740567	-0.0174295	0.91454
YGL073W	615	WA	0.737354	-0.0394437	0.91454
YHR206W	583	WA	0.74119	0.01238	0.91454
YOR028C	409	WA	0.739352	0.0223328	0.91454
YPL133C	757	WA	0.738185	0.0610959	0.91454
YGL073W	1461	WA	0.74213	0.0415242	0.914544
YPL128C	2178	SA	0.743933	-0.0341732	0.915609
YPL038W	1370	SA	0.745557	0.0365627	0.916453
YMR043W	831	NA	0.748741	-0.0335546	0.91921
YNL314W	690	SA	0.750058	0.0394479	0.919669
YNL139C	786	WE	0.751285	0.0337707	0.920018
TBP.TFIIA.TFIIB	1330	SA	0.753641	0.0338953	0.921747
YPL248C	1510	WA	0.757084	-0.037495	0.924798
YPR065W	1396	SA	0.758313	-0.0178833	0.925142
YPL133C	2226	WE	0.759364	-0.013327	0.925267
YHL009C	1411	WE	0.762742	0.0330456	0.926713
YKL185W	28	NA	0.764348	-0.0129401	0.926713
YLL054C	526	SA	0.763468	-0.0299719	0.926713
YOL028C	1737	WE	0.761848	0.0331108	0.926713
YCR039C	1364	NA	0.769862	0.0108233	0.931084
YOL089C	2134	SA	0.769642	0.0117669	0.931084
YCR096C	558	SA	0.772743	-0.0212658	0.931677
YGL131C	612	NA	0.772308	0.0329018	0.931677
YOR162C	2245	SA	0.773216	0.0361219	0.931677
YDR043C	2148	WA	0.77858	-0.0283939	0.936221
YDR423C	2073	WA	0.779864	0.02872	0.936221
YHR206W	380	NA	0.779797	0.0349024	0.936221
YML099C	1506	WE	0.782932	0.0367103	0.938749
YMR043W	831	WE	0.784183	-0.0300109	0.939095
YIL130W	2116	NA	0.786199	-0.0101485	0.940356
YJL056C	2097	SA	0.787936	-0.0284065	0.940917
YNL027W	516	SA	0.788597	-0.0299499	0.940917
YGL073W	615	WE	0.792871	-0.0340459	0.944862
YPR009W	2236	WA	0.795311	-0.0331725	0.946614
YBR083W	815	WE	0.801543	-0.0256574	0.948522
YDR096W	562	WA	0.801868	0.0228768	0.948522
YGL181W	694	WE	0.802327	-0.0159335	0.948522
YHL009C	1411	WA	0.799972	-0.0237139	0.948522
YLR013W	2128	NA	0.802745	0.0306252	0.948522
YPR065W	1396	WA	0.802608	-0.0123982	0.948522
YOL116W	1378	NA	0.806093	0.0173998	0.951326
TBP.TFIIB	1329	WA	0.807626	0.0271912	0.951984
MATA1.MATALPHA2.DIMER	1436	NA	0.815782	-0.0289019	0.952076
YAL051W	2060	NA	0.827903	0.0245683	0.952076
YBL103C	1446	SA	0.810893	0.0226435	0.952076
YBR150C	2179	SA	0.83014	0.0237414	0.952076
YCR040W	1418	SA	0.823931	0.0260267	0.952076
YCR065W	570	WE	0.822926	-0.0130785	0.952076
YCR106W	506	SA	0.823568	-0.0181667	0.952076
YDL048C	559	NA	0.821134	0.0217375	0.952076
YDL170W	651	WE	0.828863	0.0220105	0.952076
YDR421W	2115	SA	0.829828	0.0123159	0.952076
YER169W	547	SA	0.828988	0.0316708	0.952076
YGL254W	69	WA	0.818362	0.061934	0.952076
YGR044C	273	NA	0.828085	0.0247885	0.952076
YHR178W	1405	SA	0.82943	-0.024308	0.952076
YJL103C	856	WA	0.817122	-0.0290129	0.952076
YJL127C	1880	SA	0.826228	0.0278746	0.952076
YJL127C	1880	WE	0.829238	-0.0308816	0.952076
YLR228C	849	WA	0.828106	-0.0196953	0.952076
YMR042W	1483	WA	0.822894	0.0241169	0.952076
YMR070W	2080	SA	0.816657	-0.0243292	0.952076
YOL116W	1378	WE	0.811152	-0.0200949	0.952076
YPR009W	2236	SA	0.823298	0.0256219	0.952076
YPR065W	1396	WE	0.828597	0.011669	0.952076
YBL103C	870	SA	0.838256	0.0231228	0.957066
YCL067C	2102	NA	0.838413	0.017836	0.957066
YIR023W	53	NA	0.835658	0.0268341	0.957066
YJL127C	1880	WA	0.837729	0.0238515	0.957066
YMR021C	1540	WA	0.840288	-0.0241762	0.958086
TBP.TFIIB	1329	WE	0.843168	-0.0263508	0.958253
YIL036W	585	SA	0.843381	-0.0225366	0.958253
YPR196W	861	SA	0.841635	-0.0248604	0.958253
YCR096C	558	WE	0.847407	-0.0142517	0.961709
YBL054W	852	SA	0.84916	0.0208636	0.962579
YDR096W	562	NA	0.855999	0.015197	0.966962
YDR123C	713	NA	0.855085	0.0214571	0.966962
YKR099W	402	SA	0.855608	-0.00902168	0.966962
YPL133C	2226	SA	0.857265	0.00908006	0.967272
YDR026C	696	WE	0.859931	0.00761442	0.967483
YGR044C	273	WA	0.858913	0.022156	0.967483
YHR178W	2068	WE	0.860425	0.0181781	0.967483
YOR344C	397	WA	0.863563	0.0167864	0.969893
YHR124W	1464	SA	0.865414	0.0203028	0.970855
YKL222C	2192	WE	0.866521	-0.011321	0.970981
YDR123C	713	SA	0.868216	0.018288	0.971765
YDR310C	383	WE	0.870138	-0.0198538	0.9728
YBR089C.A	792	WA	0.87289	0.0154065	0.974761
YOR140W	839	WA	0.875169	0.0175589	0.976189
YIL131C	2002	SA	0.877498	-0.0184776	0.977249
YMR070W	2080	WE	0.879123	-0.0167862	0.977249
YMR164C	204	NA	0.878809	0.0118948	0.977249
YOL067C	1493	WA	0.880291	0.0168814	0.977434
YCL067C	2079	WE	0.885181	-0.0142762	0.980632
YPR052C	879	SA	0.884241	0.017733	0.980632
YCR106W	506	WA	0.887698	0.0106439	0.981192
YOL028C	1414	SA	0.88746	-0.0210624	0.981192
YBL103C	1446	NA	0.899234	-0.00960668	0.984737
YBR089C.A	792	SA	0.895021	0.0171772	0.984737
YCR096C	558	NA	0.902075	0.00806435	0.984737
YDR146C	569	SA	0.900408	-0.0139111	0.984737
YDR266C	1161	WA	0.894916	-0.0162799	0.984737
YER040W	539	WA	0.892547	-0.00590797	0.984737
YGL073W	615	SA	0.90174	0.01628	0.984737
YIR013C	565	WE	0.903012	0.0139429	0.984737
YJL110C	2133	WA	0.902063	-0.00471293	0.984737
YKL062W	518	NA	0.899192	0.00614576	0.984737
YKL185W	28	SA	0.897943	-0.00612154	0.984737
YPL248C	1510	SA	0.898631	0.0159708	0.984737
YBR150C	552	WA	0.907511	0.0125927	0.985159
YCL058C	1417	SA	0.913095	0.00521192	0.985159
YDR081C	1050	WA	0.906753	0.00934988	0.985159
YER111C	584	NA	0.910938	-0.00907086	0.985159
YER111C	584	WA	0.909304	0.00936019	0.985159
YGR067C	2191	WE	0.909312	-0.0128641	0.985159
YHL027W	600	SA	0.909779	-0.0102252	0.985159
YHR056C	2164	WA	0.911557	0.00465525	0.985159
YPR013C	859	NA	0.913493	-0.0123616	0.985159
YPR186C	1321	WA	0.90806	0.010602	0.985159
MATALPHA1.MCM1.DIMER	1442	NA	0.924536	0.0104728	0.986172
YBL005W	1387	WA	0.920076	-0.00403143	0.986172
YDR034C	865	NA	0.923139	0.0102174	0.986172
YDR421W	1509	WA	0.919743	0.0148821	0.986172
YDR463W	660	NA	0.922536	-0.00866726	0.986172
YER169W	547	NA	0.915507	-0.0161781	0.986172
YGL181W	694	NA	0.922378	0.00550038	0.986172
YHR124W	1464	WE	0.920566	0.0114402	0.986172
YIL101C	2039	WA	0.924317	-0.0143501	0.986172
YML007W	2186	SA	0.922391	0.00621058	0.986172
YPL139C	1143	WA	0.926717	-0.00562367	0.986342
YPR199C	603	WA	0.926181	0.00620984	0.986342
YDR520C	553	NA	0.928863	0.009428	0.987549
MATALPHA1.MCM1.DIMER	1442	WA	0.955379	0.00619157	0.988509
MATALPHA1.MCM1.DIMER	1442	WE	0.938075	-0.010562	0.988509
YBL005W	2062	WA	0.947598	-0.00666079	0.988509
YBL103C	1446	WE	0.957112	-0.00462911	0.988509
YBR239C	2188	NA	0.956305	0.00335104	0.988509
YCL058C	1417	NA	0.940874	-0.0030855	0.988509
YCL058C	1417	WA	0.940996	-0.00330882	0.988509
YCR106W	506	NA	0.949447	-0.00509981	0.988509
YDR259C	599	WA	0.952709	0.00398818	0.988509
YDR421W	725	SA	0.932899	0.0141036	0.988509
YDR423C	2073	SA	0.95452	-0.00612628	0.988509
YER130C	534	WA	0.951176	0.00568474	0.988509
YFR034C	2222	SA	0.943133	0.00840819	0.988509
YGR249W	2141	WE	0.944736	-0.00266875	0.988509
YHR206W	583	NA	0.953323	0.00211575	0.988509
YKL020C	670	SA	0.95414	0.0033572	0.988509
YLL054C	526	NA	0.94245	0.00723107	0.988509
YLR451W	2135	NA	0.950786	0.00356337	0.988509
YMR042W	1483	NA	0.952565	0.00631481	0.988509
YNL216W	254	WA	0.950049	0.00676266	0.988509
YOR172W	813	WA	0.944468	-0.0081308	0.988509
YOR337W	817	WA	0.951769	-0.00673821	0.988509
YOR380W	2158	SA	0.946808	0.0036103	0.988509
YPL248C	1510	NA	0.940175	-0.0084479	0.988509
YPR022C	588	WA	0.93639	0.00616079	0.988509
YPR086W	1327	NA	0.941068	-0.00832395	0.988509
YPR199C	603	NA	0.942849	-0.00496757	0.988509
YGL073W	1461	SA	0.961815	-0.00598126	0.992316
YCL058C	1417	WE	0.966663	-0.00202896	0.99312
YER064C	2094	WA	0.965984	0.00501043	0.99312
YHR206W	583	SA	0.964491	-0.00177201	0.99312
YMR072W	541	NA	0.965514	-0.00252139	0.99312
YCR039C	1364	SA	0.968045	-0.00164893	0.993493
YDR034C	865	SA	0.971056	-0.00416561	0.993777
YER109C	67	NA	0.974333	0.00248675	0.993777
YGL073W	615	NA	0.971854	-0.00428049	0.993777
YLR228C	849	WE	0.972411	-0.00358796	0.993777
YNL216W	254	NA	0.974431	0.00371991	0.993777
YPL248C	2206	SA	0.971453	0.00162446	0.993777
YDL020C	1700	WA	0.981455	-0.00233991	0.995518
YDR421W	1509	WE	0.980122	0.00332609	0.995518
YGL096W	494	SA	0.984298	0.00156356	0.995518
YIL036W	585	WE	0.982133	0.00288002	0.995518
YKL062W	518	WE	0.978229	0.00144694	0.995518
YLL054C	2242	WA	0.984253	-0.000797894	0.995518
YPL133C	2226	WA	0.983074	-0.0010374	0.995518
YPR013C	859	SA	0.982191	0.0028581	0.995518
YBR033W	2093	WA	0.985493	-0.00200049	0.995694
YCR018C	2232	NA	0.995148	-0.000666314	0.996169
YER045C	8	SA	0.994201	-0.000827426	0.996169
YGL096W	494	WE	0.990456	-0.0010304	0.996169
YGL209W	2143	NA	0.991888	0.00103779	0.996169
YHR178W	1405	WE	0.991424	-0.00129463	0.996169
YIL130W	807	SA	0.992584	-0.00102794	0.996169
YKL015W	2223	WE	0.994238	-0.000385052	0.996169
YKL222C	2192	SA	0.987306	-0.000916883	0.996169
YPL021W	578	SA	0.992427	0.000685468	0.996169
YKL038W	2227	WE	0.999349	9.72709e-05	0.999349
