# Supplementary material for: Natural variation in non-coding regions underlying phenotypic diversity in budding yeast
Source: Sci Rep. 2016 Feb 22;6:21849. doi: 10.1038/srep21849 (PMC4761897; doi:10.1038/srep21849)
Supplement: Supplementary Dataset 4 [file srep21849-s5.xls]

## Sheet: GO Terms
Category	Term	# Genes	Fold Enrichment	P-value	FDR	Expression Group	Strain
GOTERM_MF_FAT	GO:0048037~cofactor binding	9	0.000211239	5.14078	0.252539	Minimally	WA
SP_PIR_KEYWORDS	pyridoxal phosphate	6	0.000298312	9.63777	0.34139	Minimally	WA
GOTERM_MF_FAT	GO:0019842~vitamin binding	6	0.000420271	8.825	0.501865	Minimally	WA
GOTERM_MF_FAT	GO:0030170~pyridoxal phosphate binding	5	0.00148554	9.48925	1.76363	Minimally	WA
GOTERM_MF_FAT	GO:0070279~vitamin B6 binding	5	0.00148554	9.48925	1.76363	Minimally	WA
GOTERM_MF_FAT	GO:0016769~transferase activity, transferring nitrogenous groups	4	0.00168056	15.6889	1.99302	Minimally	WA
GOTERM_CC_FAT	GO:0016591~DNA-directed RNA polymerase II, holoenzyme	6	0.00190406	6.41897	2.31378	Maximally	WA
GOTERM_BP_FAT	GO:0006900~membrane budding	4	0.00174413	14.9479	2.58875	Minimally	SA
GOTERM_CC_FAT	GO:0030427~site of polarized growth	13	0.00337418	2.56997	4.11722	Minimally	SA
GOTERM_CC_FAT	GO:0044429~mitochondrial part	25	0.00330121	1.81433	4.22007	Maximally	WE
GOTERM_BP_FAT	GO:0034622~cellular macromolecular complex assembly	28	0.00470291	1.71945	7.26928	Minimally	WE
GOTERM_CC_FAT	GO:0005740~mitochondrial envelope	18	0.0059631	2.00972	7.50246	Maximally	WE
GOTERM_BP_FAT	GO:0006612~protein targeting to membrane	6	0.00528067	5.125	7.64706	Minimally	SA
GOTERM_CC_FAT	GO:0031966~mitochondrial membrane	17	0.0066898	2.04488	8.38032	Maximally	WE
GOTERM_BP_FAT	GO:0046394~carboxylic acid biosynthetic process	14	0.00571306	2.33117	8.50533	Maximally	WE
KEGG_PATHWAY	sce00350:Tyrosine metabolism	3	0.0130759	15.2812	9.6636	Minimally	WA
COG_ONTOLOGY	Amino acid transport and metabolism	6	0.0145706	3.80515	9.89838	Maximally	SA
