# Supplementary material for: Natural variation in non-coding regions underlying phenotypic diversity in budding yeast
Source: Sci Rep. 2016 Feb 22;6:21849. doi: 10.1038/srep21849 (PMC4761897; doi:10.1038/srep21849)
Supplement: Supplementary Dataset 5 [file srep21849-s6.xls]

## Sheet: ASN1
Table 5a. ASN1 in reciprocal hemizygotes between NA and WE isolates
	WE-asn1D/NA-ASN1							WE-ASN1/NA-asn1D
	R1	R2	R3	R4	Average		R1	R2	R3	R4	Average		ANOVA
Aspartic Acid	2.75571	2.22225	2.23576	2.24251	2.36406		2.98169	3.34061	3.31615	3.92653	3.39125		0.00479008
Glutamic Acid	4.90415	3.32755	3.34801	3.33266	3.72809		4.2957	5.31531	5.35547	7.32859	5.57377		0.0481105
Total	7.65986	5.5498	5.58377	5.57516	3.72809		7.2774	8.65591	8.67162	11.2551	3.72809		0.0263535

## Sheet: GDH1
Table 5b. GDH1 in reciprocal hemizygotes between NA and WE isolates
Nitrogen Sources	WE-gdh1D/NA-GDH1					WE-GDH1/NA-gdh1D					ANOVA
	R1	R2	R3	Average		R1	R2	R3	Average
Aspartic Acid	3.38622	3.62772	3.93279	3.64891		3.57038	3.64689	3.7841	3.66712		0.91987
Glutamic Acid	5.69402	6.32142	7.30103	6.43882		6.058	6.14229	6.67988	6.29339		0.788288
Serine	4.36828	4.7258	4.12474	4.40627		4.51873	4.67899	4.46666	4.55479		0.469031
Histidine	10.6847	11.164	11.1773	11.0087		10.9519	11.0066	11.2001	11.0529		0.816916
Glutamine	41.485	42.9147	42.9182	42.4393		42.3334	42.5919	43.0988	42.6747		0.678432
Arginine	1.93083	3.46414	2.39725	2.59741		3.02504	1.80158	2.63624	2.48762		0.859043
Tyrosine	0.823205	0.854909	0.719931	0.799348		0.857993	0.853991	0.869189	0.860391		0.210784
Methionine	2.04568	2.04568	2.04568	2.04568		2.04568	2.04568	2.04568	2.04568		-
Tryptophan	11.8681	11.2498	10.8187	11.3122		11.1729	11.4304	10.9817	11.195		0.741365
Isoleucine	3.21715	3.20994	3.21998	3.21569		3.19095	3.22581	3.24051	3.21909		0.831885
Leucine	4.11984	3.99127	4.08614	4.06575		3.94531	4.0588	4.03991	4.01468		0.382416
Phenylalanine	2.69752	2.61649	2.68499	2.66633		2.58805	2.62257	2.61937	2.61		0.10972
Lysine	1.84519	1.49414	1.23535	1.5249		1.57113	1.48414	1.4035	1.48626		0.843288
TOTAL Amino acid YAN	94.1657	97.68	96.6621	96.1693		95.8296	95.5896	97.0657	96.1616		0.994983
Ammonium	39.814	53.2676	62.0591	51.7136		40.7678	51.0976	58.3293	50.0649		0.851079
